# Supplementary material for: EIF5A2 specifically regulates the transcription of aging-related genes in human neuroblastoma cells
Source: BMC Geriatr. 2023 Feb 7;23:83. doi: 10.1186/s12877-023-03793-6 (PMC9906866; doi:10.1186/s12877-023-03793-6)
Supplement: Supplementary file 1 — Additional file 1. Primers sequence. Information of primers used in RT-qPCR experiments throughout the present study. [file 12877_2023_3793_MOESM1_ESM.xlsx]

## Sheet: Sheet1
Information of qRT-PCR primers used in gene expression qualification.
Gene	Primer	Sequence (5'-3')
EIF5A2	Forward	TCCAAAACTGGAAAGCATGG
	Reverse	TTCTGTCAGCAGGGAAAGGT
ATF4	Forward	AAAGGGTGAGAAACTGGATAAGA
	Reverse	AGCACATTGACGCTCCTGACTA
HSPA5	Forward	TGCCTGAGTAAAGATGTGGATT
	Reverse	GAGGGAGTATTTGGTATGTTGG
ATF3	Forward	AGTCGGAGAAGCTGGAAAGTGT
	Reverse	AAATCCTGGAGTTGAGGCAAAG
ASNS	Forward	TGATGTTCAACGTATTCCTGTAAAA
	Reverse	TTTTACAGGAATACGTTGAACATCA
DDIT	Forward	GAGGGTCACATCATTGGCACTA
	Reverse	GAACCAGGAAACGGAAACAGAG
HERPUD1	Forward	GTTGTCGGTGTTTAACCTGAAT
	Reverse	CCACTTGTGAGTAGCCAATGTAC
CEBPB	Forward	GGCTCCCGCCCGTGGTGTTATT
	Reverse	TGGGTTGCGTCAGTCCCGTGTA
XBP1	Forward	ATCCAGTAGGCAGGAAGATGGC
	Reverse	TCCCAGAGGTCTACCCAGAAGG
GAPDH	Forward	CGGAGTCAACGGATTTGGTCGTAT
	Reverse	AGCCTTCTCCATGGTGGTGAAGAC

## Sheet: Sheet3
HNRNPD
