# Supplementary material for: EIF5A2 specifically regulates the transcription of aging-related genes in human neuroblastoma cells
Source: BMC Geriatr. 2023 Feb 7;23:83. doi: 10.1186/s12877-023-03793-6 (PMC9906866; doi:10.1186/s12877-023-03793-6)
Supplement: Supplementary file 2 — Additional file 2. RNA-seq reads of SH-SY5Y cells from control group and EIF5A2-OE group. [file 12877_2023_3793_MOESM2_ESM.xlsx]

## Sheet: Obtain_the_high_quality_clean_r
Summary of RNA-seq reads of SH-SY5Y cells samples used in RNA sequence analysis.
Sample	EIF5A2_1st	EIF5A2_2nd	EIF5A2_3rd	Ctrl_1st	Ctrl_2nd	Ctrl_3rd
Raw reads	88337118	68699102	91941116	82983614	91127628	81602824
Clean reads	87278484	68025255	90933694	82044392	89909900	80625397
Clean percentage	0.988	0.9902	0.989	0.9887	0.9866	0.988
Raw base	13.25G	10.30G	13.79G	12.45G	13.67G	12.24G
Clean base	12.72G	9.93G	13.26G	11.95G	13.12G	11.77G
Base percentage	0.9598	0.9632	0.9615	0.9603	0.9601	0.9616
Unique Tag	37578410(43.06%)	30808158(45.29%)	38364472(42.19%)	34339940(41.86%)	38506029(42.83%)	34547587(42.85%)
