# Supplementary material for: EIF5A2 specifically regulates the transcription of aging-related genes in human neuroblastoma cells
Source: BMC Geriatr. 2023 Feb 7;23:83. doi: 10.1186/s12877-023-03793-6 (PMC9906866; doi:10.1186/s12877-023-03793-6)
Supplement: Supplementary file 3 — Additional file 3. The correlation matrix of three biological replicates of the EIF5A2-OE group and the control group. [file 12877_2023_3793_MOESM3_ESM.xlsx]

## Sheet: Sample_correlation
The correlation matrix with Pearson’s correlation coefficient of the EIF5A2-OE group and the control group
Gene	Ctrl_1st	Ctrl_2nd	Ctrl_3rd	EIF5A2_1st	EIF5A2_2nd	EIF5A2_3rd
Ctrl_1st	1	0.9972	0.9967	0.9949	0.9924	0.992
Ctrl_2nd	0.9972	1	0.9973	0.9958	0.994	0.9936
Ctrl_3rd	0.9967	0.9973	1	0.9961	0.9946	0.9944
EIF5A2_1st	0.9949	0.9958	0.9961	1	0.9964	0.9962
EIF5A2_2nd	0.9924	0.994	0.9946	0.9964	1	0.997
EIF5A2_3rd	0.992	0.9936	0.9944	0.9962	0.997	1
