# Supplementary material for: EIF5A2 specifically regulates the transcription of aging-related genes in human neuroblastoma cells
Source: BMC Geriatr. 2023 Feb 7;23:83. doi: 10.1186/s12877-023-03793-6 (PMC9906866; doi:10.1186/s12877-023-03793-6)
Supplement: Supplementary file 4 — Additional file 4. The downregulated DEGs of EIF5A2-OE group vs Control group. [file 12877_2023_3793_MOESM4_ESM.xlsx]

## Sheet: EIF5A2_vs_Ctrl_Down_DEG
Information of down-regulated differently expressed genes (DEGs) between EIF5A2-OE and control samples of SH-SY5Y cells
Gene	logFC	logCPM	PValue	FDR	Ctrl_1st	Ctrl_2nd	Ctrl_3rd	EIF5A2_1st	EIF5A2_2nd	EIF5A2_3rd	Symbol	Chr	GeneType	Description
ENSG00000202198.1	-1.49772	2.88666	1.57035e-46	3.09895e-43	7.91	14.24	58.86	8.65	7.85	11.56	RN7SK	chr6	misc_RNA	RNA, 7SK small nuclear
ENSG00000260583.1	-1.44037	-0.679521	3.65326e-06	9.23585e-05	1.55	1.17	0.89	0.47	0.49	0.37	AP000223.42	chr21	antisense	--
ENSG00000244378.1	-4.62996	-3.21793	0.00397682	0.0309527	0.01	0.03	0.05	0	0	0	RPS2P45	chr16	transcribed_processed_pseudogene	ribosomal protein S2 pseudogene 45
ENSG00000280240.1	-1.21462	-1.63341	0.00512631	0.0377558	0.08	0.16	0.24	0.06	0.03	0.1	AL049794.1	chr20	protein_coding	--
ENSG00000237412.6	-1.86502	-2.08697	0.000904258	0.00938325	0.12	0.08	0.12	0.02	0	0.05	PRSS56	chr2	protein_coding	protease, serine, 56
ENSG00000088002.11	-1.03326	-0.938971	0.0016874	0.015612	0.16	0.44	0.28	0.11	0.13	0.19	SULT2B1	chr19	protein_coding	sulfotransferase family, cytosolic, 2B, member 1
ENSG00000139988.9	-1.21069	-1.42063	0.00307455	0.0252497	0.16	0.18	0.22	0.04	0.08	0.12	RDH12	chr14	protein_coding	retinol dehydrogenase 12 (all-trans/9-cis/11-cis)
ENSG00000257818.1	-2.09306	-2.28807	0.000985588	0.0100837	0.16	0.11	0.26	0.09	0.03	0	C1GALT1P1	chr12	processed_pseudogene	core 1 synthase, glycoprotein-N-acetylgalactosamine 3-beta-galactosyltransferase 1 pseudogene 1
ENSG00000272949.1	-2.06079	1.12987	1.04479e-32	8.98734e-30	1.82	0.3	0.25	0.2	0.16	0.19	RP11-514P8.8	chr7	processed_transcript	--
ENSG00000070985.13	-1.27626	-1.25239	0.00132321	0.0128744	0.12	0.1	0.1	0.05	0.05	0.02	TRPM5	chr11	protein_coding	transient receptor potential cation channel, subfamily M, member 5
ENSG00000254884.1	-2.3363	-2.61055	0.00269849	0.0228147	0.19	0.51	0.32	0	0.08	0.11	PRR13P2	chr11	processed_pseudogene	proline rich 13 pseudogene 2
ENSG00000233261.2	-2.04274	-2.52319	0.00455	0.0344489	0.14	0.17	0.1	0.04	0	0.04	LINC00264	chr10	lincRNA	long intergenic non-protein coding RNA 264
ENSG00000104518.10	-1.15824	-1.32404	0.00219182	0.019239	0.15	0.08	0.21	0.1	0.07	0.03	GSDMD	chr8	protein_coding	gasdermin D
ENSG00000159197.3	-2.33671	-2.61024	0.00269849	0.0228147	0.19	0.11	0.1	0.02	0.03	0.02	KCNE2	chr21	protein_coding	potassium channel, voltage gated subfamily E regulatory beta subunit 2
ENSG00000275379.1	-2.66796	-2.75222	0.00244424	0.0210795	0.49	0.23	0.19	0	0.07	0.06	HIST1H3I	chr6	protein_coding	histone cluster 1, H3i
ENSG00000280614.1	-3.86871	-0.607364	7.63237e-24	3.82165e-21	0.25	0.1	2.71	0.18	0	0	CH507-513H4.4	chr21	lincRNA	--
ENSG00000242516.1	-1.12137	-0.37209	3.359e-05	0.000614437	0.31	0.27	0.16	0.1	0.13	0.12	LINC00960	chr3	lincRNA	long intergenic non-protein coding RNA 960
ENSG00000272854.1	-1.49306	-1.63317	0.000722568	0.00783475	0.3	0.56	1.04	0.19	0.12	0.32	RP4-593H12.1	chr7	antisense	--
ENSG00000172232.9	-1.24646	-0.680543	3.14094e-05	0.000582167	0.44	0.42	0.22	0.08	0.14	0.23	AZU1	chr19	protein_coding	azurocidin 1
ENSG00000272885.1	-1.20903	-1.42076	0.00307455	0.0252497	0.91	1.11	0.5	0.34	0.44	0.33	RP11-2H3.6	chr4	lincRNA	--
ENSG00000257355.1	-1.71721	-2.3248	0.00625316	0.0442483	0.52	0.26	0.19	0.09	0.11	0.08	CTD-2006C1.10	chr19	protein_coding	--
ENSG00000129910.7	-1.75081	-0.882555	1.92731e-07	7.08641e-06	0.26	0.2	0.18	0.07	0.05	0.06	CDH15	chr16	protein_coding	cadherin 15, type 1, M-cadherin (myotubule)
ENSG00000232936.5	-2.05136	-1.82912	4.99556e-05	0.000855056	0.63	0.37	0.56	0	0.05	0.28	RP11-80H5.2	chr10	antisense	--
ENSG00000234618.1	-1.17664	-1.43992	0.00307455	0.0252497	0.66	0.26	0.26	0.08	0.24	0.21	RPSAP9	chr9	processed_pseudogene	ribosomal protein SA pseudogene 9
ENSG00000165887.11	-3.14528	-2.96649	0.00351382	0.0280604	0.05	0.06	0.09	0	0	0.02	ANKRD2	chr10	protein_coding	ankyrin repeat domain 2 (stretch responsive muscle)
ENSG00000280068.1	-4.63003	-3.2179	0.00397682	0.0309527	0.2	0.09	0.16	0	0	0	RP11-91H12.1	chr5	TEC	--
ENSG00000236519.1	-1.3664	-0.869631	2.64102e-05	0.000503414	0.59	0.63	0.43	0.32	0.12	0.18	LINC01424	chr21	antisense	long intergenic non-protein coding RNA 1424
ENSG00000278740.1	-1.70031	-1.80331	0.000446004	0.00530023	0.45	0.45	0.46	0.15	0.05	0.19	RP11-147L13.14	chr17	lincRNA	--
ENSG00000205702.10	-1.35402	-0.0720182	4.01268e-08	1.7783e-06	0.6	0.75	0.43	0.21	0.26	0.24	CYP2D7	chr22	polymorphic_pseudogene	cytochrome P450, family 2, subfamily D, polypeptide 7 (gene/pseudogene)
ENSG00000186891.13	-1.528	-1.60994	0.00137468	0.0132828	0.35	0.22	0.13	0.07	0.13	0.05	TNFRSF18	chr1	protein_coding	tumor necrosis factor receptor superfamily, member 18
ENSG00000160606.10	-1.02165	2.03367	3.13307e-16	7.45449e-14	4.09	3.6	3.38	2.02	1.59	1.8	TLCD1	chr17	protein_coding	TLC domain containing 1
ENSG00000269900.3	-2.14099	0.83164	3.72887e-29	2.71948e-26	3.7	4.25	18.08	1.51	1.6	2.57	RMRP	chr9	lincRNA	RNA component of mitochondrial RNA processing endoribonuclease
ENSG00000188011.5	-1.40966	-1.43983	0.000476452	0.00557712	0.23	0.1	0.15	0.08	0.07	0.03	RTP5	chr2	protein_coding	receptor (chemosensory) transporter protein 5 (putative)
ENSG00000280134.1	-2.57136	-2.80283	0.00432305	0.0330641	0.07	0.04	0.08	0.02	0	0	RP11-113E21.3	chr10	TEC	--
ENSG00000267791.1	-1.29125	-1.44067	0.00180176	0.0164881	1.78	1.28	0.86	0.44	0.45	0.67	CTD-2659N19.2	chr19	antisense	--
ENSG00000161992.5	-1.27518	-1.3807	0.00184295	0.0167872	0.13	0.13	0.26	0.08	0.1	0.04	PRR35	chr16	protein_coding	proline rich 35
ENSG00000240668.1	-4.62947	-3.21818	0.00397682	0.0309527	0	0.1	0.05	0	0	0	KRT8P36	chr3	processed_pseudogene	keratin 8 pseudogene 36
ENSG00000254081.1	-1.96379	-2.3623	0.00265099	0.0225153	0.08	0.05	0.07	0.03	0.01	0.01	LINC01299	chr8	lincRNA	long intergenic non-protein coding RNA 1299
ENSG00000146192.14	-3.54915	-2.75231	0.000289436	0.0037203	0.05	0.04	0.04	0.01	0	0	FGD2	chr6	protein_coding	FYVE, RhoGEF and PH domain containing 2
ENSG00000165643.10	-4.90895	-3.08664	0.00100362	0.010237	0.09	0.02	0.03	0	0	0	SOHLH1	chr9	protein_coding	spermatogenesis and oogenesis specific basic helix-loop-helix 1
ENSG00000256427.1	-1.11506	-1.54455	0.00719597	0.0493682	1.48	1.35	1.4	0.64	0.41	0.82	RP11-118B22.4	chr12	lincRNA	--
ENSG00000176563.9	-1.2098	-1.2358	0.000940661	0.009698	0.23	0.14	0.16	0.04	0.04	0.14	CNTD1	chr17	protein_coding	cyclin N-terminal domain containing 1
ENSG00000275484.1	-1.56435	-1.67956	0.00159507	0.0149265	0.44	0.81	0.5	0.09	0.35	0.18	CTC-1337H24.4	chr11	lincRNA	--
ENSG00000104324.15	-1.39804	-1.30655	0.000245099	0.00324491	0.25	0.17	0.21	0.12	0.05	0.06	CPQ	chr8	protein_coding	carboxypeptidase Q
ENSG00000259668.5	-1.61842	-1.96666	0.00279718	0.0234306	0.24	0.24	0.08	0.06	0.07	0.05	RP11-707P17.2	chr15	antisense	--
ENSG00000272787.1	-1.23577	-1.54408	0.00719597	0.0493682	0.54	0.56	0.35	0.25	0.28	0.1	KB-226F1.2	chr22	lincRNA	--
ENSG00000173110.7	-4.38711	-0.151609	2.80402e-35	2.93967e-32	0.68	0.54	0.43	0.06	0	0.01	HSPA6	chr1	protein_coding	heat shock 70kDa protein 6 (HSP70B')
ENSG00000237720.1	-3.45864	-2.80285	0.000542942	0.006206	0.49	0.08	0.09	0	0	0.04	AC011995.1	chr2	lincRNA	--
ENSG00000231940.1	-1.57164	-2.11893	0.00488068	0.0364022	0.39	0.36	0.31	0.12	0	0.2	RPS7P3	chr1	processed_pseudogene	ribosomal protein S7 pseudogene 3
ENSG00000273903.1	-3.25701	-2.91008	0.0018927	0.0171704	0.35	0.38	0.14	0	0	0.06	RP11-686G8.5	chr12	antisense	--
ENSG00000196517.11	-1.0954	1.14073	2.75575e-11	2.72713e-09	0.61	0.5	0.55	0.23	0.38	0.19	SLC6A9	chr1	protein_coding	solute carrier family 6 (neurotransmitter transporter, glycine), member 9
ENSG00000235244.3	-1.08958	-1.04027	0.00237204	0.0205732	0.21	0.3	0.16	0.07	0.18	0.09	RP11-761E20.1	chrX	lincRNA	--
ENSG00000229036.7	-1.20433	-0.924274	0.000256626	0.00337222	0.26	0.23	0.13	0.09	0.09	0.1	VDAC1P8	chr6	transcribed_processed_pseudogene	voltage-dependent anion channel 1 pseudogene 8
ENSG00000259803.6	-1.47427	-1.93787	0.0036872	0.0291466	0.11	0.06	0.15	0.04	0.01	0.05	SLC22A31	chr16	protein_coding	solute carrier family 22, member 31
ENSG00000229808.1	-1.1606	-0.200368	4.74792e-06	0.000116265	0.84	0.58	0.59	0.33	0.34	0.24	RP11-456P18.2	chr1	transcribed_processed_pseudogene	--
ENSG00000128965.11	-3.18818	4.06138	1.33898e-226	1.49734e-222	12.95	13.56	8.93	1.29	1.69	0.99	CHAC1	chr15	protein_coding	ChaC glutathione-specific gamma-glutamylcyclotransferase 1
ENSG00000207110.1	-1.71707	-2.32507	0.00625316	0.0442483	0.93	1.27	0.95	0.58	0.19	0.14	RNU1-106P	chr8	snRNA	RNA, U1 small nuclear 106, pseudogene
ENSG00000149451.17	-1.52636	-1.70382	0.00123752	0.0122107	0.08	0.09	0.04	0.05	0.01	0.01	ADAM33	chr20	protein_coding	ADAM metallopeptidase domain 33
ENSG00000229388.1	-1.38849	-1.88154	0.0047213	0.0354737	0.16	0.14	0.48	0.1	0.16	0.05	RP11-442N24__B.1	chr1	lincRNA	--
ENSG00000128228.4	-1.09365	5.3897	8.45538e-51	1.77288e-47	56.11	61.89	43.24	25.64	25.28	24.77	SDF2L1	chr22	protein_coding	stromal cell-derived factor 2-like 1
ENSG00000151012.13	-2.22476	0.787239	1.55942e-28	1.02579e-25	0.25	0.22	0.23	0.06	0.07	0.02	SLC7A11	chr4	protein_coding	solute carrier family 7 (anionic amino acid transporter light chain, xc- system), member 11
ENSG00000237624.1	-1.04865	-1.16711	0.00292183	0.0242448	0.33	0.15	0.36	0.12	0.1	0.16	OXCT2P1	chr1	unprocessed_pseudogene	3-oxoacid CoA transferase 2 pseudogene 1
ENSG00000163254.4	-1.27311	-1.52293	0.00303532	0.0250317	0.65	0.52	0.41	0.11	0.24	0.29	CRYGC	chr2	protein_coding	crystallin, gamma C
ENSG00000125772.12	-1.01713	4.45162	7.55216e-38	9.74461e-35	4.68	4.37	3.97	2.12	2.08	2.23	GPCPD1	chr20	protein_coding	glycerophosphocholine phosphodiesterase GDE1 homolog (S. cerevisiae)
ENSG00000205436.7	-1.08187	-0.951241	0.0016874	0.015612	0.3	0.21	0.15	0.09	0.17	0.06	EXOC3L4	chr14	protein_coding	exocyst complex component 3-like 4
ENSG00000251666.1	-1.32649	-1.56513	0.00303532	0.0250317	0.44	0.41	0.45	0.16	0.33	0.06	ZNF346-IT1	chr5	sense_intronic	ZNF346 intronic transcript 1
ENSG00000186281.12	-1.26167	-1.3252	0.00130177	0.0127323	0.1	0.13	0.15	0.05	0.04	0.07	GPAT2	chr2	protein_coding	glycerol-3-phosphate acyltransferase 2, mitochondrial
ENSG00000273759.1	-1.19034	0.566022	1.40989e-09	9.16645e-08	3.27	1.99	1.89	1.13	1.31	0.74	RP4-563E14.1	chr20	lincRNA	--
ENSG00000238269.8	-4.7763	-3.15073	0.00199731	0.0179064	0.15	0.09	0.26	0	0	0	PAGE2B	chrX	protein_coding	P antigen family, member 2B
ENSG00000158315.10	-2.33692	-2.61024	0.00269849	0.0228147	0.09	0.03	0.03	0	0.01	0.02	RHBDL2	chr1	protein_coding	rhomboid, veinlet-like 2 (Drosophila)
ENSG00000275091.1	-1.84634	-2.2526	0.00248179	0.0213157	0.51	0.46	0.67	0.14	0.17	0.13	CTB-55O6.13	chr19	antisense	--
ENSG00000173227.13	-4.77567	-3.15105	0.00199731	0.0179064	0.01	0.03	0.02	0	0	0	SYT12	chr11	protein_coding	synaptotagmin XII
ENSG00000261596.2	-1.22882	-1.70339	0.00608311	0.0433007	0.4	0.34	0.28	0.17	0.15	0.11	CTB-31N19.3	chr16	sense_intronic	--
ENSG00000269313.5	-1.21397	-0.252766	1.78884e-06	4.98754e-05	0.24	0.2	0.2	0.07	0.1	0.1	MAGIX	chrX	protein_coding	MAGI family member, X-linked
ENSG00000229839.6	-3.02393	-3.02529	0.00649336	0.0455826	0.09	0.03	0.05	0	0	0.01	AC018462.2	chr2	antisense	--
ENSG00000183426.15	-1.36	2.51788	3.93316e-31	3.14166e-28	6.08	6.05	4.38	1.59	3.9	1.3	NPIPA1	chr16	protein_coding	nuclear pore complex interacting protein family, member A1
ENSG00000263859.1	-1.96552	-2.18401	0.000957222	0.0098266	0.29	0.18	0.33	0.15	0	0.03	RP11-498C9.16	chr17	lincRNA	--
ENSG00000269976.1	-1.21226	-0.829798	8.0129e-05	0.0012716	1.27	1.32	1.31	0.82	0.21	0.57	RP11-130L8.2	chr2	lincRNA	--
ENSG00000258376.2	-1.48084	-1.82913	0.00213014	0.0188206	0.08	0.08	0.09	0.06	0.01	0.02	RP4-647C14.2	chr14	antisense	--
ENSG00000278983.1	-1.29301	0.319339	1.63987e-09	1.04392e-07	0.38	0.5	0.27	0.18	0.17	0.12	RP11-426J5.3	chr18	TEC	--
ENSG00000272312.1	-1.49285	-1.63317	0.000722568	0.00783475	1.1	0.53	0.53	0.27	0.14	0.31	RP11-239L20.6	chr6	lincRNA	--
ENSG00000100219.16	-1.17115	6.47902	1.79254e-64	6.01362e-61	52.97	53.95	41.36	20.87	22.14	22.95	XBP1	chr22	protein_coding	X-box binding protein 1
ENSG00000275437.1	-1.05147	-0.841782	0.00136744	0.0132242	0.16	0.14	0.14	0.05	0.09	0.07	RP5-908M14.10	chr20	sense_intronic	--
ENSG00000239002.3	-1.8963	-2.40057	0.00430213	0.0329441	0.15	0.07	1.34	0.07	0	0.28	SCARNA10	chr12	snoRNA	small Cajal body-specific RNA 10
ENSG00000162438.11	-1.06811	-0.789304	0.000862539	0.0090673	0.17	0.17	0.15	0.05	0.13	0.06	CTRC	chr1	protein_coding	chymotrypsin C (caldecrin)
ENSG00000272444.1	-1.17089	-1.20144	0.001566	0.0147201	0.47	0.72	0.76	0.29	0.19	0.35	RP11-1017G21.6	chr14	lincRNA	--
ENSG00000273615.1	-1.37784	-1.25275	0.000308351	0.00392434	0.4	0.38	0.38	0.11	0.17	0.17	RP11-1136G4.2	chr16	lincRNA	--
ENSG00000186431.18	-1.68044	-2.05581	0.00204909	0.0182342	0.18	0.08	0.03	0.02	0.03	0.04	FCAR	chr19	protein_coding	Fc fragment of IgA receptor
ENSG00000197061.4	-2.26729	-2.18352	0.000213547	0.00288641	0.35	0.27	0.9	0.11	0.14	0.05	HIST1H4C	chr6	protein_coding	histone cluster 1, H4c
ENSG00000208028.1	-3.54894	-2.75242	0.000289436	0.0037203	1.83	1.44	0.81	0.25	0	0	MIR616	chr12	miRNA	microRNA 616
ENSG00000275070.1	-2.02903	-2.32489	0.0016218	0.0151134	0.61	0.71	0.53	0.16	0.21	0.08	Metazoa_SRP	chrX	misc_RNA	--
ENSG00000139269.2	-2.30329	-1.18446	8.51136e-09	4.63537e-07	0.22	0.27	0.14	0.06	0.05	0.02	INHBE	chr12	protein_coding	inhibin, beta E
ENSG00000226287.7	-1.15697	0.00425503	1.1021e-06	3.24125e-05	0.36	0.55	0.55	0.22	0.24	0.2	TMEM191A	chr22	processed_transcript	transmembrane protein 191A (pseudogene)
ENSG00000225511.6	-2.19151	-2.43974	0.00164062	0.0152633	0.07	0.02	0.05	0.01	0.03	0	LINC00475	chr9	lincRNA	long intergenic non-protein coding RNA 475
ENSG00000273363.1	-2.38855	-2.32524	0.000576247	0.00651345	0.23	0.6	0.19	0.04	0.11	0.04	RP11-285G1.14	chr10	sense_intronic	--
ENSG00000226604.2	-1.49687	-1.54387	0.000423822	0.0050889	0.25	0.13	0.18	0.03	0.08	0.09	PAPPA-AS2	chr9	antisense	PAPPA antisense RNA 2
ENSG00000129214.14	-1.24693	-1.77718	0.0072199	0.0494817	0.25	0.12	0.15	0.06	0.08	0.07	SHBG	chr17	protein_coding	sex hormone-binding globulin
ENSG00000235508.3	-3.25712	-2.90992	0.0018927	0.0171704	0.11	0.13	0.12	0.03	0	0	RPS2P7	chr20	processed_pseudogene	ribosomal protein S2 pseudogene 7
ENSG00000260992.1	-1.20805	-1.42045	0.00506083	0.0374296	0.47	0.6	0.23	0.18	0.3	0.11	DOCK9-AS2	chr13	antisense	DOCK9 antisense RNA 2 (head to head)
ENSG00000265845.2	-4.62968	-3.21807	0.00397682	0.0309527	0.11	0.1	0.03	0	0	0	RP11-20B24.5	chr17	antisense	--
ENSG00000261114.1	-3.38133	-1.01083	1.64122e-15	3.41985e-13	1.09	0.93	0.75	0.1	0.04	0.1	RP11-325K4.2	chr16	sense_intronic	--
ENSG00000105479.15	-1.08631	-0.491937	8.44325e-05	0.00132858	0.26	0.2	0.21	0.13	0.07	0.11	CCDC114	chr19	protein_coding	coiled-coil domain containing 114
ENSG00000132530.16	-1.34107	-1.91061	0.00695528	0.0481204	0.09	0.07	0.04	0	0.01	0.06	XAF1	chr17	protein_coding	XIAP associated factor 1
ENSG00000204140.9	-2.57151	-2.80245	0.00432305	0.0330641	0.08	0.04	0.48	0.04	0.05	0	CLPSL1	chr6	protein_coding	colipase-like 1
ENSG00000274461.1	-1.48126	-1.82852	0.00213014	0.0188206	0.18	0.09	0.25	0.06	0.06	0.06	RP11-323P17.2	chr10	processed_transcript	--
ENSG00000265864.1	-1.01793	-0.159149	5.28058e-05	0.000893358	13.36	12.21	9.35	6.12	6.27	4.99	AC092117.2	chr16	miRNA	--
ENSG00000274290.1	-1.72611	-1.67897	0.000169246	0.00237071	0.59	0.54	1.35	0	0.4	0.36	HIST1H2BE	chr6	protein_coding	histone cluster 1, H2be
ENSG00000223849.1	-1.2917	-1.58779	0.00249181	0.0213689	1.17	0.6	0.97	0.48	0.26	0.33	RP11-80I15.1	chr9	processed_pseudogene	--
ENSG00000229089.6	-1.08229	-0.460403	7.21754e-05	0.00116076	0.13	0.09	0.1	0.06	0.05	0.04	ANKRD20A8P	chr2	transcribed_unprocessed_pseudogene	ankyrin repeat domain 20 family, member A8, pseudogene
ENSG00000230002.2	-1.05727	1.19153	3.22745e-11	3.14752e-09	1.11	1.4	0.95	0.57	0.52	0.58	ALMS1-IT1	chr2	sense_intronic	ALMS1 intronic transcript 1
ENSG00000188833.9	-1.00835	0.209052	2.80532e-06	7.25061e-05	0.7	0.52	0.39	0.29	0.22	0.28	ENTPD8	chr9	protein_coding	ectonucleoside triphosphate diphosphohydrolase 8
ENSG00000255776.1	-1.80966	-2.11862	0.00143828	0.0137665	0.28	0.28	0.14	0.08	0.07	0.05	RP11-436I9.3	chr12	processed_pseudogene	--
ENSG00000130766.4	-1.04975	3.98654	1.45431e-35	1.62631e-32	5.65	5.02	4.41	2.39	2.69	2.24	SESN2	chr1	protein_coding	sestrin 2
ENSG00000169245.5	-1.1987	-1.18457	0.00112183	0.0112267	0.3	0.39	0.4	0.16	0.1	0.19	CXCL10	chr4	protein_coding	chemokine (C-X-C motif) ligand 10
ENSG00000142319.17	-4.77581	-3.15098	0.00199731	0.0179064	0.01	0.03	0.02	0	0	0	SLC6A3	chr5	protein_coding	solute carrier family 6 (neurotransmitter transporter), member 3
ENSG00000259804.1	-1.01588	-1.13407	0.00685001	0.0475588	0.34	0.46	0.64	0.24	0.31	0.18	CTD-2012K14.7	chr16	antisense	--
ENSG00000214389.2	-1.0452	0.155682	4.34593e-06	0.000107125	0.88	2.55	0.9	0.4	0.94	0.85	RPS3AP26	chr7	processed_pseudogene	ribosomal protein S3a pseudogene 26
ENSG00000188505.4	-1.70082	-1.80335	0.000197778	0.00270377	0.19	0.12	0.12	0.06	0	0.06	NCCRP1	chr19	protein_coding	non-specific cytotoxic cell receptor protein 1 homolog (zebrafish)
ENSG00000123700.4	-1.07412	-1.15062	0.00292183	0.0242448	0.07	0.07	0.08	0.03	0.04	0.03	KCNJ2	chr17	protein_coding	potassium channel, inwardly rectifying subfamily J, member 2
ENSG00000237212.1	-2.63524	-2.44018	0.000299264	0.00382757	0.11	0.1	0.12	0	0.04	0.01	RP11-569G13.2	chr9	lincRNA	--
ENSG00000271324.1	-1.84556	-1.82857	0.000197778	0.00270377	0.71	0.46	0.52	0.14	0.24	0.09	RP11-10C24.2	chr3	lincRNA	--
ENSG00000162772.16	-1.71964	4.07191	5.42369e-87	3.03257e-83	8.51	8.96	7.27	2.6	2.51	2.42	ATF3	chr1	protein_coding	activating transcription factor 3
ENSG00000105146.12	-1.10761	-0.72819	0.000257068	0.00337565	0.47	0.38	0.26	0.1	0.17	0.24	AURKC	chr19	protein_coding	aurora kinase C
ENSG00000227382.1	-1.17363	-1.65598	0.00728197	0.0497547	0.24	0.24	0.34	0.13	0.11	0.11	EIF4A2P2	chr10	processed_pseudogene	eukaryotic translation initiation factor 4A2 pseudogene 2
ENSG00000272788.1	-2.75971	-2.70328	0.00137377	0.0132778	0.08	0.11	0.44	0	0	0.07	RP11-674N23.4	chr18	sense_intronic	--
ENSG00000238755.3	-1.24871	-1.27139	0.00110652	0.0110909	0.09	0.18	0.16	0.08	0.02	0.07	RP11-23D24.2	chr3	processed_transcript	--
ENSG00000118194.18	-1.17467	-0.895541	0.000491819	0.00571908	0.45	0.33	0.37	0.15	0.22	0.15	TNNT2	chr1	protein_coding	troponin T type 2 (cardiac)
ENSG00000175197.10	-2.94891	5.8967	0	0	81.39	82.15	55.23	9.95	9.3	9.1	DDIT3	chr12	protein_coding	DNA-damage-inducible transcript 3
ENSG00000130368.5	-5.34383	-2.85518	6.42974e-05	0.00105171	0.01	0.01	0.03	0	0	0	MAS1	chr6	protein_coding	MAS1 proto-oncogene, G protein-coupled receptor
ENSG00000175877.3	-2.21143	-2.21752	0.000357484	0.00443032	0.36	0.11	0.27	0.06	0.07	0.03	WBSCR28	chr7	protein_coding	Williams-Beuren syndrome chromosome region 28
ENSG00000260266.1	-1.69622	-2.18354	0.00356656	0.0283802	0.05	0.04	0.08	0	0.03	0.02	CTD-2311M21.2	chr15	transcribed_processed_pseudogene	--
ENSG00000078401.6	-1.12665	-1.34444	0.00425029	0.0326517	0.18	0.23	0.14	0.12	0.03	0.09	EDN1	chr6	protein_coding	endothelin 1
ENSG00000276934.1	-2.57154	-2.80275	0.00432305	0.0330641	0.26	0.1	0.38	0.1	0	0	RP11-231E4.5	chr18	sense_intronic	--
ENSG00000176840.11	-1.08494	0.844105	6.13605e-10	4.42693e-08	1.88	2.36	2.41	1.1	0.95	1.06	MIR7-3HG	chr19	lincRNA	MIR7-3 host gene
ENSG00000280254.1	-1.68098	-2.05573	0.00204909	0.0182342	0.13	0.08	0.11	0.05	0.01	0.03	RP11-81A22.4	chr17	TEC	--
ENSG00000269978.1	-1.13596	-0.491255	6.24181e-05	0.00102878	3.14	2.87	2.15	0.89	1.6	1.29	RP11-338N10.3	chr1	lincRNA	--
ENSG00000261270.1	-2.4288	0.0473757	3.00799e-21	1.1872e-18	2.45	2.2	1.99	0.64	0.31	0.27	RP11-325K4.3	chr16	sense_intronic	--
ENSG00000198821.10	-1.62747	-2.08688	0.00317386	0.0258438	0.15	0.1	0.14	0.03	0.02	0.07	CD247	chr1	protein_coding	CD247 molecule
ENSG00000261187.1	-1.01561	-1.13491	0.0045296	0.034341	0.36	0.47	0.3	0.21	0.19	0.16	RP11-1007O24.2	chr15	lincRNA	--
ENSG00000248498.3	-2.90224	-0.200869	4.61285e-22	1.91052e-19	0.8	0.67	0.45	0.08	0.15	0.04	ASNSP1	chr8	unprocessed_pseudogene	asparagine synthetase pseudogene 1
ENSG00000213590.2	-1.06316	-1.00826	0.00199977	0.0179105	0.5	0.12	0.49	0.13	0.32	0.1	RP11-229P13.2	chr9	processed_pseudogene	--
ENSG00000269898.1	-1.84502	-1.50215	2.67038e-05	0.000508132	0.71	0.93	0.58	0.29	0.18	0.14	RP11-568J23.4	chr16	antisense	--
ENSG00000266313.1	-2.32065	-2.15123	0.000126936	0.00187103	0.45	0.56	0.46	0.16	0	0.1	RP11-173M1.4	chr17	lincRNA	--
ENSG00000207421.1	-1.087	-0.995103	0.00199977	0.0179105	8.35	6.93	6.61	3.56	4.57	2.39	SNORD38B	chr1	snoRNA	small nucleolar RNA, C/D box 38B
ENSG00000128272.14	-1.08063	8.01913	2.7104e-59	6.0619e-56	121.7	117.1	104.48	56.59	56.28	49.61	ATF4	chr22	protein_coding	activating transcription factor 4
ENSG00000280914.1	-1.29234	-1.75303	0.00273735	0.0230215	0.76	0.96	1.37	0.27	0	0.86	Metazoa_SRP	chr11	misc_RNA	--
ENSG00000242686.4	-1.07764	1.5247	3.49709e-14	6.24044e-12	1.75	1.34	1.33	0.9	0.46	0.68	RP11-1191J2.2	chr4	antisense	--
ENSG00000251173.1	-4.77606	-3.15086	0.00199731	0.0179064	0.14	0.08	0.06	0	0	0	UCHL1-AS1	chr4	antisense	UCHL1 antisense RNA 1 (head to head)
ENSG00000251521.2	-1.23137	-1.05648	0.00041296	0.00498524	0.44	0.57	0.45	0.24	0.13	0.23	IMPA1P	chr8	transcribed_unprocessed_pseudogene	inositol(myo)-1(or 4)-monophosphatase 1 pseudogene
ENSG00000232599.1	-4.7763	-3.15073	0.00199731	0.0179064	0.38	0.04	0.05	0	0	0	RP1-161N10.1	chrX	processed_pseudogene	--
ENSG00000239884.3	-1.29947	-0.728216	2.13195e-05	0.000418262	2.19	2.91	1.59	1.03	0.99	0.74	RN7SL608P	chr17	misc_RNA	RNA, 7SL, cytoplasmic 608, pseudogene
ENSG00000231181.1	-1.86321	-2.08678	0.000904258	0.00938325	0.23	0.5	0.47	0.04	0.16	0.12	RP13-15M17.1	chr1	processed_pseudogene	--
ENSG00000237977.1	-1.4868	-1.72785	0.00123752	0.0122107	0.9	0.45	0.19	0.13	0.16	0.24	EIF4HP2	chr22	processed_pseudogene	eukaryotic translation initiation factor 4H pseudogene 2
ENSG00000051108.14	-1.91864	5.94931	1.4649e-155	1.22861e-151	29.47	30.63	20.97	7.1	7.41	6.99	HERPUD1	chr16	protein_coding	homocysteine-inducible, endoplasmic reticulum stress-inducible, ubiquitin-like domain member 1
ENSG00000132677.12	-1.34794	-0.533857	3.75904e-06	9.48183e-05	0.6	0.45	0.17	0.15	0.19	0.15	RHBG	chr1	protein_coding	Rh family, B glycoprotein (gene/pseudogene)
ENSG00000263626.1	-1.0161	-1.13525	0.0045296	0.034341	6.04	5.06	1.55	2.84	1.51	1.82	AL392111.1	chr10	miRNA	--
ENSG00000044574.7	-1.11514	9.33175	2.10559e-64	6.42168e-61	199.25	206.56	147.18	79.15	88.21	88.36	HSPA5	chr9	protein_coding	heat shock 70kDa protein 5 (glucose-regulated protein, 78kDa)
ENSG00000101883.4	-1.23524	-0.951316	0.000357005	0.00442765	0.79	0.54	0.71	0.28	0.4	0.21	RHOXF1	chrX	protein_coding	Rhox homeobox family, member 1
ENSG00000174326.11	-2.56191	-1.99583	8.8419e-06	0.000199079	0.07	0.19	0.17	0.05	0.02	0	SLC16A11	chr17	protein_coding	solute carrier family 16, member 11
ENSG00000231544.3	-1.12589	-1.34333	0.00425029	0.0326517	1.14	0.66	0.48	0.24	0.44	0.37	RSL24D1P11	chr18	processed_pseudogene	ribosomal L24 domain containing 1 pseudogene 11
ENSG00000160471.12	-1.09434	-0.110409	9.84625e-06	0.000218012	0.43	0.33	0.23	0.21	0.16	0.1	COX6B2	chr19	protein_coding	cytochrome c oxidase subunit VIb polypeptide 2 (testis)
ENSG00000153902.13	-1.9379	-1.4409	6.87716e-06	0.000160442	0.14	0.15	0.09	0.04	0.02	0.03	LGI4	chr19	protein_coding	leucine-rich repeat LGI family, member 4
ENSG00000272966.1	-1.69493	-2.18469	0.00555514	0.0402949	0.22	0.85	0.17	0.15	0.13	0.1	RP11-686O6.1	chr2	lincRNA	--
ENSG00000267526.1	-2.49428	-2.52287	0.000908762	0.00941833	0.07	0.1	0.16	0.03	0	0.02	RP11-178C3.6	chr17	processed_pseudogene	--
ENSG00000140093.9	-2.49415	-2.52264	0.000908762	0.00941833	0.02	0.02	0.05	0	0.01	0	SERPINA10	chr14	protein_coding	serpin peptidase inhibitor, clade A (alpha-1 antiproteinase, antitrypsin), member 10
ENSG00000263934.4	-1.3203	0.334731	2.00758e-10	1.63076e-08	1.09	0.86	4.17	0.61	0.79	0.98	SNORD3A	chr17	snoRNA	small nucleolar RNA, C/D box 3A
ENSG00000259158.2	-1.45855	-0.909539	2.10705e-05	0.000414345	0.3	0.27	0.29	0.07	0.14	0.11	ADAM20P1	chr14	lincRNA	ADAM metallopeptidase domain 20 pseudogene 1
ENSG00000052850.5	-1.45299	-1.65604	0.00159507	0.0149265	0.05	0.06	0.05	0.02	0.03	0.02	ALX4	chr11	protein_coding	ALX homeobox 4
ENSG00000238283.3	-3.0241	-3.0251	0.00649336	0.0455826	0.05	0.01	0.11	0.01	0	0	TBC1D3P1	chr17	unprocessed_pseudogene	TBC1 domain family, member 3 pseudogene 1
ENSG00000232934.7	-1.74036	-1.77733	0.000287271	0.00370241	0.22	0.18	0.13	0.04	0.07	0.04	RP11-324O2.3	chr10	antisense	--
ENSG00000070669.16	-1.22525	6.92709	3.65442e-72	1.53248e-68	58.96	57.38	51.21	25.91	23.98	21.83	ASNS	chr7	protein_coding	asparagine synthetase (glutamine-hydrolyzing)
ENSG00000188425.3	-1.31464	-1.82874	0.00589946	0.0422715	0.18	0.08	0.2	0.09	0.04	0.06	NANOS2	chr19	protein_coding	nanos homolog 2 (Drosophila)
ENSG00000281358.1	-1.01567	-0.502097	0.000233535	0.00311433	0.97	0.94	0.76	0.57	0.39	0.35	RASSF1-AS1	chr3	antisense	RASSF1 antisense RNA 1
ENSG00000172216.5	-1.42016	3.94962	1.02574e-59	2.45796e-56	10.32	9.44	8.23	3.88	3.63	2.99	CEBPB	chr20	protein_coding	CCAAT/enhancer binding protein (C/EBP), beta
ENSG00000277223.1	-1.82188	-2.44031	0.00692712	0.0480147	0.4	0.31	0.35	0	0.14	0.15	RP11-578B16.1	chr12	sense_intronic	--
ENSG00000230528.7	-2.32654	-2.36247	0.000576247	0.00651345	0.04	0.06	0.05	0.01	0.01	0.01	NOS2P3	chr17	transcribed_unprocessed_pseudogene	nitric oxide synthase 2 pseudogene 3
ENSG00000228141.6	-1.34077	-1.90995	0.00695528	0.0481204	0.07	0.07	0.11	0.03	0.02	0.04	AC105339.1	chr15	lincRNA	--
ENSG00000273352.1	-1.01108	0.0893522	6.76088e-06	0.000158059	1.86	1.48	1.01	0.95	0.57	0.61	RP11-61L19.3	chr18	sense_intronic	--
ENSG00000235084.3	-1.72647	-1.67939	0.000169246	0.00237071	0.91	0.47	0.76	0.11	0.21	0.31	CHCHD2P6	chr1	processed_pseudogene	coiled-coil-helix-coiled-coil-helix domain containing 2 pseudogene 6
ENSG00000185761.10	-1.69679	-2.18416	0.00356656	0.0283802	0.06	0.07	0.08	0.03	0.01	0.02	ADAMTSL5	chr19	protein_coding	ADAMTS-like 5
ENSG00000150054.18	-4.77571	-3.15103	0.00199731	0.0179064	0	0.03	0.02	0	0	0	MPP7	chr10	protein_coding	membrane protein, palmitoylated 7 (MAGUK p55 subfamily member 7)
ENSG00000254251.1	-4.90916	-3.08653	0.00100362	0.010237	0.18	0.03	0.13	0	0	0	RP11-662G23.1	chr8	antisense	--
ENSG00000185177.12	-2.38954	-2.32514	0.00033862	0.00424039	0.04	0.12	0.11	0.01	0.01	0.02	ZNF479	chr7	protein_coding	zinc finger protein 479
ENSG00000234571.1	-1.82223	-2.44013	0.00692712	0.0480147	0.09	0.02	0.03	0	0.02	0.02	RP5-998N21.4	chr1	lincRNA	--
ENSG00000279875.1	-1.44528	-1.75288	0.00273735	0.0230215	0.15	0.19	0.11	0.1	0.02	0.04	RP11-474C8.7	chr12	TEC	--
ENSG00000242600.6	-1.25711	-1.04078	0.000293461	0.00376339	0.62	0.56	0.81	0.39	0.12	0.28	MBL1P	chr10	unitary_pseudogene	mannose-binding lectin (protein A) 1, pseudogene
ENSG00000149043.16	-2.50749	-2.25272	0.000115204	0.00172001	0.16	0.14	0.06	0.03	0.04	0	SYT8	chr11	protein_coding	synaptotagmin VIII
ENSG00000111981.4	-1.77865	-0.315184	1.26051e-10	1.07329e-08	0.3	0.27	0.32	0.12	0.1	0.04	ULBP1	chr6	protein_coding	UL16 binding protein 1
ENSG00000165349.11	-1.09434	-1.36157	0.00425029	0.0326517	0.2	0.09	0.2	0.08	0.09	0.05	SLC7A3	chrX	protein_coding	solute carrier family 7 (cationic amino acid transporter, y+ system), member 3
ENSG00000259001.3	-2.38966	1.2603	1.58266e-44	2.79448e-41	1.16	1.42	12.82	1.01	0.62	1.15	RPPH1	chr14	antisense	ribonuclease P RNA component H1
