# Supplementary material for: EIF5A2 specifically regulates the transcription of aging-related genes in human neuroblastoma cells
Source: BMC Geriatr. 2023 Feb 7;23:83. doi: 10.1186/s12877-023-03793-6 (PMC9906866; doi:10.1186/s12877-023-03793-6)
Supplement: Supplementary file 5 — Additional file 5. The upregulated DEGs of EIF5A2-OE group vs Control group. [file 12877_2023_3793_MOESM5_ESM.xlsx]

## Sheet: EIF5A2_vs_Ctrl_Up_DEG
Information of Up-regulated differently expressed genes (DEGs) between EIF5A2-OE and control samples of SH-SY5Y cells
Gene	logFC	logCPM	PValue	FDR	Ctrl_1st	Ctrl_2nd	Ctrl_3rd	EIF5A2_1st	EIF5A2_2nd	EIF5A2_3rd	Symbol	Chr	GeneType	Description
ENSG00000259098.1	1.09763	-0.621757	0.000158986	0.0022524	0.36	0.52	0.4	0.54	1.03	1.22	RP11-603B24.2	chr15	processed_pseudogene	--
ENSG00000261864.1	1.48131	-1.58782	0.000933712	0.00963228	0.09	0.08	0.47	0.48	0.56	0.75	RP11-67A1.2	chr16	processed_transcript	--
ENSG00000196110.7	1.1882	0.30811	1.08575e-08	5.69138e-07	0.14	0.21	0.16	0.26	0.43	0.52	ZNF699	chr19	protein_coding	zinc finger protein 699
ENSG00000154608.13	1.68791	-1.02582	1.1985e-06	3.49934e-05	0.03	0.04	0.03	0.06	0.12	0.17	CEP170P1	chr4	transcribed_unprocessed_pseudogene	centrosomal protein 170kDa pseudogene 1
ENSG00000037749.11	1.19503	3.61136	4.2956e-40	6.2656e-37	1.94	2.19	2.07	2.98	5.33	5.99	MFAP3	chr5	protein_coding	microfibrillar-associated protein 3
ENSG00000179331.2	1.03246	2.69854	3.61032e-22	1.57298e-19	1.61	1.65	2.43	3	4.6	4.12	RAB39A	chr11	protein_coding	RAB39A, member RAS oncogene family
ENSG00000269106.1	1.57602	-2.02506	0.00425439	0.0326517	0	0.4	0.13	0.53	0.75	0.45	CTD-2619J13.23	chr19	antisense	--
ENSG00000243410.1	2.17484	-2.48093	0.00274197	0.0230546	0.06	0.11	0.06	0.27	0.42	0.42	RP11-245J9.4	chr3	antisense	--
ENSG00000164532.10	1.26234	-0.790129	4.90493e-05	0.00084169	0.12	0.17	0.1	0.13	0.39	0.45	TBX20	chr7	protein_coding	T-box 20
ENSG00000277352.1	1.20584	0.997649	3.39281e-13	5.08134e-11	1.46	1.73	1.25	3.44	4.59	2.52	KB-68A7.2	chr21	lincRNA	--
ENSG00000258924.4	1.46864	0.576479	6.61734e-14	1.10447e-11	0.7	0.4	0.69	1.2	1.92	1.86	CTB-96E2.3	chr17	processed_transcript	--
ENSG00000243232.4	1.37727	1.16453	1.66615e-17	4.73694e-15	0.15	0.18	0.15	0.36	0.44	0.47	PCDHAC2	chr5	protein_coding	protocadherin alpha subfamily C, 2
ENSG00000163637.11	1.34899	-1.93658	0.00695528	0.0481204	0.02	0	0.01	0.03	0.05	0.02	PRICKLE2	chr3	protein_coding	prickle homolog 2 (Drosophila)
ENSG00000280594.1	1.35973	-1.01074	0.000102807	0.001567	0.37	0.29	0.42	1.38	0.61	0.75	AP000432.1	chr21	processed_transcript	--
ENSG00000272768.1	1.7435	-0.868492	8.27825e-08	3.35815e-06	0.14	0.16	0.07	0.23	0.53	0.54	RP4-673M15.1	chr7	antisense	--
ENSG00000257529.5	1.17456	3.44088	1.21923e-36	1.46081e-33	5.93	7.55	10.01	14.15	19.45	19.59	RPL36A-HNRNPH2	chrX	protein_coding	RPL36A-HNRNPH2 readthrough
ENSG00000240184.6	1.35099	3.0781	1.95412e-41	3.12175e-38	0.73	0.69	0.89	1.36	2.49	2.11	PCDHGC3	chr5	protein_coding	protocadherin gamma subfamily C, 3
ENSG00000267767.2	1.10767	-1.21778	0.00347323	0.0277825	0.05	0.09	0.14	0.18	0.21	0.21	CTC-523E23.4	chr19	lincRNA	--
ENSG00000254203.1	4.65942	-3.21723	0.00199731	0.0179064	0	0	0	0.26	0.66	0	IGHVII-33-1	chr14	IG_V_pseudogene	immunoglobulin heavy variable (II)-33-1 (pseudogene)
ENSG00000261732.1	1.28421	1.63949	8.92704e-20	3.186e-17	0.21	0.3	0.31	0.53	0.67	0.8	LA16c-431H6.6	chr16	protein_coding	--
ENSG00000223459.5	1.44429	1.57408	2.42246e-23	1.14463e-20	0.41	0.52	0.81	1.01	1.8	1.94	TCAF1P1	chr7	unprocessed_pseudogene	TRPM8 channel-associated factor 1 pseudogene 1
ENSG00000167984.16	1.13607	-1.56482	0.00719597	0.0493682	0.01	0.03	0.03	0.04	0.08	0.04	NLRC3	chr16	protein_coding	NLR family, CARD domain containing 3
ENSG00000280035.1	3.30695	-2.9099	0.0018927	0.0171704	0	0.01	0	0.02	0.05	0.06	RP11-10J21.2	chr8	TEC	--
ENSG00000258465.6	1.06408	2.91318	2.10022e-25	1.11838e-22	1.25	1.52	1.73	2.6	3.16	3.68	RP11-574F21.3	chr1	protein_coding	--
ENSG00000227583.1	1.83954	-2.28817	0.0039546	0.0308491	0.1	0.03	0.07	0.42	0.21	0.12	RP11-119F7.3	chr10	processed_pseudogene	--
ENSG00000171551.11	1.28689	-1.70315	0.00608311	0.0433007	0.08	0.03	0.01	0.07	0.12	0.11	ECEL1	chr2	protein_coding	endothelin converting enzyme-like 1
ENSG00000253102.1	1.11763	-0.13384	4.12174e-06	0.000102655	0.57	0.68	0.58	1.3	1.5	1.25	RP1-117B12.4	chr17	antisense	--
ENSG00000269825.1	1.36692	0.787814	6.94882e-14	1.14837e-11	0.24	0.24	0.33	0.6	0.76	0.72	CTD-3099C6.9	chr19	sense_intronic	--
ENSG00000242419.5	1.2073	2.42309	9.05953e-26	4.98244e-23	0.43	0.54	0.61	1.07	1.21	1.38	PCDHGC4	chr5	protein_coding	protocadherin gamma subfamily C, 4
ENSG00000250569.1	2.44419	-2.32525	0.00033862	0.00424039	0.08	0	0.03	0.18	0.13	0.29	NTAN1P2	chr8	processed_pseudogene	N-terminal asparagine amidase pseudogene 2
ENSG00000146858.7	1.32279	2.14732	5.71648e-27	3.42458e-24	0.91	1.15	1.44	2.04	3.54	3.28	ZC3HAV1L	chr7	protein_coding	zinc finger CCCH-type, antiviral 1-like
ENSG00000275209.1	5.13036	-0.578953	5.7513e-29	4.1052e-26	1.56	0	0	56.51	0	0	FP236383.4	chr21	miRNA	--
ENSG00000135048.13	1.12882	-1.50207	0.00513688	0.037817	0.02	0.03	0.01	0.05	0.05	0.05	TMEM2	chr9	protein_coding	transmembrane protein 2
ENSG00000145949.9	1.06519	-0.829217	0.000659169	0.00726919	0.04	0.06	0.03	0.09	0.09	0.1	MYLK4	chr6	protein_coding	myosin light chain kinase family, member 4
ENSG00000279536.1	3.76504	-2.65625	8.16385e-05	0.00129189	0	0.04	0	0.11	0.24	0.36	RP11-445N20.2	chr7	TEC	--
ENSG00000272149.1	1.20026	-1.21782	0.001566	0.0147201	0.58	0.69	0.51	0.94	1.6	1.65	RP11-627J17.1	chr3	antisense	--
ENSG00000262601.1	1.0622	-0.608698	0.000183555	0.00253725	0.33	0.42	0.47	0.74	1.18	0.71	CTC-786C10.1	chr16	lincRNA	--
ENSG00000280800.1	8.58742	-0.336775	7.20871e-41	1.09926e-37	0	0	0	3.7	0	0	CH507-513H4.6	chr21	lincRNA	--
ENSG00000256469.1	1.9504	-2.40066	0.00430213	0.0329441	0.04	0.04	0.13	0.08	0.36	0.43	RP11-856F16.2	chr11	antisense	--
ENSG00000257746.1	2.44678	-2.32424	0.00033862	0.00424039	0.03	0.06	0.03	0.18	0.39	0.2	RP11-202G11.2	chr12	lincRNA	--
ENSG00000103226.17	1.48532	1.30987	3.06672e-21	1.1963e-18	0.19	0.26	0.28	0.53	0.74	0.75	NOMO3	chr16	protein_coding	NODAL modulator 3
ENSG00000232729.7	1.04873	-1.25174	0.00474027	0.0355961	0.07	0.05	0.15	0.15	0.24	0.18	AC083884.8	chr7	processed_transcript	--
ENSG00000182492.15	4.93719	-3.08663	0.00100362	0.010237	0	0	0	0.09	0.03	0	BGN	chrX	protein_coding	biglycan
ENSG00000261054.1	1.52002	-1.56502	0.000423822	0.0050889	0.06	0.04	0.04	0.08	0.19	0.13	RP11-6O2.4	chr15	antisense	--
ENSG00000163577.7	1.85001	3.64908	1.91444e-87	1.28451e-83	0.75	0.83	0.8	2.6	2.89	3.12	EIF5A2	chr3	protein_coding	eukaryotic translation initiation factor 5A2
ENSG00000204962.5	1.05572	-0.278256	3.26803e-05	0.000602727	0.05	0.09	0.08	0.12	0.2	0.15	PCDHA8	chr5	protein_coding	protocadherin alpha 8
ENSG00000267699.2	1.04676	2.00364	8.03899e-17	2.12356e-14	1.59	1.83	1.72	2.37	4.01	4.35	RP11-729L2.2	chr18	protein_coding	--
ENSG00000258667.1	1.86746	-2.11778	0.00143828	0.0137665	0.1	0.04	0.2	0.31	0.57	0.39	HIF1A-AS2	chr14	lincRNA	HIF1A antisense RNA 2
ENSG00000254462.1	1.40943	-0.132219	8.36499e-09	4.56307e-07	0.57	0.67	0.71	1.14	2.51	1.72	TMX2-CTNND1	chr11	protein_coding	TMX2-CTNND1 readthrough (NMD candidate)
ENSG00000153779.9	1.26089	0.84516	1.51769e-12	2.00454e-10	0.71	0.76	1.04	1.83	1.95	2.22	TGIF2LX	chrX	protein_coding	TGFB-induced factor homeobox 2-like, X-linked
ENSG00000164621.5	2.75662	-2.4006	0.000170508	0.00238441	0	0.01	0.03	0.09	0.12	0.1	SMAD5-AS1	chr5	antisense	SMAD5 antisense RNA 1
ENSG00000266677.1	1.18046	-0.501352	1.78056e-05	0.000362281	0.12	0.17	0.13	0.26	0.38	0.34	RP11-258F1.1	chr17	antisense	--
ENSG00000111859.16	1.18395	3.58119	9.63873e-39	1.34733e-35	0.78	0.68	0.88	1.85	1.68	1.77	NEDD9	chr6	protein_coding	neural precursor cell expressed, developmentally down-regulated 9
ENSG00000214940.8	2.23354	-0.637035	6.32255e-12	7.21459e-10	0.11	0.16	0.03	0.72	0.04	0.66	NPIPA8	chr16	protein_coding	nuclear pore complex interacting protein family, member A8
ENSG00000250474.1	1.12407	-1.43949	0.00506083	0.0374296	0.16	0.1	0.25	0.28	0.48	0.36	WBP1LP2	chr7	processed_pseudogene	WW domain binding protein 1-like pseudogene 2
ENSG00000235499.1	1.69288	-2.21781	0.00555514	0.0402949	0.07	0.18	0.2	0.49	0.55	0.47	AC073046.25	chr2	lincRNA	--
ENSG00000229955.1	5.27554	-2.90946	0.000127708	0.00187992	0	0	0	0.13	0.34	0.21	RP1-5O6.4	chr22	sense_intronic	--
ENSG00000262420.3	1.02273	-0.854517	0.000892825	0.00928759	0.1	0.12	0.09	0.15	0.28	0.21	RP11-490O6.2	chr16	antisense	--
ENSG00000198768.10	1.73595	-2.05595	0.00204909	0.0182342	0.03	0.01	0.02	0.1	0.04	0.06	APCDD1L	chr20	protein_coding	adenomatosis polyposis coli down-regulated 1-like
ENSG00000230314.6	1.55437	-1.54338	0.000423822	0.0050889	0.09	0.04	0.18	0.35	0.34	0.22	ELOVL2-AS1	chr6	antisense	ELOVL2 antisense RNA 1
ENSG00000224536.1	1.34793	-1.75224	0.00499943	0.0370899	0.15	0.34	0.46	0.28	0.99	1.21	RP11-134G8.7	chr1	antisense	--
ENSG00000277300.1	1.33262	-1.38152	0.00107222	0.0108118	1.4	1.28	1.43	3.07	3.37	3.99	AP003041.1	chr11	miRNA	--
ENSG00000280018.3	1.05406	3.17714	1.31848e-28	8.84646e-26	1.04	7.21	1.44	6.62	7.04	7.02	CH507-154B10.2	chr21	lincRNA	--
ENSG00000271821.1	4.65881	-3.21753	0.00397682	0.0309527	0	0	0	0.23	0.24	0	XXbac-BPG299F13.14	chr6	lincRNA	--
ENSG00000277067.4	1.61501	1.8027	1.3759e-33	1.28219e-30	0.03	1.58	0.15	1.4	2.55	1.85	CH507-254M2.1	chr21	lincRNA	--
ENSG00000235920.1	1.70634	-2.36154	0.00625316	0.0442483	0.05	0.07	0.03	0.15	0.31	0.09	AC073109.2	chr7	processed_pseudogene	--
ENSG00000249967.1	1.05608	2.2766	4.48154e-19	1.50347e-16	1.42	1.22	1.51	2.11	3.05	3.47	RP11-548K23.11	chr10	protein_coding	--
ENSG00000116981.3	1.19579	0.657123	2.42605e-10	1.94246e-08	0.57	0.55	0.94	1.03	1.69	1.99	NT5C1A	chr1	protein_coding	5'-nucleotidase, cytosolic IA
ENSG00000230530.1	1.07213	-0.439539	9.51933e-05	0.00147168	0.18	0.18	0.34	0.45	0.54	0.49	LIMD1-AS1	chr3	antisense	LIMD1 antisense RNA 1
ENSG00000221077.1	2.54913	-2.52248	0.000908762	0.00941833	0	0.19	0.43	0.99	1.78	1.34	AL117190.1	chr14	miRNA	--
ENSG00000253263.1	2.39059	-2.6106	0.00269849	0.0228147	0	0.04	0.1	0.22	0.17	0.39	KB-1507C5.3	chr8	lincRNA	--
ENSG00000241697.4	1.48421	2.31206	5.18005e-35	5.11119e-32	0.59	0.6	1.27	1.63	2.62	2.62	TMEFF1	chr9	protein_coding	transmembrane protein with EGF-like and two follistatin-like domains 1
ENSG00000259992.1	1.21	-0.353106	5.20914e-06	0.000125814	0.45	0.47	0.42	0.84	1.03	1.23	RP11-77K12.8	chr16	processed_transcript	--
ENSG00000276408.1	1.1923	-1.40059	0.00363449	0.0288251	0.23	0.28	0.19	0.57	0.6	0.48	RP11-490B18.5	chr16	lincRNA	--
ENSG00000251664.3	1.0658	-0.868965	0.000777852	0.00832654	0.05	0.05	0.04	0.1	0.1	0.11	PCDHA12	chr5	protein_coding	protocadherin alpha 12
ENSG00000228417.1	2.07547	-2.15145	0.000588859	0.00663367	0.05	0.1	0.17	0.41	0.26	0.68	RP11-549L6.3	chr10	antisense	--
ENSG00000239264.8	2.3121	-0.184606	2.32732e-17	6.45264e-15	0.05	0.08	0.08	0.24	0.34	0.46	TXNDC5	chr6	protein_coding	thioredoxin domain containing 5 (endoplasmic reticulum)
ENSG00000254656.1	1.17153	7.0392	8.95175e-67	3.33682e-63	14.52	15.75	17.02	27.9	41.91	37.09	RTL1	chr14	protein_coding	retrotransposon-like 1
ENSG00000196968.10	1.19308	2.10183	4.09588e-22	1.72973e-19	0.91	1.01	0.98	1.52	2.64	2.56	FUT11	chr10	protein_coding	fucosyltransferase 11 (alpha (1,3) fucosyltransferase)
ENSG00000228709.1	1.1439	3.47501	2.09628e-35	2.26859e-32	5.16	6.67	6.71	11.88	13.88	15.33	AP001065.15	chr21	lincRNA	--
ENSG00000248551.1	1.48086	-1.96602	0.0055155	0.0400854	0.06	0.1	0.12	0.32	0.3	0.18	RP11-287F9.2	chr4	lincRNA	--
ENSG00000260342.2	1.17952	5.94312	1.42691e-62	3.6823e-59	28.72	41.46	50.73	65.11	97.64	112.12	RP11-1035H13.3	chr16	protein_coding	--
ENSG00000216819.1	3.04232	-1.93815	4.21872e-07	1.39027e-05	0.03	0.03	0.06	0.71	0.14	0.13	TUBB2BP1	chr6	unprocessed_pseudogene	tubulin, beta 2B class IIb pseudogene 1
ENSG00000273897.1	3.30777	-2.90949	0.0018927	0.0171704	0	0.03	0	0.2	0.21	0.06	CH17-264B6.4	chr7	unprocessed_pseudogene	--
ENSG00000273398.5	1.2138	2.04776	3.77333e-22	1.62292e-19	0.54	0.64	0.59	0.97	1.46	1.72	HZGJ	chr2	protein_coding	--
ENSG00000253669.3	1.25079	-0.390326	2.61954e-06	6.85194e-05	0.14	0.13	0.09	0.17	0.38	0.35	KB-1732A1.1	chr8	lincRNA	--
ENSG00000140450.8	2.2248	2.68797	1.12763e-81	5.40424e-78	0.48	0.5	0.37	1.64	2.12	2.61	ARRDC4	chr15	protein_coding	arrestin domain containing 4
ENSG00000049130.13	1.66516	-0.611359	7.23717e-08	3.00567e-06	0.1	0.1	0.14	0.23	0.3	0.54	KITLG	chr12	protein_coding	KIT ligand
ENSG00000270299.1	1.29034	-0.815004	4.90493e-05	0.00084169	0.07	0.08	0.12	0.19	0.26	0.21	RP5-850E9.3	chr20	protein_coding	--
ENSG00000253430.1	5.06005	-3.0246	0.000504551	0.00583754	0	0	0	0.14	0.42	0.09	RP11-14I17.2	chr8	sense_intronic	--
ENSG00000181826.9	1.16374	0.172302	1.26508e-07	4.89515e-06	0.24	0.3	0.37	0.49	0.83	0.76	RELL1	chr4	protein_coding	RELT-like 1
ENSG00000235852.1	1.53804	-0.565728	2.47263e-07	8.71344e-06	0.33	0.18	0.34	0.6	0.83	1.02	AC005540.3	chr2	antisense	--
ENSG00000184984.9	2.37646	-2.15094	0.000126936	0.00187103	0.01	0.01	0	0.02	0.04	0.06	CHRM5	chr15	protein_coding	cholinergic receptor, muscarinic 5
ENSG00000262222.1	1.2003	-0.66697	6.20761e-05	0.00102436	0.15	0.11	0.13	0.26	0.36	0.31	RP11-876N24.4	chr16	antisense	--
ENSG00000244513.6	1.34666	-1.75298	0.00499943	0.0370899	0.11	0.1	0.07	0.29	0.13	0.27	CTD-2013N24.2	chr3	antisense	--
ENSG00000267072.2	1.87811	-2.44069	0.00692712	0.0480147	0	0.05	0	0.09	0.05	0.06	RP11-165E7.1	chr16	lincRNA	--
ENSG00000234788.1	1.87747	-2.44088	0.00692712	0.0480147	0.03	0.12	0	0.24	0.12	0.24	HSPA8P3	chr10	processed_pseudogene	heat shock 70kDa protein 8 pseudogene 3
ENSG00000279598.1	1.1242	-1.05639	0.000949886	0.0097631	0.05	0.06	0.04	0.12	0.08	0.11	RP11-65L3.3	chr2	TEC	--
ENSG00000185900.9	1.4021	1.19381	2.38901e-18	7.28605e-16	0.38	0.54	0.68	0.9	1.81	1.6	POMK	chr8	protein_coding	protein-O-mannose kinase
ENSG00000260128.6	1.22424	-1.381	0.00259525	0.0221146	0.12	0.07	0.18	0.2	0.33	0.33	ULK4P2	chr15	transcribed_unprocessed_pseudogene	ULK4 pseudogene 2
ENSG00000232194.1	4.65962	-3.21713	0.00199731	0.0179064	0	0	0	0.03	0.3	0.03	RP1-313L4.3	chr1	antisense	--
ENSG00000248383.4	1.09141	0.0833867	1.71167e-06	4.80931e-05	0.07	0.07	0.09	0.16	0.16	0.17	PCDHAC1	chr5	protein_coding	protocadherin alpha subfamily C, 1
ENSG00000256364.1	1.10292	-0.390908	2.89936e-05	0.000544844	0.25	0.46	0.49	0.39	1.05	1.19	RP11-173P15.3	chr12	antisense	--
ENSG00000261441.1	1.07069	-0.994557	0.00147661	0.014066	0.14	0.17	0.33	0.24	0.61	0.52	RP11-217B1.2	chr15	antisense	--
ENSG00000174004.5	1.02102	-0.739627	0.00110516	0.0110806	0.13	0.09	0.12	0.2	0.24	0.25	NRROS	chr3	protein_coding	negative regulator of reactive oxygen species
ENSG00000234722.3	1.77334	-2.32495	0.00625316	0.0442483	0.01	0.01	0.01	0.05	0.04	0.05	LINC01287	chr7	lincRNA	long intergenic non-protein coding RNA 1287
ENSG00000137142.4	1.09932	4.54813	8.95351e-45	1.66874e-41	9.72	11.03	12.63	18.13	27.65	26.12	IGFBPL1	chr9	protein_coding	insulin-like growth factor binding protein-like 1
ENSG00000125804.13	1.14683	-0.167915	2.57965e-06	6.76639e-05	0.06	0.13	0.06	0.19	0.18	0.18	FAM182A	chr20	processed_transcript	family with sequence similarity 182, member A
ENSG00000272324.5	1.68364	-2.08675	0.00317386	0.0258438	0.13	0.25	0.14	0.38	0.65	0.73	CTD-2154B17.4	chr5	antisense	--
ENSG00000274911.1	1.05911	-0.576879	0.000210849	0.00285339	0.39	0.6	0.48	0.8	1.12	1.19	RP11-12A20.7	chr9	unprocessed_pseudogene	--
ENSG00000280000.1	1.95094	-2.40071	0.00430213	0.0329441	0	0.04	0.03	0.11	0.1	0.08	RP11-509E10.3	chr16	TEC	--
ENSG00000277105.1	3.19376	-2.96683	0.00351382	0.0280604	0	0	0.46	0	1.07	4.02	FP236383.10	chr21	miRNA	--
ENSG00000269891.2	1.39095	1.30755	2.62967e-19	9.00206e-17	0.35	0.67	0.72	0.8	1.91	1.94	ARHGAP19-SLIT1	chr10	protein_coding	ARHGAP19-SLIT1 readthrough (NMD candidate)
ENSG00000254122.2	1.17724	2.02896	1.00365e-20	3.78321e-18	0.27	0.44	0.5	0.74	0.98	1.05	PCDHGB7	chr5	protein_coding	protocadherin gamma subfamily B, 7
ENSG00000259066.5	1.11893	1.18452	1.53918e-12	2.02496e-10	1.97	2.01	2.21	3.4	5.8	4.51	RP11-371E8.4	chr14	protein_coding	--
ENSG00000253661.1	1.3971	-1.90998	0.00695528	0.0481204	0.07	0.05	0.03	0.15	0.13	0.15	ZFHX4-AS1	chr8	antisense	ZFHX4 antisense RNA 1
ENSG00000269570.2	2.2476	-1.8829	3.01571e-05	0.000561126	0.03	0.03	0.05	0.13	0.14	0.29	CMB9-55A18.1	chr11	antisense	--
ENSG00000250424.4	1.08689	2.69802	3.04615e-24	1.57219e-21	1.93	2.18	2.5	4.16	5.11	4.83	RP5-877J2.1	chr7	protein_coding	--
ENSG00000213888.3	1.02786	3.11064	5.23804e-26	2.92876e-23	2	2.55	2.59	4.08	5.92	4.72	LINC01521	chr22	lincRNA	long intergenic non-protein coding RNA 1521
ENSG00000268163.1	1.69114	-1.54526	0.000139159	0.00201402	0.08	0.28	0.12	0.25	0.41	0.9	AC004076.9	chr19	protein_coding	--
ENSG00000265972.5	4.47499	5.95603	0	0	1.26	1.47	1.35	18.79	32.81	39.56	TXNIP	chr1	protein_coding	thioredoxin interacting protein
ENSG00000267992.1	1.13042	-1.1512	0.00213371	0.0188423	0.29	0.15	0.33	0.39	0.46	0.78	CTB-189B5.3	chr19	antisense	--
ENSG00000276418.4	1.04976	2.19928	2.36692e-18	7.2849e-16	1.83	2.21	2.41	3.54	4.68	5.17	RP11-26J3.4	chr8	protein_coding	--
ENSG00000134107.4	2.17667	2.20115	7.12862e-63	1.99293e-59	0.41	0.43	0.32	2.12	1.72	1.44	BHLHE40	chr3	protein_coding	basic helix-loop-helix family, member e40
ENSG00000251184.1	1.00921	-0.479394	0.000149142	0.00213183	0.61	1.04	1.17	1.01	2.83	2.06	RP11-101E3.5	chr9	protein_coding	--
ENSG00000259580.1	1.06273	0.320706	3.55199e-07	1.19282e-05	2.08	1.9	1.97	3.45	4.33	4.68	RP11-37C7.1	chr15	processed_transcript	--
