# Supplementary material for: EIF5A2 specifically regulates the transcription of aging-related genes in human neuroblastoma cells
Source: BMC Geriatr. 2023 Feb 7;23:83. doi: 10.1186/s12877-023-03793-6 (PMC9906866; doi:10.1186/s12877-023-03793-6)
Supplement: Supplementary file 6 — Additional file 6. Representative GO biological processes of down-regulated DEGs. [file 12877_2023_3793_MOESM6_ESM.xlsx]

## Sheet: Sheet1
The representative GO biological processes of down-regulated genes.
#Term	Database	ID	Input number	Background number	P-Value	Corrected P-Value	Input	Hyperlink
activation of signaling protein activity involved in unfolded protein response	Gene Ontology	GO:0006987	7	65	2.30997e-11	1.84798e-10	HERPUD1|DDIT3|HSPA5|ASNS|ATF4|ATF3|XBP1	http://amigo.geneontology.org/amigo/term/GO:0006987
endoplasmic reticulum unfolded protein response	Gene Ontology	GO:0030968	7	84	1.46805e-10	5.87221e-10	HERPUD1|DDIT3|HSPA5|ASNS|ATF4|ATF3|XBP1	http://amigo.geneontology.org/amigo/term/GO:0030968
proteolysis	Gene Ontology	GO:0006508	5	211	4.01619e-05	8.33656e-05	CTRC|CPQ|PRSS56|ADAM33|AZU1	http://amigo.geneontology.org/amigo/term/GO:0006508
cellular protein metabolic process	Gene Ontology	GO:0044267	7	530	4.16828e-05	8.33656e-05	HERPUD1|DDIT3|HSPA5|ASNS|ATF4|ATF3|XBP1	http://amigo.geneontology.org/amigo/term/GO:0044267
transmembrane transport	Gene Ontology	GO:0055085	7	578	7.22411e-05	0.000115586	SLC6A3|SLC6A9|RHBG|SLC7A3|SLC7A11|SLC16A11|TRPM5	http://amigo.geneontology.org/amigo/term/GO:0055085
positive regulation of cell proliferation	Gene Ontology	GO:0008284	5	429	0.00107931	0.00143908	EDN1|CXCL10|MAS1|NCCRP1|ATF3	http://amigo.geneontology.org/amigo/term/GO:0008284
regulation of transcription, DNA-dependent	Gene Ontology	GO:0006355	5	1305	0.0917341	0.104839	ZNF479|CEBPB|DDIT3|RHOXF1|ATF4	http://amigo.geneontology.org/amigo/term/GO:0006355
transcription, DNA-dependent	Gene Ontology	GO:0006351	5	1857	0.262778	0.262778	ZNF479|ATF3|SOHLH1|RHOXF1|ALX4	http://amigo.geneontology.org/amigo/term/GO:0006351
##Statistical test method: hypergeometric test
##FDR correction method: Benjamini and Hochberg
