# Supplementary material for: EIF5A2 specifically regulates the transcription of aging-related genes in human neuroblastoma cells
Source: BMC Geriatr. 2023 Feb 7;23:83. doi: 10.1186/s12877-023-03793-6 (PMC9906866; doi:10.1186/s12877-023-03793-6)
Supplement: Supplementary file 7 — Additional file 7. Correlation of UPR-related genes and EIF5A2. [file 12877_2023_3793_MOESM7_ESM.xlsx]

## Sheet: Aging_gene_PCC_c0.6_p0.05_resul
The correlations between the expression of unfolded protein response (UPR)-related genes and the level of EIF5A2
Gene	Taraget	Correlation	P
EIF5A2	HSPA6	-0.963773	0.00194478
EIF5A2	GPCPD1	-0.970256	0.00131391
EIF5A2	TXNIP	0.967012	0.00161438
EIF5A2	RP11-1035H13.3	0.919109	0.00955049
EIF5A2	ATF3	-0.976363	0.000831431
EIF5A2	ARRDC4	0.982615	0.000450717
EIF5A2	PCDHGC3	0.913025	0.011018
EIF5A2	HERPUD1	-0.946401	0.00423229
EIF5A2	MFAP3	0.897464	0.0152314
EIF5A2	IGFBPL1	0.942995	0.00478173
EIF5A2	BHLHE40	0.910382	0.0116873
EIF5A2	ASNS	-0.987619	0.000228997
EIF5A2	NEDD9	0.969547	0.00137695
EIF5A2	XBP1	-0.942629	0.00484281
EIF5A2	DDIT3	-0.954828	0.00301462
EIF5A2	SESN2	-0.956374	0.00281336
EIF5A2	CHAC1	-0.954961	0.00299712
EIF5A2	RTL1	0.951144	0.00352207
EIF5A2	RPL36A-HNRNPH2	0.953367	0.00321121
EIF5A2	CEBPB	-0.979448	0.000629237
EIF5A2	SDF2L1	-0.923762	0.00849675
EIF5A2	TMEFF1	0.921028	0.00910862
EIF5A2	ATF4	-0.983141	0.000423951
EIF5A2	HSPA5	-0.916988	0.0100504
EIF5A2	BATF3	-0.951804	0.00342829
