# Supplementary material for: EIF5A2 specifically regulates the transcription of aging-related genes in human neuroblastoma cells
Source: BMC Geriatr. 2023 Feb 7;23:83. doi: 10.1186/s12877-023-03793-6 (PMC9906866; doi:10.1186/s12877-023-03793-6)
Supplement: Supplementary file 8 — Additional file 8. Differentially expressed TFs in EIF5A2-OE group. [file 12877_2023_3793_MOESM8_ESM.xlsx]

## Sheet: Sheet1
The differentially expressed transcription factor (TFs) following overexpression of EIF5A2
Symbol	Ctrl_1st	Ctrl_2nd	Ctrl_3rd	EIF5A2_1st	EIF5A2_2nd	EIF5A2_3rd
ZNF699	0.14	0.21	0.16	0.26	0.43	0.52
TBX20	0.12	0.17	0.1	0.13	0.39	0.45
TGIF2LX	0.71	0.76	1.04	1.83	1.95	2.22
BHLHE40	0.41	0.43	0.32	2.12	1.72	1.44
SOHLH1	0.09	0.02	0.03	0	0	0
XBP1	52.97	53.95	41.36	20.87	22.14	22.95
ATF3	8.51	8.96	7.27	2.6	2.51	2.42
DDIT3	81.39	82.15	55.23	9.95	9.3	9.1
ATF4	121.7	117.1	104.48	56.59	56.28	49.61
RHOXF1	0.79	0.54	0.71	0.28	0.4	0.21
ALX4	0.05	0.06	0.05	0.02	0.03	0.02
CEBPB	10.32	9.44	8.23	3.88	3.63	2.99
ZNF479	0.04	0.12	0.11	0.01	0.01	0.02
