# Supplementary material for: EIF5A2 specifically regulates the transcription of aging-related genes in human neuroblastoma cells
Source: BMC Geriatr. 2023 Feb 7;23:83. doi: 10.1186/s12877-023-03793-6 (PMC9906866; doi:10.1186/s12877-023-03793-6)
Supplement: Supplementary file 9 — Additional file 9. Analysis of the potential target genes regulated by BHLHE40, RHOXF1, and TBX20. [file 12877_2023_3793_MOESM9_ESM.xlsx]

## Sheet: Sheet1
pattern1_BHLHE40	p-value < 0.01
ENSG00000044574.7_HSPA5	pattern1:CACGTG
ENSG00000051108.14_HERPUD1	pattern1:CACGTG
ENSG00000052850.5_ALX4	pattern1:CACGTG
ENSG00000070669.16_ASNS	pattern1:CACGTG
ENSG00000070985.13_TRPM5	pattern1:CACGTG
ENSG00000100219.16_XBP1	pattern1:CACGTG
ENSG00000104518.10_GSDMD	pattern1:CACGTG
ENSG00000105146.12_AURKC	pattern1:CACGTG
ENSG00000105479.15_CCDC114	pattern1:CACGTG
ENSG00000118194.18_TNNT2	pattern1:CACGTG
ENSG00000123700.4_KCNJ2	pattern1:CACGTG
ENSG00000125772.12_GPCPD1	pattern1:CACGTG
ENSG00000125804.13_FAM182A	pattern1:CACGTG
ENSG00000128272.14_ATF4	pattern1:CACGTG
ENSG00000129910.7_CDH15	pattern1:CACGTG
ENSG00000130368.5_MAS1	pattern1:CACGTG
ENSG00000132677.12_RHBG	pattern1:CACGTG
ENSG00000134107.4_BHLHE40	pattern1:CACGTG
ENSG00000139269.2_INHBE	pattern1:CACGTG
ENSG00000140093.9_SERPINA10	pattern1:CACGTG
ENSG00000140450.8_ARRDC4	pattern1:CACGTG
ENSG00000145949.9_MYLK4	pattern1:CACGTG
ENSG00000146192.14_FGD2	pattern1:CACGTG
ENSG00000146858.7_ZC3HAV1L	pattern1:CACGTG
ENSG00000149043.16_SYT8	pattern1:CACGTG
ENSG00000149451.17_ADAM33	pattern1:CACGTG
ENSG00000150054.18_MPP7	pattern1:CACGTG
ENSG00000151012.13_SLC7A11	pattern1:CACGTG
ENSG00000153902.13_LGI4	pattern1:CACGTG
ENSG00000154608.13_CEP170P1	pattern1:CACGTG
ENSG00000160606.10_TLCD1	pattern1:CACGTG
ENSG00000161992.5_PRR35	pattern1:CACGTG
ENSG00000162438.11_CTRC	pattern1:CACGTG
ENSG00000162772.16_ATF3	pattern1:CACGTG
ENSG00000163254.4_CRYGC	pattern1:CACGTG
ENSG00000163577.7_EIF5A2	pattern1:CACGTG
ENSG00000163637.11_PRICKLE2	pattern1:CACGTG
ENSG00000165349.11_SLC7A3	pattern1:CACGTG
ENSG00000165643.10_SOHLH1	pattern1:CACGTG
ENSG00000169245.5_CXCL10	pattern1:CACGTG
ENSG00000171551.11_ECEL1	pattern1:CACGTG
ENSG00000172216.5_CEBPB	pattern1:CACGTG
ENSG00000173110.7_HSPA6	pattern1:CACGTG
ENSG00000173227.13_SYT12	pattern1:CACGTG
ENSG00000174004.5_NRROS	pattern1:CACGTG
ENSG00000174326.11_SLC16A11	pattern1:CACGTG
ENSG00000175877.3_WBSCR28	pattern1:CACGTG
ENSG00000176840.11_MIR7-3HG	pattern1:CACGTG
ENSG00000179331.2_RAB39A	pattern1:CACGTG
ENSG00000181826.9_RELL1	pattern1:CACGTG
ENSG00000182492.15_BGN	pattern1:CACGTG
ENSG00000185761.10_ADAMTSL5	pattern1:CACGTG
ENSG00000185900.9_POMK	pattern1:CACGTG
ENSG00000186281.12_GPAT2	pattern1:CACGTG
ENSG00000188505.4_NCCRP1	pattern1:CACGTG
ENSG00000188833.9_ENTPD8	pattern1:CACGTG
ENSG00000196110.7_ZNF699	pattern1:CACGTG
ENSG00000196517.11_SLC6A9	pattern1:CACGTG
ENSG00000196968.10_FUT11	pattern1:CACGTG
ENSG00000198768.10_APCDD1L	pattern1:CACGTG
ENSG00000198821.10_CD247	pattern1:CACGTG
ENSG00000204962.5_PCDHA8	pattern1:CACGTG
ENSG00000205702.10_CYP2D7	pattern1:CACGTG
ENSG00000207110.1_RNU1-106P	pattern1:CACGTG
ENSG00000207421.1_SNORD38B	pattern1:CACGTG
ENSG00000213888.3_LINC01521	pattern1:CACGTG
ENSG00000214389.2_RPS3AP26	pattern1:CACGTG
ENSG00000214940.8_NPIPA8	pattern1:CACGTG
ENSG00000216819.1_TUBB2BP1	pattern1:CACGTG
ENSG00000221077.1_AL117190.1	pattern1:CACGTG
ENSG00000223459.5_TCAF1P1	pattern1:CACGTG
ENSG00000223849.1_RP11-80I15.1	pattern1:CACGTG
ENSG00000224536.1_RP11-134G8.7	pattern1:CACGTG
ENSG00000225511.6_LINC00475	pattern1:CACGTG
ENSG00000227382.1_EIF4A2P2	pattern1:CACGTG
ENSG00000228417.1_RP11-549L6.3	pattern1:CACGTG
ENSG00000229036.7_VDAC1P8	pattern1:CACGTG
ENSG00000229388.1_RP11-442N24__B.1	pattern1:CACGTG
ENSG00000229808.1_RP11-456P18.2	pattern1:CACGTG
ENSG00000229955.1_RP1-5O6.4	pattern1:CACGTG
ENSG00000230528.7_NOS2P3	pattern1:CACGTG
ENSG00000231544.3_RSL24D1P11	pattern1:CACGTG
ENSG00000231940.1_RPS7P3	pattern1:CACGTG
ENSG00000232936.5_RP11-80H5.2	pattern1:CACGTG
ENSG00000235084.3_CHCHD2P6	pattern1:CACGTG
ENSG00000235244.3_RP11-761E20.1	pattern1:CACGTG
ENSG00000235499.1_AC073046.25	pattern1:CACGTG
ENSG00000235508.3_RPS2P7	pattern1:CACGTG
ENSG00000235852.1_AC005540.3	pattern1:CACGTG
ENSG00000236519.1_LINC01424	pattern1:CACGTG
ENSG00000237212.1_RP11-569G13.2	pattern1:CACGTG
ENSG00000237977.1_EIF4HP2	pattern1:CACGTG
ENSG00000238269.8_PAGE2B	pattern1:CACGTG
ENSG00000238283.3_TBC1D3P1	pattern1:CACGTG
ENSG00000239002.3_SCARNA10	pattern1:CACGTG
ENSG00000239264.8_TXNDC5	pattern1:CACGTG
ENSG00000242516.1_LINC00960	pattern1:CACGTG
ENSG00000242600.6_MBL1P	pattern1:CACGTG
ENSG00000242686.4_RP11-1191J2.2	pattern1:CACGTG
ENSG00000244378.1_RPS2P45	pattern1:CACGTG
ENSG00000244513.6_CTD-2013N24.2	pattern1:CACGTG
ENSG00000248383.4_PCDHAC1	pattern1:CACGTG
ENSG00000248498.3_ASNSP1	pattern1:CACGTG
ENSG00000249967.1_RP11-548K23.11	pattern1:CACGTG
ENSG00000250424.4_RP5-877J2.1	pattern1:CACGTG
ENSG00000251173.1_UCHL1-AS1	pattern1:CACGTG
ENSG00000251184.1_RP11-101E3.5	pattern1:CACGTG
ENSG00000251664.3_PCDHA12	pattern1:CACGTG
ENSG00000253102.1_RP1-117B12.4	pattern1:CACGTG
ENSG00000253263.1_KB-1507C5.3	pattern1:CACGTG
ENSG00000253430.1_RP11-14I17.2	pattern1:CACGTG
ENSG00000253669.3_KB-1732A1.1	pattern1:CACGTG
ENSG00000254081.1_LINC01299	pattern1:CACGTG
ENSG00000254122.2_PCDHGB7	pattern1:CACGTG
ENSG00000254462.1_TMX2-CTNND1	pattern1:CACGTG
ENSG00000255776.1_RP11-436I9.3	pattern1:CACGTG
ENSG00000257746.1_RP11-202G11.2	pattern1:CACGTG
ENSG00000258465.6_RP11-574F21.3	pattern1:CACGTG
ENSG00000259098.1_RP11-603B24.2	pattern1:CACGTG
ENSG00000259668.5_RP11-707P17.2	pattern1:CACGTG
ENSG00000259803.6_SLC22A31	pattern1:CACGTG
ENSG00000259804.1_CTD-2012K14.7	pattern1:CACGTG
ENSG00000260128.6_ULK4P2	pattern1:CACGTG
ENSG00000260266.1_CTD-2311M21.2	pattern1:CACGTG
ENSG00000260583.1_AP000223.42	pattern1:CACGTG
ENSG00000261054.1_RP11-6O2.4	pattern1:CACGTG
ENSG00000261441.1_RP11-217B1.2	pattern1:CACGTG
ENSG00000261732.1_LA16c-431H6.6	pattern1:CACGTG
ENSG00000261864.1_RP11-67A1.2	pattern1:CACGTG
ENSG00000262222.1_RP11-876N24.4	pattern1:CACGTG
ENSG00000262420.3_RP11-490O6.2	pattern1:CACGTG
ENSG00000262601.1_CTC-786C10.1	pattern1:CACGTG
ENSG00000263859.1_RP11-498C9.16	pattern1:CACGTG
ENSG00000263934.4_SNORD3A	pattern1:CACGTG
ENSG00000265864.1_AC092117.2	pattern1:CACGTG
ENSG00000266313.1_RP11-173M1.4	pattern1:CACGTG
ENSG00000266677.1_RP11-258F1.1	pattern1:CACGTG
ENSG00000267526.1_RP11-178C3.6	pattern1:CACGTG
ENSG00000267699.2_RP11-729L2.2	pattern1:CACGTG
ENSG00000267767.2_CTC-523E23.4	pattern1:CACGTG
ENSG00000267791.1_CTD-2659N19.2	pattern1:CACGTG
ENSG00000267992.1_CTB-189B5.3	pattern1:CACGTG
ENSG00000269106.1_CTD-2619J13.23	pattern1:CACGTG
ENSG00000269825.1_CTD-3099C6.9	pattern1:CACGTG
ENSG00000269891.2_ARHGAP19-SLIT1	pattern1:CACGTG
ENSG00000269898.1_RP11-568J23.4	pattern1:CACGTG
ENSG00000269900.3_RMRP	pattern1:CACGTG
ENSG00000270299.1_RP5-850E9.3	pattern1:CACGTG
ENSG00000271821.1_XXbac-BPG299F13.14	pattern1:CACGTG
ENSG00000272312.1_RP11-239L20.6	pattern1:CACGTG
ENSG00000272444.1_RP11-1017G21.6	pattern1:CACGTG
ENSG00000272787.1_KB-226F1.2	pattern1:CACGTG
ENSG00000272788.1_RP11-674N23.4	pattern1:CACGTG
ENSG00000272885.1_RP11-2H3.6	pattern1:CACGTG
ENSG00000272966.1_RP11-686O6.1	pattern1:CACGTG
ENSG00000273363.1_RP11-285G1.14	pattern1:CACGTG
ENSG00000273398.5_HZGJ	pattern1:CACGTG
ENSG00000274290.1_HIST1H2BE	pattern1:CACGTG
ENSG00000274461.1_RP11-323P17.2	pattern1:CACGTG
ENSG00000274911.1_RP11-12A20.7	pattern1:CACGTG
ENSG00000275091.1_CTB-55O6.13	pattern1:CACGTG
ENSG00000275209.1_FP236383.4	pattern1:CACGTG
ENSG00000275379.1_HIST1H3I	pattern1:CACGTG
ENSG00000275437.1_RP5-908M14.10	pattern1:CACGTG
ENSG00000276934.1_RP11-231E4.5	pattern1:CACGTG
ENSG00000277105.1_FP236383.10	pattern1:CACGTG
ENSG00000277300.1_AP003041.1	pattern1:CACGTG
ENSG00000279536.1_RP11-445N20.2	pattern1:CACGTG
ENSG00000280000.1_RP11-509E10.3	pattern1:CACGTG
ENSG00000280018.3_CH507-154B10.2	pattern1:CACGTG
ENSG00000280035.1_RP11-10J21.2	pattern1:CACGTG
ENSG00000280134.1_RP11-113E21.3	pattern1:CACGTG
ENSG00000280254.1_RP11-81A22.4	pattern1:CACGTG

## Sheet: Sheet2
pattern2_RHOXF1	p-value < 0.01
ENSG00000037749.11_MFAP3	pattern2:[AT][AG]A[TG]C[CT]
ENSG00000044574.7_HSPA5	pattern2:[AT][AG]A[TG]C[CT]
ENSG00000049130.13_KITLG	pattern2:[AT][AG]A[TG]C[CT]
ENSG00000051108.14_HERPUD1	pattern2:[AT][AG]A[TG]C[CT]
ENSG00000052850.5_ALX4	pattern2:[AT][AG]A[TG]C[CT]
ENSG00000070669.16_ASNS	pattern2:[AT][AG]A[TG]C[CT]
ENSG00000070985.13_TRPM5	pattern2:[AT][AG]A[TG]C[CT]
ENSG00000078401.6_EDN1	pattern2:[AT][AG]A[TG]C[CT]
ENSG00000088002.11_SULT2B1	pattern2:[AT][AG]A[TG]C[CT]
ENSG00000100219.16_XBP1	pattern2:[AT][AG]A[TG]C[CT]
ENSG00000101883.4_RHOXF1	pattern2:[AT][AG]A[TG]C[CT]
ENSG00000103226.17_NOMO3	pattern2:[AT][AG]A[TG]C[CT]
ENSG00000104324.15_CPQ	pattern2:[AT][AG]A[TG]C[CT]
ENSG00000104518.10_GSDMD	pattern2:[AT][AG]A[TG]C[CT]
ENSG00000105146.12_AURKC	pattern2:[AT][AG]A[TG]C[CT]
ENSG00000105479.15_CCDC114	pattern2:[AT][AG]A[TG]C[CT]
ENSG00000111859.16_NEDD9	pattern2:[AT][AG]A[TG]C[CT]
ENSG00000111981.4_ULBP1	pattern2:[AT][AG]A[TG]C[CT]
ENSG00000116981.3_NT5C1A	pattern2:[AT][AG]A[TG]C[CT]
ENSG00000118194.18_TNNT2	pattern2:[AT][AG]A[TG]C[CT]
ENSG00000123700.4_KCNJ2	pattern2:[AT][AG]A[TG]C[CT]
ENSG00000125772.12_GPCPD1	pattern2:[AT][AG]A[TG]C[CT]
ENSG00000125804.13_FAM182A	pattern2:[AT][AG]A[TG]C[CT]
ENSG00000128228.4_SDF2L1	pattern2:[AT][AG]A[TG]C[CT]
ENSG00000128272.14_ATF4	pattern2:[AT][AG]A[TG]C[CT]
ENSG00000128965.11_CHAC1	pattern2:[AT][AG]A[TG]C[CT]
ENSG00000129214.14_SHBG	pattern2:[AT][AG]A[TG]C[CT]
ENSG00000129910.7_CDH15	pattern2:[AT][AG]A[TG]C[CT]
ENSG00000130368.5_MAS1	pattern2:[AT][AG]A[TG]C[CT]
ENSG00000130766.4_SESN2	pattern2:[AT][AG]A[TG]C[CT]
ENSG00000132530.16_XAF1	pattern2:[AT][AG]A[TG]C[CT]
ENSG00000132677.12_RHBG	pattern2:[AT][AG]A[TG]C[CT]
ENSG00000134107.4_BHLHE40	pattern2:[AT][AG]A[TG]C[CT]
ENSG00000135048.13_TMEM2	pattern2:[AT][AG]A[TG]C[CT]
ENSG00000137142.4_IGFBPL1	pattern2:[AT][AG]A[TG]C[CT]
ENSG00000139269.2_INHBE	pattern2:[AT][AG]A[TG]C[CT]
ENSG00000139988.9_RDH12	pattern2:[AT][AG]A[TG]C[CT]
ENSG00000140093.9_SERPINA10	pattern2:[AT][AG]A[TG]C[CT]
ENSG00000140450.8_ARRDC4	pattern2:[AT][AG]A[TG]C[CT]
ENSG00000142319.17_SLC6A3	pattern2:[AT][AG]A[TG]C[CT]
ENSG00000145949.9_MYLK4	pattern2:[AT][AG]A[TG]C[CT]
ENSG00000146192.14_FGD2	pattern2:[AT][AG]A[TG]C[CT]
ENSG00000146858.7_ZC3HAV1L	pattern2:[AT][AG]A[TG]C[CT]
ENSG00000149043.16_SYT8	pattern2:[AT][AG]A[TG]C[CT]
ENSG00000149451.17_ADAM33	pattern2:[AT][AG]A[TG]C[CT]
ENSG00000150054.18_MPP7	pattern2:[AT][AG]A[TG]C[CT]
ENSG00000151012.13_SLC7A11	pattern2:[AT][AG]A[TG]C[CT]
ENSG00000153779.9_TGIF2LX	pattern2:[AT][AG]A[TG]C[CT]
ENSG00000153902.13_LGI4	pattern2:[AT][AG]A[TG]C[CT]
ENSG00000154608.13_CEP170P1	pattern2:[AT][AG]A[TG]C[CT]
ENSG00000158315.10_RHBDL2	pattern2:[AT][AG]A[TG]C[CT]
ENSG00000159197.3_KCNE2	pattern2:[AT][AG]A[TG]C[CT]
ENSG00000160471.12_COX6B2	pattern2:[AT][AG]A[TG]C[CT]
ENSG00000160606.10_TLCD1	pattern2:[AT][AG]A[TG]C[CT]
ENSG00000161992.5_PRR35	pattern2:[AT][AG]A[TG]C[CT]
ENSG00000162438.11_CTRC	pattern2:[AT][AG]A[TG]C[CT]
ENSG00000162772.16_ATF3	pattern2:[AT][AG]A[TG]C[CT]
ENSG00000163254.4_CRYGC	pattern2:[AT][AG]A[TG]C[CT]
ENSG00000163577.7_EIF5A2	pattern2:[AT][AG]A[TG]C[CT]
ENSG00000163637.11_PRICKLE2	pattern2:[AT][AG]A[TG]C[CT]
ENSG00000164532.10_TBX20	pattern2:[AT][AG]A[TG]C[CT]
ENSG00000164621.5_SMAD5-AS1	pattern2:[AT][AG]A[TG]C[CT]
ENSG00000165349.11_SLC7A3	pattern2:[AT][AG]A[TG]C[CT]
ENSG00000165643.10_SOHLH1	pattern2:[AT][AG]A[TG]C[CT]
ENSG00000165887.11_ANKRD2	pattern2:[AT][AG]A[TG]C[CT]
ENSG00000167984.16_NLRC3	pattern2:[AT][AG]A[TG]C[CT]
ENSG00000169245.5_CXCL10	pattern2:[AT][AG]A[TG]C[CT]
ENSG00000171551.11_ECEL1	pattern2:[AT][AG]A[TG]C[CT]
ENSG00000172216.5_CEBPB	pattern2:[AT][AG]A[TG]C[CT]
ENSG00000172232.9_AZU1	pattern2:[AT][AG]A[TG]C[CT]
ENSG00000173110.7_HSPA6	pattern2:[AT][AG]A[TG]C[CT]
ENSG00000173227.13_SYT12	pattern2:[AT][AG]A[TG]C[CT]
ENSG00000174004.5_NRROS	pattern2:[AT][AG]A[TG]C[CT]
ENSG00000174326.11_SLC16A11	pattern2:[AT][AG]A[TG]C[CT]
ENSG00000175197.10_DDIT3	pattern2:[AT][AG]A[TG]C[CT]
ENSG00000175877.3_WBSCR28	pattern2:[AT][AG]A[TG]C[CT]
ENSG00000176563.9_CNTD1	pattern2:[AT][AG]A[TG]C[CT]
ENSG00000176840.11_MIR7-3HG	pattern2:[AT][AG]A[TG]C[CT]
ENSG00000179331.2_RAB39A	pattern2:[AT][AG]A[TG]C[CT]
ENSG00000181826.9_RELL1	pattern2:[AT][AG]A[TG]C[CT]
ENSG00000182492.15_BGN	pattern2:[AT][AG]A[TG]C[CT]
ENSG00000183426.15_NPIPA1	pattern2:[AT][AG]A[TG]C[CT]
ENSG00000184984.9_CHRM5	pattern2:[AT][AG]A[TG]C[CT]
ENSG00000185177.12_ZNF479	pattern2:[AT][AG]A[TG]C[CT]
ENSG00000185761.10_ADAMTSL5	pattern2:[AT][AG]A[TG]C[CT]
ENSG00000185900.9_POMK	pattern2:[AT][AG]A[TG]C[CT]
ENSG00000186281.12_GPAT2	pattern2:[AT][AG]A[TG]C[CT]
ENSG00000186431.18_FCAR	pattern2:[AT][AG]A[TG]C[CT]
ENSG00000186891.13_TNFRSF18	pattern2:[AT][AG]A[TG]C[CT]
ENSG00000188011.5_RTP5	pattern2:[AT][AG]A[TG]C[CT]
ENSG00000188425.3_NANOS2	pattern2:[AT][AG]A[TG]C[CT]
ENSG00000188505.4_NCCRP1	pattern2:[AT][AG]A[TG]C[CT]
ENSG00000188833.9_ENTPD8	pattern2:[AT][AG]A[TG]C[CT]
ENSG00000196110.7_ZNF699	pattern2:[AT][AG]A[TG]C[CT]
ENSG00000196517.11_SLC6A9	pattern2:[AT][AG]A[TG]C[CT]
ENSG00000196968.10_FUT11	pattern2:[AT][AG]A[TG]C[CT]
ENSG00000197061.4_HIST1H4C	pattern2:[AT][AG]A[TG]C[CT]
ENSG00000198768.10_APCDD1L	pattern2:[AT][AG]A[TG]C[CT]
ENSG00000198821.10_CD247	pattern2:[AT][AG]A[TG]C[CT]
ENSG00000202198.1_RN7SK	pattern2:[AT][AG]A[TG]C[CT]
ENSG00000204140.9_CLPSL1	pattern2:[AT][AG]A[TG]C[CT]
ENSG00000204962.5_PCDHA8	pattern2:[AT][AG]A[TG]C[CT]
ENSG00000205436.7_EXOC3L4	pattern2:[AT][AG]A[TG]C[CT]
ENSG00000205702.10_CYP2D7	pattern2:[AT][AG]A[TG]C[CT]
ENSG00000207110.1_RNU1-106P	pattern2:[AT][AG]A[TG]C[CT]
ENSG00000207421.1_SNORD38B	pattern2:[AT][AG]A[TG]C[CT]
ENSG00000208028.1_MIR616	pattern2:[AT][AG]A[TG]C[CT]
ENSG00000213590.2_RP11-229P13.2	pattern2:[AT][AG]A[TG]C[CT]
ENSG00000213888.3_LINC01521	pattern2:[AT][AG]A[TG]C[CT]
ENSG00000214389.2_RPS3AP26	pattern2:[AT][AG]A[TG]C[CT]
ENSG00000214940.8_NPIPA8	pattern2:[AT][AG]A[TG]C[CT]
ENSG00000216819.1_TUBB2BP1	pattern2:[AT][AG]A[TG]C[CT]
ENSG00000221077.1_AL117190.1	pattern2:[AT][AG]A[TG]C[CT]
ENSG00000223459.5_TCAF1P1	pattern2:[AT][AG]A[TG]C[CT]
ENSG00000223849.1_RP11-80I15.1	pattern2:[AT][AG]A[TG]C[CT]
ENSG00000224536.1_RP11-134G8.7	pattern2:[AT][AG]A[TG]C[CT]
ENSG00000225511.6_LINC00475	pattern2:[AT][AG]A[TG]C[CT]
ENSG00000226287.7_TMEM191A	pattern2:[AT][AG]A[TG]C[CT]
ENSG00000226604.2_PAPPA-AS2	pattern2:[AT][AG]A[TG]C[CT]
ENSG00000227382.1_EIF4A2P2	pattern2:[AT][AG]A[TG]C[CT]
ENSG00000227583.1_RP11-119F7.3	pattern2:[AT][AG]A[TG]C[CT]
ENSG00000228141.6_AC105339.1	pattern2:[AT][AG]A[TG]C[CT]
ENSG00000228417.1_RP11-549L6.3	pattern2:[AT][AG]A[TG]C[CT]
ENSG00000228709.1_AP001065.15	pattern2:[AT][AG]A[TG]C[CT]
ENSG00000229036.7_VDAC1P8	pattern2:[AT][AG]A[TG]C[CT]
ENSG00000229089.6_ANKRD20A8P	pattern2:[AT][AG]A[TG]C[CT]
ENSG00000229388.1_RP11-442N24__B.1	pattern2:[AT][AG]A[TG]C[CT]
ENSG00000229808.1_RP11-456P18.2	pattern2:[AT][AG]A[TG]C[CT]
ENSG00000229839.6_AC018462.2	pattern2:[AT][AG]A[TG]C[CT]
ENSG00000229955.1_RP1-5O6.4	pattern2:[AT][AG]A[TG]C[CT]
ENSG00000230002.2_ALMS1-IT1	pattern2:[AT][AG]A[TG]C[CT]
ENSG00000230314.6_ELOVL2-AS1	pattern2:[AT][AG]A[TG]C[CT]
ENSG00000230528.7_NOS2P3	pattern2:[AT][AG]A[TG]C[CT]
ENSG00000230530.1_LIMD1-AS1	pattern2:[AT][AG]A[TG]C[CT]
ENSG00000231181.1_RP13-15M17.1	pattern2:[AT][AG]A[TG]C[CT]
ENSG00000231544.3_RSL24D1P11	pattern2:[AT][AG]A[TG]C[CT]
ENSG00000231940.1_RPS7P3	pattern2:[AT][AG]A[TG]C[CT]
ENSG00000232194.1_RP1-313L4.3	pattern2:[AT][AG]A[TG]C[CT]
ENSG00000232599.1_RP1-161N10.1	pattern2:[AT][AG]A[TG]C[CT]
ENSG00000232729.7_AC083884.8	pattern2:[AT][AG]A[TG]C[CT]
ENSG00000232934.7_RP11-324O2.3	pattern2:[AT][AG]A[TG]C[CT]
ENSG00000232936.5_RP11-80H5.2	pattern2:[AT][AG]A[TG]C[CT]
ENSG00000233261.2_LINC00264	pattern2:[AT][AG]A[TG]C[CT]
ENSG00000234571.1_RP5-998N21.4	pattern2:[AT][AG]A[TG]C[CT]
ENSG00000234618.1_RPSAP9	pattern2:[AT][AG]A[TG]C[CT]
ENSG00000234722.3_LINC01287	pattern2:[AT][AG]A[TG]C[CT]
ENSG00000234788.1_HSPA8P3	pattern2:[AT][AG]A[TG]C[CT]
ENSG00000235084.3_CHCHD2P6	pattern2:[AT][AG]A[TG]C[CT]
ENSG00000235244.3_RP11-761E20.1	pattern2:[AT][AG]A[TG]C[CT]
ENSG00000235499.1_AC073046.25	pattern2:[AT][AG]A[TG]C[CT]
ENSG00000235508.3_RPS2P7	pattern2:[AT][AG]A[TG]C[CT]
ENSG00000235852.1_AC005540.3	pattern2:[AT][AG]A[TG]C[CT]
ENSG00000235920.1_AC073109.2	pattern2:[AT][AG]A[TG]C[CT]
ENSG00000236519.1_LINC01424	pattern2:[AT][AG]A[TG]C[CT]
ENSG00000237212.1_RP11-569G13.2	pattern2:[AT][AG]A[TG]C[CT]
ENSG00000237412.6_PRSS56	pattern2:[AT][AG]A[TG]C[CT]
ENSG00000237624.1_OXCT2P1	pattern2:[AT][AG]A[TG]C[CT]
ENSG00000237720.1_AC011995.1	pattern2:[AT][AG]A[TG]C[CT]
ENSG00000237977.1_EIF4HP2	pattern2:[AT][AG]A[TG]C[CT]
ENSG00000238269.8_PAGE2B	pattern2:[AT][AG]A[TG]C[CT]
ENSG00000238283.3_TBC1D3P1	pattern2:[AT][AG]A[TG]C[CT]
ENSG00000238755.3_RP11-23D24.2	pattern2:[AT][AG]A[TG]C[CT]
ENSG00000239002.3_SCARNA10	pattern2:[AT][AG]A[TG]C[CT]
ENSG00000239264.8_TXNDC5	pattern2:[AT][AG]A[TG]C[CT]
ENSG00000239884.3_RN7SL608P	pattern2:[AT][AG]A[TG]C[CT]
ENSG00000240184.6_PCDHGC3	pattern2:[AT][AG]A[TG]C[CT]
ENSG00000240668.1_KRT8P36	pattern2:[AT][AG]A[TG]C[CT]
ENSG00000241697.4_TMEFF1	pattern2:[AT][AG]A[TG]C[CT]
ENSG00000242419.5_PCDHGC4	pattern2:[AT][AG]A[TG]C[CT]
ENSG00000242516.1_LINC00960	pattern2:[AT][AG]A[TG]C[CT]
ENSG00000242600.6_MBL1P	pattern2:[AT][AG]A[TG]C[CT]
ENSG00000242686.4_RP11-1191J2.2	pattern2:[AT][AG]A[TG]C[CT]
ENSG00000243232.4_PCDHAC2	pattern2:[AT][AG]A[TG]C[CT]
ENSG00000243410.1_RP11-245J9.4	pattern2:[AT][AG]A[TG]C[CT]
ENSG00000244378.1_RPS2P45	pattern2:[AT][AG]A[TG]C[CT]
ENSG00000244513.6_CTD-2013N24.2	pattern2:[AT][AG]A[TG]C[CT]
ENSG00000248383.4_PCDHAC1	pattern2:[AT][AG]A[TG]C[CT]
ENSG00000248498.3_ASNSP1	pattern2:[AT][AG]A[TG]C[CT]
ENSG00000248551.1_RP11-287F9.2	pattern2:[AT][AG]A[TG]C[CT]
ENSG00000249967.1_RP11-548K23.11	pattern2:[AT][AG]A[TG]C[CT]
ENSG00000250424.4_RP5-877J2.1	pattern2:[AT][AG]A[TG]C[CT]
ENSG00000250474.1_WBP1LP2	pattern2:[AT][AG]A[TG]C[CT]
ENSG00000250569.1_NTAN1P2	pattern2:[AT][AG]A[TG]C[CT]
ENSG00000251173.1_UCHL1-AS1	pattern2:[AT][AG]A[TG]C[CT]
ENSG00000251184.1_RP11-101E3.5	pattern2:[AT][AG]A[TG]C[CT]
ENSG00000251521.2_IMPA1P	pattern2:[AT][AG]A[TG]C[CT]
ENSG00000251664.3_PCDHA12	pattern2:[AT][AG]A[TG]C[CT]
ENSG00000251666.1_ZNF346-IT1	pattern2:[AT][AG]A[TG]C[CT]
ENSG00000253102.1_RP1-117B12.4	pattern2:[AT][AG]A[TG]C[CT]
ENSG00000253263.1_KB-1507C5.3	pattern2:[AT][AG]A[TG]C[CT]
ENSG00000253430.1_RP11-14I17.2	pattern2:[AT][AG]A[TG]C[CT]
ENSG00000253661.1_ZFHX4-AS1	pattern2:[AT][AG]A[TG]C[CT]
ENSG00000253669.3_KB-1732A1.1	pattern2:[AT][AG]A[TG]C[CT]
ENSG00000254081.1_LINC01299	pattern2:[AT][AG]A[TG]C[CT]
ENSG00000254122.2_PCDHGB7	pattern2:[AT][AG]A[TG]C[CT]
ENSG00000254203.1_IGHVII-33-1	pattern2:[AT][AG]A[TG]C[CT]
ENSG00000254251.1_RP11-662G23.1	pattern2:[AT][AG]A[TG]C[CT]
ENSG00000254462.1_TMX2-CTNND1	pattern2:[AT][AG]A[TG]C[CT]
ENSG00000254656.1_RTL1	pattern2:[AT][AG]A[TG]C[CT]
ENSG00000254884.1_PRR13P2	pattern2:[AT][AG]A[TG]C[CT]
ENSG00000255776.1_RP11-436I9.3	pattern2:[AT][AG]A[TG]C[CT]
ENSG00000256364.1_RP11-173P15.3	pattern2:[AT][AG]A[TG]C[CT]
ENSG00000256427.1_RP11-118B22.4	pattern2:[AT][AG]A[TG]C[CT]
ENSG00000256469.1_RP11-856F16.2	pattern2:[AT][AG]A[TG]C[CT]
ENSG00000257355.1_CTD-2006C1.10	pattern2:[AT][AG]A[TG]C[CT]
ENSG00000257529.5_RPL36A-HNRNPH2	pattern2:[AT][AG]A[TG]C[CT]
ENSG00000257746.1_RP11-202G11.2	pattern2:[AT][AG]A[TG]C[CT]
ENSG00000257818.1_C1GALT1P1	pattern2:[AT][AG]A[TG]C[CT]
ENSG00000258376.2_RP4-647C14.2	pattern2:[AT][AG]A[TG]C[CT]
ENSG00000258465.6_RP11-574F21.3	pattern2:[AT][AG]A[TG]C[CT]
ENSG00000258667.1_HIF1A-AS2	pattern2:[AT][AG]A[TG]C[CT]
ENSG00000258924.4_CTB-96E2.3	pattern2:[AT][AG]A[TG]C[CT]
ENSG00000259001.3_RPPH1	pattern2:[AT][AG]A[TG]C[CT]
ENSG00000259066.5_RP11-371E8.4	pattern2:[AT][AG]A[TG]C[CT]
ENSG00000259098.1_RP11-603B24.2	pattern2:[AT][AG]A[TG]C[CT]
ENSG00000259158.2_ADAM20P1	pattern2:[AT][AG]A[TG]C[CT]
ENSG00000259580.1_RP11-37C7.1	pattern2:[AT][AG]A[TG]C[CT]
ENSG00000259668.5_RP11-707P17.2	pattern2:[AT][AG]A[TG]C[CT]
ENSG00000259803.6_SLC22A31	pattern2:[AT][AG]A[TG]C[CT]
ENSG00000259804.1_CTD-2012K14.7	pattern2:[AT][AG]A[TG]C[CT]
ENSG00000259992.1_RP11-77K12.8	pattern2:[AT][AG]A[TG]C[CT]
ENSG00000260128.6_ULK4P2	pattern2:[AT][AG]A[TG]C[CT]
ENSG00000260266.1_CTD-2311M21.2	pattern2:[AT][AG]A[TG]C[CT]
ENSG00000260342.2_RP11-1035H13.3	pattern2:[AT][AG]A[TG]C[CT]
ENSG00000260583.1_AP000223.42	pattern2:[AT][AG]A[TG]C[CT]
ENSG00000260992.1_DOCK9-AS2	pattern2:[AT][AG]A[TG]C[CT]
ENSG00000261054.1_RP11-6O2.4	pattern2:[AT][AG]A[TG]C[CT]
ENSG00000261114.1_RP11-325K4.2	pattern2:[AT][AG]A[TG]C[CT]
ENSG00000261187.1_RP11-1007O24.2	pattern2:[AT][AG]A[TG]C[CT]
ENSG00000261270.1_RP11-325K4.3	pattern2:[AT][AG]A[TG]C[CT]
ENSG00000261441.1_RP11-217B1.2	pattern2:[AT][AG]A[TG]C[CT]
ENSG00000261596.2_CTB-31N19.3	pattern2:[AT][AG]A[TG]C[CT]
ENSG00000261732.1_LA16c-431H6.6	pattern2:[AT][AG]A[TG]C[CT]
ENSG00000261864.1_RP11-67A1.2	pattern2:[AT][AG]A[TG]C[CT]
ENSG00000262222.1_RP11-876N24.4	pattern2:[AT][AG]A[TG]C[CT]
ENSG00000262420.3_RP11-490O6.2	pattern2:[AT][AG]A[TG]C[CT]
ENSG00000262601.1_CTC-786C10.1	pattern2:[AT][AG]A[TG]C[CT]
ENSG00000263626.1_AL392111.1	pattern2:[AT][AG]A[TG]C[CT]
ENSG00000263859.1_RP11-498C9.16	pattern2:[AT][AG]A[TG]C[CT]
ENSG00000263934.4_SNORD3A	pattern2:[AT][AG]A[TG]C[CT]
ENSG00000265845.2_RP11-20B24.5	pattern2:[AT][AG]A[TG]C[CT]
ENSG00000265864.1_AC092117.2	pattern2:[AT][AG]A[TG]C[CT]
ENSG00000265972.5_TXNIP	pattern2:[AT][AG]A[TG]C[CT]
ENSG00000266313.1_RP11-173M1.4	pattern2:[AT][AG]A[TG]C[CT]
ENSG00000266677.1_RP11-258F1.1	pattern2:[AT][AG]A[TG]C[CT]
ENSG00000267072.2_RP11-165E7.1	pattern2:[AT][AG]A[TG]C[CT]
ENSG00000267526.1_RP11-178C3.6	pattern2:[AT][AG]A[TG]C[CT]
ENSG00000267699.2_RP11-729L2.2	pattern2:[AT][AG]A[TG]C[CT]
ENSG00000267767.2_CTC-523E23.4	pattern2:[AT][AG]A[TG]C[CT]
ENSG00000267791.1_CTD-2659N19.2	pattern2:[AT][AG]A[TG]C[CT]
ENSG00000267992.1_CTB-189B5.3	pattern2:[AT][AG]A[TG]C[CT]
ENSG00000268163.1_AC004076.9	pattern2:[AT][AG]A[TG]C[CT]
ENSG00000269106.1_CTD-2619J13.23	pattern2:[AT][AG]A[TG]C[CT]
ENSG00000269313.5_MAGIX	pattern2:[AT][AG]A[TG]C[CT]
ENSG00000269570.2_CMB9-55A18.1	pattern2:[AT][AG]A[TG]C[CT]
ENSG00000269825.1_CTD-3099C6.9	pattern2:[AT][AG]A[TG]C[CT]
ENSG00000269891.2_ARHGAP19-SLIT1	pattern2:[AT][AG]A[TG]C[CT]
ENSG00000269898.1_RP11-568J23.4	pattern2:[AT][AG]A[TG]C[CT]
ENSG00000269900.3_RMRP	pattern2:[AT][AG]A[TG]C[CT]
ENSG00000269976.1_RP11-130L8.2	pattern2:[AT][AG]A[TG]C[CT]
ENSG00000269978.1_RP11-338N10.3	pattern2:[AT][AG]A[TG]C[CT]
ENSG00000270299.1_RP5-850E9.3	pattern2:[AT][AG]A[TG]C[CT]
ENSG00000271324.1_RP11-10C24.2	pattern2:[AT][AG]A[TG]C[CT]
ENSG00000271821.1_XXbac-BPG299F13.14	pattern2:[AT][AG]A[TG]C[CT]
ENSG00000272149.1_RP11-627J17.1	pattern2:[AT][AG]A[TG]C[CT]
ENSG00000272312.1_RP11-239L20.6	pattern2:[AT][AG]A[TG]C[CT]
ENSG00000272324.5_CTD-2154B17.4	pattern2:[AT][AG]A[TG]C[CT]
ENSG00000272444.1_RP11-1017G21.6	pattern2:[AT][AG]A[TG]C[CT]
ENSG00000272768.1_RP4-673M15.1	pattern2:[AT][AG]A[TG]C[CT]
ENSG00000272787.1_KB-226F1.2	pattern2:[AT][AG]A[TG]C[CT]
ENSG00000272788.1_RP11-674N23.4	pattern2:[AT][AG]A[TG]C[CT]
ENSG00000272854.1_RP4-593H12.1	pattern2:[AT][AG]A[TG]C[CT]
ENSG00000272885.1_RP11-2H3.6	pattern2:[AT][AG]A[TG]C[CT]
ENSG00000272949.1_RP11-514P8.8	pattern2:[AT][AG]A[TG]C[CT]
ENSG00000272966.1_RP11-686O6.1	pattern2:[AT][AG]A[TG]C[CT]
ENSG00000273352.1_RP11-61L19.3	pattern2:[AT][AG]A[TG]C[CT]
ENSG00000273363.1_RP11-285G1.14	pattern2:[AT][AG]A[TG]C[CT]
ENSG00000273398.5_HZGJ	pattern2:[AT][AG]A[TG]C[CT]
ENSG00000273615.1_RP11-1136G4.2	pattern2:[AT][AG]A[TG]C[CT]
ENSG00000273759.1_RP4-563E14.1	pattern2:[AT][AG]A[TG]C[CT]
ENSG00000273897.1_CH17-264B6.4	pattern2:[AT][AG]A[TG]C[CT]
ENSG00000273903.1_RP11-686G8.5	pattern2:[AT][AG]A[TG]C[CT]
ENSG00000274290.1_HIST1H2BE	pattern2:[AT][AG]A[TG]C[CT]
ENSG00000274461.1_RP11-323P17.2	pattern2:[AT][AG]A[TG]C[CT]
ENSG00000274911.1_RP11-12A20.7	pattern2:[AT][AG]A[TG]C[CT]
ENSG00000275070.1_Metazoa_SRP	pattern2:[AT][AG]A[TG]C[CT]
ENSG00000275091.1_CTB-55O6.13	pattern2:[AT][AG]A[TG]C[CT]
ENSG00000275209.1_FP236383.4	pattern2:[AT][AG]A[TG]C[CT]
ENSG00000275379.1_HIST1H3I	pattern2:[AT][AG]A[TG]C[CT]
ENSG00000275437.1_RP5-908M14.10	pattern2:[AT][AG]A[TG]C[CT]
ENSG00000275484.1_CTC-1337H24.4	pattern2:[AT][AG]A[TG]C[CT]
ENSG00000276408.1_RP11-490B18.5	pattern2:[AT][AG]A[TG]C[CT]
ENSG00000276418.4_RP11-26J3.4	pattern2:[AT][AG]A[TG]C[CT]
ENSG00000276934.1_RP11-231E4.5	pattern2:[AT][AG]A[TG]C[CT]
ENSG00000277067.4_CH507-254M2.1	pattern2:[AT][AG]A[TG]C[CT]
ENSG00000277105.1_FP236383.10	pattern2:[AT][AG]A[TG]C[CT]
ENSG00000277223.1_RP11-578B16.1	pattern2:[AT][AG]A[TG]C[CT]
ENSG00000277300.1_AP003041.1	pattern2:[AT][AG]A[TG]C[CT]
ENSG00000277352.1_KB-68A7.2	pattern2:[AT][AG]A[TG]C[CT]
ENSG00000278740.1_RP11-147L13.14	pattern2:[AT][AG]A[TG]C[CT]
ENSG00000278983.1_RP11-426J5.3	pattern2:[AT][AG]A[TG]C[CT]
ENSG00000279536.1_RP11-445N20.2	pattern2:[AT][AG]A[TG]C[CT]
ENSG00000279598.1_RP11-65L3.3	pattern2:[AT][AG]A[TG]C[CT]
ENSG00000279875.1_RP11-474C8.7	pattern2:[AT][AG]A[TG]C[CT]
ENSG00000280000.1_RP11-509E10.3	pattern2:[AT][AG]A[TG]C[CT]
ENSG00000280018.3_CH507-154B10.2	pattern2:[AT][AG]A[TG]C[CT]
ENSG00000280035.1_RP11-10J21.2	pattern2:[AT][AG]A[TG]C[CT]
ENSG00000280068.1_RP11-91H12.1	pattern2:[AT][AG]A[TG]C[CT]
ENSG00000280134.1_RP11-113E21.3	pattern2:[AT][AG]A[TG]C[CT]
ENSG00000280240.1_AL049794.1	pattern2:[AT][AG]A[TG]C[CT]
ENSG00000280254.1_RP11-81A22.4	pattern2:[AT][AG]A[TG]C[CT]
ENSG00000280594.1_AP000432.1	pattern2:[AT][AG]A[TG]C[CT]
ENSG00000280614.1_CH507-513H4.4	pattern2:[AT][AG]A[TG]C[CT]
ENSG00000280800.1_CH507-513H4.6	pattern2:[AT][AG]A[TG]C[CT]
ENSG00000280914.1_Metazoa_SRP	pattern2:[AT][AG]A[TG]C[CT]
ENSG00000281358.1_RASSF1-AS1	pattern2:[AT][AG]A[TG]C[CT]

## Sheet: Sheet3
pattern3_TBX20	p-value < 0.001
ENSG00000105479.15_CCDC114	pattern3:AGGTGTGA[AT][GA]
ENSG00000111859.16_NEDD9	pattern3:AGGTGTGA[AT][GA]
ENSG00000130368.5_MAS1	pattern3:AGGTGTGA[AT][GA]
ENSG00000146192.14_FGD2	pattern3:AGGTGTGA[AT][GA]
ENSG00000172232.9_AZU1	pattern3:AGGTGTGA[AT][GA]
ENSG00000175877.3_WBSCR28	pattern3:AGGTGTGA[AT][GA]
ENSG00000179331.2_RAB39A	pattern3:AGGTGTGA[AT][GA]
ENSG00000184984.9_CHRM5	pattern3:AGGTGTGA[AT][GA]
ENSG00000186891.13_TNFRSF18	pattern3:AGGTGTGA[AT][GA]
ENSG00000221077.1_AL117190.1	pattern3:AGGTGTGA[AT][GA]
ENSG00000234571.1_RP5-998N21.4	pattern3:AGGTGTGA[AT][GA]
ENSG00000234788.1_HSPA8P3	pattern3:AGGTGTGA[AT][GA]
ENSG00000239264.8_TXNDC5	pattern3:AGGTGTGA[AT][GA]
ENSG00000257529.5_RPL36A-HNRNPH2	pattern3:AGGTGTGA[AT][GA]
ENSG00000260128.6_ULK4P2	pattern3:AGGTGTGA[AT][GA]
ENSG00000268163.1_AC004076.9	pattern3:AGGTGTGA[AT][GA]
ENSG00000269570.2_CMB9-55A18.1	pattern3:AGGTGTGA[AT][GA]
ENSG00000272788.1_RP11-674N23.4	pattern3:AGGTGTGA[AT][GA]
ENSG00000272854.1_RP4-593H12.1	pattern3:AGGTGTGA[AT][GA]
ENSG00000278740.1_RP11-147L13.14	pattern3:AGGTGTGA[AT][GA]
ENSG00000280594.1_AP000432.1	pattern3:AGGTGTGA[AT][GA]
