# Supplementary material for: EIF5A2 specifically regulates the transcription of aging-related genes in human neuroblastoma cells
Source: BMC Geriatr. 2023 Feb 7;23:83. doi: 10.1186/s12877-023-03793-6 (PMC9906866; doi:10.1186/s12877-023-03793-6)
Supplement: Supplementary file 10 — Additional file 10. Correlation analysis between differentially expressed TFs and the validated UPR-related genes. [file 12877_2023_3793_MOESM10_ESM.xlsx]

## Sheet: Sheet1
Gene	Gene	correlation	pvalue	Gene	Symbol	Chr	GeneType	Description	Gene	Symbol	Chr	GeneType	Description	other	other
ENSG00000052850.5	ENSG00000239884.3	0.922611	0.00875191	ENSG00000052850.5	ALX4	chr11	protein_coding	ALX homeobox 4	ENSG00000239884.3	RN7SL608P	chr17	misc_RNA	RNA, 7SL, cytoplasmic 608, pseudogene	TF	other
ENSG00000052850.5	ENSG00000231181.1	0.900832	0.0142639	ENSG00000052850.5	ALX4	chr11	protein_coding	ALX homeobox 4	ENSG00000231181.1	RP13-15M17.1	chr1	processed_pseudogene	--	TF	other
ENSG00000052850.5	ENSG00000196517.11	0.906858	0.0126092	ENSG00000052850.5	ALX4	chr11	protein_coding	ALX homeobox 4	ENSG00000196517.11	SLC6A9	chr1	protein_coding	solute carrier family 6 (neurotransmitter transporter, glycine), member 9	TF	other
ENSG00000052850.5	ENSG00000051108.14	0.95129	0.00350116	ENSG00000052850.5	ALX4	chr11	protein_coding	ALX homeobox 4	ENSG00000051108.14	HERPUD1	chr16	protein_coding	homocysteine-inducible, endoplasmic reticulum stress-inducible, ubiquitin-like domain member 1	TF	aging
ENSG00000052850.5	ENSG00000265864.1	0.91108	0.0115086	ENSG00000052850.5	ALX4	chr11	protein_coding	ALX homeobox 4	ENSG00000265864.1	AC092117.2	chr16	miRNA	--	TF	other
ENSG00000052850.5	ENSG00000242419.5	-0.912921	0.0110439	ENSG00000052850.5	ALX4	chr11	protein_coding	ALX homeobox 4	ENSG00000242419.5	PCDHGC4	chr5	protein_coding	protocadherin gamma subfamily C, 4	TF	other
ENSG00000052850.5	ENSG00000277300.1	-0.942266	0.00490356	ENSG00000052850.5	ALX4	chr11	protein_coding	ALX homeobox 4	ENSG00000277300.1	AP003041.1	chr11	miRNA	--	TF	other
ENSG00000052850.5	ENSG00000128965.11	0.959895	0.00238034	ENSG00000052850.5	ALX4	chr11	protein_coding	ALX homeobox 4	ENSG00000128965.11	CHAC1	chr15	protein_coding	ChaC glutathione-specific gamma-glutamylcyclotransferase 1	TF	other
ENSG00000052850.5	ENSG00000044574.7	0.94146	0.00504005	ENSG00000052850.5	ALX4	chr11	protein_coding	ALX homeobox 4	ENSG00000044574.7	HSPA5	chr9	protein_coding	heat shock 70kDa protein 5 (glucose-regulated protein, 78kDa)	TF	aging
ENSG00000052850.5	ENSG00000250569.1	-0.917895	0.00983507	ENSG00000052850.5	ALX4	chr11	protein_coding	ALX homeobox 4	ENSG00000250569.1	NTAN1P2	chr8	processed_pseudogene	N-terminal asparagine amidase pseudogene 2	TF	other
ENSG00000052850.5	ENSG00000128228.4	0.946508	0.00421548	ENSG00000052850.5	ALX4	chr11	protein_coding	ALX homeobox 4	ENSG00000128228.4	SDF2L1	chr22	protein_coding	stromal cell-derived factor 2-like 1	TF	other
ENSG00000052850.5	ENSG00000151012.13	0.944383	0.00455381	ENSG00000052850.5	ALX4	chr11	protein_coding	ALX homeobox 4	ENSG00000151012.13	SLC7A11	chr4	protein_coding	solute carrier family 7 (anionic amino acid transporter light chain, xc- system), member 11	TF	other
ENSG00000052850.5	ENSG00000230002.2	0.939482	0.00538288	ENSG00000052850.5	ALX4	chr11	protein_coding	ALX homeobox 4	ENSG00000230002.2	ALMS1-IT1	chr2	sense_intronic	ALMS1 intronic transcript 1	TF	other
ENSG00000052850.5	ENSG00000279598.1	-0.900686	0.014305	ENSG00000052850.5	ALX4	chr11	protein_coding	ALX homeobox 4	ENSG00000279598.1	RP11-65L3.3	chr2	TEC	--	TF	other
ENSG00000052850.5	ENSG00000070985.13	0.907418	0.0124605	ENSG00000052850.5	ALX4	chr11	protein_coding	ALX homeobox 4	ENSG00000070985.13	TRPM5	chr11	protein_coding	transient receptor potential cation channel, subfamily M, member 5	TF	other
ENSG00000052850.5	ENSG00000153902.13	0.912242	0.0112143	ENSG00000052850.5	ALX4	chr11	protein_coding	ALX homeobox 4	ENSG00000153902.13	LGI4	chr19	protein_coding	leucine-rich repeat LGI family, member 4	TF	other
ENSG00000052850.5	ENSG00000130766.4	0.934123	0.0063668	ENSG00000052850.5	ALX4	chr11	protein_coding	ALX homeobox 4	ENSG00000130766.4	SESN2	chr1	protein_coding	sestrin 2	TF	other
ENSG00000052850.5	ENSG00000248383.4	-0.964299	0.00188911	ENSG00000052850.5	ALX4	chr11	protein_coding	ALX homeobox 4	ENSG00000248383.4	PCDHAC1	chr5	protein_coding	protocadherin alpha subfamily C, 1	TF	other
ENSG00000052850.5	ENSG00000125772.12	0.933811	0.00642654	ENSG00000052850.5	ALX4	chr11	protein_coding	ALX homeobox 4	ENSG00000125772.12	GPCPD1	chr20	protein_coding	glycerophosphocholine phosphodiesterase GDE1 homolog (S. cerevisiae)	TF	other
ENSG00000052850.5	ENSG00000142319.17	0.917985	0.00981383	ENSG00000052850.5	ALX4	chr11	protein_coding	ALX homeobox 4	ENSG00000142319.17	SLC6A3	chr5	protein_coding	solute carrier family 6 (neurotransmitter transporter), member 3	TF	other
ENSG00000052850.5	ENSG00000259158.2	0.945512	0.00437257	ENSG00000052850.5	ALX4	chr11	protein_coding	ALX homeobox 4	ENSG00000259158.2	ADAM20P1	chr14	lincRNA	ADAM metallopeptidase domain 20 pseudogene 1	TF	other
ENSG00000052850.5	ENSG00000174004.5	-0.928065	0.00757582	ENSG00000052850.5	ALX4	chr11	protein_coding	ALX homeobox 4	ENSG00000174004.5	NRROS	chr3	protein_coding	negative regulator of reactive oxygen species	TF	other
ENSG00000052850.5	ENSG00000123700.4	0.945749	0.00433492	ENSG00000052850.5	ALX4	chr11	protein_coding	ALX homeobox 4	ENSG00000123700.4	KCNJ2	chr17	protein_coding	potassium channel, inwardly rectifying subfamily J, member 2	TF	other
ENSG00000052850.5	ENSG00000237212.1	0.946412	0.00423051	ENSG00000052850.5	ALX4	chr11	protein_coding	ALX homeobox 4	ENSG00000237212.1	RP11-569G13.2	chr9	lincRNA	--	TF	other
ENSG00000052850.5	ENSG00000173227.13	0.917985	0.00981383	ENSG00000052850.5	ALX4	chr11	protein_coding	ALX homeobox 4	ENSG00000173227.13	SYT12	chr11	protein_coding	synaptotagmin XII	TF	other
ENSG00000052850.5	ENSG00000162772.16	0.965338	0.00178138	ENSG00000052850.5	ALX4	chr11	protein_coding	ALX homeobox 4	ENSG00000162772.16	ATF3	chr1	protein_coding	activating transcription factor 3	TF	TF
ENSG00000052850.5	ENSG00000269313.5	0.915424	0.0104273	ENSG00000052850.5	ALX4	chr11	protein_coding	ALX homeobox 4	ENSG00000269313.5	MAGIX	chrX	protein_coding	MAGI family member, X-linked	TF	other
ENSG00000052850.5	ENSG00000183426.15	0.934359	0.00632168	ENSG00000052850.5	ALX4	chr11	protein_coding	ALX homeobox 4	ENSG00000183426.15	NPIPA1	chr16	protein_coding	nuclear pore complex interacting protein family, member A1	TF	other
ENSG00000052850.5	ENSG00000232934.7	0.908838	0.012087	ENSG00000052850.5	ALX4	chr11	protein_coding	ALX homeobox 4	ENSG00000232934.7	RP11-324O2.3	chr10	antisense	--	TF	other
ENSG00000052850.5	ENSG00000070669.16	0.951708	0.00344183	ENSG00000052850.5	ALX4	chr11	protein_coding	ALX homeobox 4	ENSG00000070669.16	ASNS	chr7	protein_coding	asparagine synthetase (glutamine-hydrolyzing)	TF	aging
ENSG00000052850.5	ENSG00000234722.3	-0.976534	0.000819543	ENSG00000052850.5	ALX4	chr11	protein_coding	ALX homeobox 4	ENSG00000234722.3	LINC01287	chr7	lincRNA	long intergenic non-protein coding RNA 1287	TF	other
ENSG00000052850.5	ENSG00000251664.3	-0.941062	0.00510818	ENSG00000052850.5	ALX4	chr11	protein_coding	ALX homeobox 4	ENSG00000251664.3	PCDHA12	chr5	protein_coding	protocadherin alpha 12	TF	other
ENSG00000052850.5	ENSG00000175197.10	0.948116	0.00396813	ENSG00000052850.5	ALX4	chr11	protein_coding	ALX homeobox 4	ENSG00000175197.10	DDIT3	chr12	protein_coding	DNA-damage-inducible transcript 3	TF	TF
ENSG00000052850.5	ENSG00000278983.1	0.918854	0.00960985	ENSG00000052850.5	ALX4	chr11	protein_coding	ALX homeobox 4	ENSG00000278983.1	RP11-426J5.3	chr18	TEC	--	TF	other
ENSG00000052850.5	ENSG00000205702.10	0.939514	0.00537722	ENSG00000052850.5	ALX4	chr11	protein_coding	ALX homeobox 4	ENSG00000205702.10	CYP2D7	chr22	polymorphic_pseudogene	cytochrome P450, family 2, subfamily D, polypeptide 7 (gene/pseudogene)	TF	other
ENSG00000052850.5	ENSG00000100219.16	0.948898	0.00385042	ENSG00000052850.5	ALX4	chr11	protein_coding	ALX homeobox 4	ENSG00000100219.16	XBP1	chr22	protein_coding	X-box binding protein 1	TF	TF
ENSG00000052850.5	ENSG00000275437.1	0.935871	0.00603688	ENSG00000052850.5	ALX4	chr11	protein_coding	ALX homeobox 4	ENSG00000275437.1	RP5-908M14.10	chr20	sense_intronic	--	TF	other
ENSG00000052850.5	ENSG00000172216.5	0.938871	0.00549088	ENSG00000052850.5	ALX4	chr11	protein_coding	ALX homeobox 4	ENSG00000172216.5	CEBPB	chr20	protein_coding	CCAAT/enhancer binding protein (C/EBP), beta	TF	TF
ENSG00000052850.5	ENSG00000162438.11	0.931311	0.00691516	ENSG00000052850.5	ALX4	chr11	protein_coding	ALX homeobox 4	ENSG00000162438.11	CTRC	chr1	protein_coding	chymotrypsin C (caldecrin)	TF	aging
ENSG00000052850.5	ENSG00000230528.7	0.967492	0.00156794	ENSG00000052850.5	ALX4	chr11	protein_coding	ALX homeobox 4	ENSG00000230528.7	NOS2P3	chr17	transcribed_unprocessed_pseudogene	nitric oxide synthase 2 pseudogene 3	TF	other
ENSG00000052850.5	ENSG00000273615.1	0.950968	0.00354728	ENSG00000052850.5	ALX4	chr11	protein_coding	ALX homeobox 4	ENSG00000273615.1	RP11-1136G4.2	chr16	lincRNA	--	TF	other
ENSG00000052850.5	ENSG00000163577.7	-0.938182	0.00561403	ENSG00000052850.5	ALX4	chr11	protein_coding	ALX homeobox 4	ENSG00000163577.7	EIF5A2	chr3	protein_coding	eukaryotic translation initiation factor 5A2	TF	TF
ENSG00000052850.5	ENSG00000176840.11	0.924459	0.00834422	ENSG00000052850.5	ALX4	chr11	protein_coding	ALX homeobox 4	ENSG00000176840.11	MIR7-3HG	chr19	lincRNA	MIR7-3 host gene	TF	other
ENSG00000052850.5	ENSG00000275070.1	0.986786	0.000260776	ENSG00000052850.5	ALX4	chr11	protein_coding	ALX homeobox 4	ENSG00000275070.1	Metazoa_SRP	chrX	misc_RNA	--	TF	other
ENSG00000052850.5	ENSG00000153779.9	-0.94437	0.00455595	ENSG00000052850.5	ALX4	chr11	protein_coding	ALX homeobox 4	ENSG00000153779.9	TGIF2LX	chrX	protein_coding	TGFB-induced factor homeobox 2-like, X-linked	TF	TF
ENSG00000052850.5	ENSG00000269978.1	0.919472	0.00946599	ENSG00000052850.5	ALX4	chr11	protein_coding	ALX homeobox 4	ENSG00000269978.1	RP11-338N10.3	chr1	lincRNA	--	TF	other
ENSG00000052850.5	ENSG00000261270.1	0.923478	0.00855936	ENSG00000052850.5	ALX4	chr11	protein_coding	ALX homeobox 4	ENSG00000261270.1	RP11-325K4.3	chr16	sense_intronic	--	TF	other
ENSG00000052850.5	ENSG00000261187.1	0.93205	0.00676889	ENSG00000052850.5	ALX4	chr11	protein_coding	ALX homeobox 4	ENSG00000261187.1	RP11-1007O24.2	chr15	lincRNA	--	TF	other
ENSG00000052850.5	ENSG00000248498.3	0.921306	0.00904537	ENSG00000052850.5	ALX4	chr11	protein_coding	ALX homeobox 4	ENSG00000248498.3	ASNSP1	chr8	unprocessed_pseudogene	asparagine synthetase pseudogene 1	TF	other
ENSG00000052850.5	ENSG00000139269.2	0.93772	0.00569733	ENSG00000052850.5	ALX4	chr11	protein_coding	ALX homeobox 4	ENSG00000139269.2	INHBE	chr12	protein_coding	inhibin, beta E	TF	other
ENSG00000052850.5	ENSG00000253661.1	-0.946412	0.00423051	ENSG00000052850.5	ALX4	chr11	protein_coding	ALX homeobox 4	ENSG00000253661.1	ZFHX4-AS1	chr8	antisense	ZFHX4 antisense RNA 1	TF	other
ENSG00000052850.5	ENSG00000226287.7	0.91876	0.00963177	ENSG00000052850.5	ALX4	chr11	protein_coding	ALX homeobox 4	ENSG00000226287.7	TMEM191A	chr22	processed_transcript	transmembrane protein 191A (pseudogene)	TF	other
ENSG00000052850.5	ENSG00000269898.1	0.9417	0.00499929	ENSG00000052850.5	ALX4	chr11	protein_coding	ALX homeobox 4	ENSG00000269898.1	RP11-568J23.4	chr16	antisense	--	TF	other
ENSG00000052850.5	ENSG00000266313.1	0.907929	0.0123255	ENSG00000052850.5	ALX4	chr11	protein_coding	ALX homeobox 4	ENSG00000266313.1	RP11-173M1.4	chr17	lincRNA	--	TF	other
ENSG00000052850.5	ENSG00000111859.16	-0.982578	0.000452652	ENSG00000052850.5	ALX4	chr11	protein_coding	ALX homeobox 4	ENSG00000111859.16	NEDD9	chr6	protein_coding	neural precursor cell expressed, developmentally down-regulated 9	TF	other
ENSG00000052850.5	ENSG00000111981.4	0.908592	0.0121511	ENSG00000052850.5	ALX4	chr11	protein_coding	ALX homeobox 4	ENSG00000111981.4	ULBP1	chr6	protein_coding	UL16 binding protein 1	TF	other
ENSG00000052850.5	ENSG00000235508.3	0.933644	0.00645863	ENSG00000052850.5	ALX4	chr11	protein_coding	ALX homeobox 4	ENSG00000235508.3	RPS2P7	chr20	processed_pseudogene	ribosomal protein S2 pseudogene 7	TF	other
ENSG00000052850.5	ENSG00000275484.1	0.938266	0.00559905	ENSG00000052850.5	ALX4	chr11	protein_coding	ALX homeobox 4	ENSG00000275484.1	CTC-1337H24.4	chr11	lincRNA	--	TF	other
ENSG00000052850.5	ENSG00000207421.1	0.910213	0.0117306	ENSG00000052850.5	ALX4	chr11	protein_coding	ALX homeobox 4	ENSG00000207421.1	SNORD38B	chr1	snoRNA	small nucleolar RNA, C/D box 38B	TF	other
ENSG00000052850.5	ENSG00000128272.14	0.954353	0.00307785	ENSG00000052850.5	ALX4	chr11	protein_coding	ALX homeobox 4	ENSG00000128272.14	ATF4	chr22	protein_coding	activating transcription factor 4	TF	TF
ENSG00000052850.5	ENSG00000272787.1	0.900582	0.0143346	ENSG00000052850.5	ALX4	chr11	protein_coding	ALX homeobox 4	ENSG00000272787.1	KB-226F1.2	chr22	lincRNA	--	TF	other
ENSG00000052850.5	ENSG00000173110.7	0.904891	0.0131383	ENSG00000052850.5	ALX4	chr11	protein_coding	ALX homeobox 4	ENSG00000173110.7	HSPA6	chr1	protein_coding	heat shock 70kDa protein 6 (HSP70B')	TF	other
ENSG00000052850.5	ENSG00000261114.1	0.91999	0.0093464	ENSG00000052850.5	ALX4	chr11	protein_coding	ALX homeobox 4	ENSG00000261114.1	RP11-325K4.2	chr16	sense_intronic	--	TF	other
ENSG00000052850.5	ENSG00000134107.4	-0.915374	0.0104393	ENSG00000052850.5	ALX4	chr11	protein_coding	ALX homeobox 4	ENSG00000134107.4	BHLHE40	chr3	protein_coding	basic helix-loop-helix family, member e40	TF	TF
ENSG00000052850.5	ENSG00000269825.1	-0.903807	0.0134345	ENSG00000052850.5	ALX4	chr11	protein_coding	ALX homeobox 4	ENSG00000269825.1	CTD-3099C6.9	chr19	sense_intronic	--	TF	other
ENSG00000052850.5	ENSG00000251521.2	0.900785	0.014277	ENSG00000052850.5	ALX4	chr11	protein_coding	ALX homeobox 4	ENSG00000251521.2	IMPA1P	chr8	transcribed_unprocessed_pseudogene	inositol(myo)-1(or 4)-monophosphatase 1 pseudogene	TF	other
ENSG00000162772.16	ENSG00000239884.3	0.929163	0.00734907	ENSG00000162772.16	ATF3	chr1	protein_coding	activating transcription factor 3	ENSG00000239884.3	RN7SL608P	chr17	misc_RNA	RNA, 7SL, cytoplasmic 608, pseudogene	TF	other
ENSG00000162772.16	ENSG00000051108.14	0.991672	0.000103742	ENSG00000162772.16	ATF3	chr1	protein_coding	activating transcription factor 3	ENSG00000051108.14	HERPUD1	chr16	protein_coding	homocysteine-inducible, endoplasmic reticulum stress-inducible, ubiquitin-like domain member 1	TF	aging
ENSG00000162772.16	ENSG00000260583.1	0.927483	0.00769734	ENSG00000162772.16	ATF3	chr1	protein_coding	activating transcription factor 3	ENSG00000260583.1	AP000223.42	chr21	antisense	--	TF	other
ENSG00000162772.16	ENSG00000265864.1	0.961885	0.00215144	ENSG00000162772.16	ATF3	chr1	protein_coding	activating transcription factor 3	ENSG00000265864.1	AC092117.2	chr16	miRNA	--	TF	other
ENSG00000162772.16	ENSG00000230314.6	-0.905173	0.0130618	ENSG00000162772.16	ATF3	chr1	protein_coding	activating transcription factor 3	ENSG00000230314.6	ELOVL2-AS1	chr6	antisense	ELOVL2 antisense RNA 1	TF	other
ENSG00000162772.16	ENSG00000229808.1	0.901068	0.0141972	ENSG00000162772.16	ATF3	chr1	protein_coding	activating transcription factor 3	ENSG00000229808.1	RP11-456P18.2	chr1	transcribed_processed_pseudogene	--	TF	other
ENSG00000162772.16	ENSG00000242419.5	-0.963088	0.00201862	ENSG00000162772.16	ATF3	chr1	protein_coding	activating transcription factor 3	ENSG00000242419.5	PCDHGC4	chr5	protein_coding	protocadherin gamma subfamily C, 4	TF	other
ENSG00000162772.16	ENSG00000277300.1	-0.963193	0.00200719	ENSG00000162772.16	ATF3	chr1	protein_coding	activating transcription factor 3	ENSG00000277300.1	AP003041.1	chr11	miRNA	--	TF	other
ENSG00000162772.16	ENSG00000128965.11	0.994411	4.67622e-05	ENSG00000162772.16	ATF3	chr1	protein_coding	activating transcription factor 3	ENSG00000128965.11	CHAC1	chr15	protein_coding	ChaC glutathione-specific gamma-glutamylcyclotransferase 1	TF	other
ENSG00000162772.16	ENSG00000262222.1	-0.938818	0.00550031	ENSG00000162772.16	ATF3	chr1	protein_coding	activating transcription factor 3	ENSG00000262222.1	RP11-876N24.4	chr16	antisense	--	TF	other
ENSG00000162772.16	ENSG00000044574.7	0.979344	0.00063561	ENSG00000162772.16	ATF3	chr1	protein_coding	activating transcription factor 3	ENSG00000044574.7	HSPA5	chr9	protein_coding	heat shock 70kDa protein 5 (glucose-regulated protein, 78kDa)	TF	aging
ENSG00000162772.16	ENSG00000207110.1	0.925706	0.00807433	ENSG00000162772.16	ATF3	chr1	protein_coding	activating transcription factor 3	ENSG00000207110.1	RNU1-106P	chr8	snRNA	RNA, U1 small nuclear 106, pseudogene	TF	other
ENSG00000162772.16	ENSG00000128228.4	0.981077	0.000533736	ENSG00000162772.16	ATF3	chr1	protein_coding	activating transcription factor 3	ENSG00000128228.4	SDF2L1	chr22	protein_coding	stromal cell-derived factor 2-like 1	TF	other
ENSG00000162772.16	ENSG00000151012.13	0.968002	0.00151942	ENSG00000162772.16	ATF3	chr1	protein_coding	activating transcription factor 3	ENSG00000151012.13	SLC7A11	chr4	protein_coding	solute carrier family 7 (anionic amino acid transporter light chain, xc- system), member 11	TF	other
ENSG00000162772.16	ENSG00000230002.2	0.962804	0.00204955	ENSG00000162772.16	ATF3	chr1	protein_coding	activating transcription factor 3	ENSG00000230002.2	ALMS1-IT1	chr2	sense_intronic	ALMS1 intronic transcript 1	TF	other
ENSG00000162772.16	ENSG00000070985.13	0.93917	0.00543781	ENSG00000162772.16	ATF3	chr1	protein_coding	activating transcription factor 3	ENSG00000070985.13	TRPM5	chr11	protein_coding	transient receptor potential cation channel, subfamily M, member 5	TF	other
ENSG00000162772.16	ENSG00000233261.2	0.958434	0.00255565	ENSG00000162772.16	ATF3	chr1	protein_coding	activating transcription factor 3	ENSG00000233261.2	LINC00264	chr10	lincRNA	long intergenic non-protein coding RNA 264	TF	other
ENSG00000162772.16	ENSG00000255776.1	0.938671	0.00552649	ENSG00000162772.16	ATF3	chr1	protein_coding	activating transcription factor 3	ENSG00000255776.1	RP11-436I9.3	chr12	processed_pseudogene	--	TF	other
ENSG00000162772.16	ENSG00000159197.3	0.90158	0.014053	ENSG00000162772.16	ATF3	chr1	protein_coding	activating transcription factor 3	ENSG00000159197.3	KCNE2	chr21	protein_coding	potassium channel, voltage gated subfamily E regulatory beta subunit 2	TF	other
ENSG00000162772.16	ENSG00000153902.13	0.976032	0.000854808	ENSG00000162772.16	ATF3	chr1	protein_coding	activating transcription factor 3	ENSG00000153902.13	LGI4	chr19	protein_coding	leucine-rich repeat LGI family, member 4	TF	other
ENSG00000162772.16	ENSG00000130766.4	0.97731	0.00076641	ENSG00000162772.16	ATF3	chr1	protein_coding	activating transcription factor 3	ENSG00000130766.4	SESN2	chr1	protein_coding	sestrin 2	TF	other
ENSG00000162772.16	ENSG00000248383.4	-0.997015	1.33485e-05	ENSG00000162772.16	ATF3	chr1	protein_coding	activating transcription factor 3	ENSG00000248383.4	PCDHAC1	chr5	protein_coding	protocadherin alpha subfamily C, 1	TF	other
ENSG00000162772.16	ENSG00000125772.12	0.99076	0.000127676	ENSG00000162772.16	ATF3	chr1	protein_coding	activating transcription factor 3	ENSG00000125772.12	GPCPD1	chr20	protein_coding	glycerophosphocholine phosphodiesterase GDE1 homolog (S. cerevisiae)	TF	other
ENSG00000162772.16	ENSG00000230530.1	-0.959754	0.00239705	ENSG00000162772.16	ATF3	chr1	protein_coding	activating transcription factor 3	ENSG00000230530.1	LIMD1-AS1	chr3	antisense	LIMD1 antisense RNA 1	TF	other
ENSG00000162772.16	ENSG00000259158.2	0.946838	0.00416421	ENSG00000162772.16	ATF3	chr1	protein_coding	activating transcription factor 3	ENSG00000259158.2	ADAM20P1	chr14	lincRNA	ADAM metallopeptidase domain 20 pseudogene 1	TF	other
ENSG00000162772.16	ENSG00000179331.2	-0.909662	0.0118728	ENSG00000162772.16	ATF3	chr1	protein_coding	activating transcription factor 3	ENSG00000179331.2	RAB39A	chr11	protein_coding	RAB39A, member RAS oncogene family	TF	other
ENSG00000162772.16	ENSG00000221077.1	-0.927202	0.00775638	ENSG00000162772.16	ATF3	chr1	protein_coding	activating transcription factor 3	ENSG00000221077.1	AL117190.1	chr14	miRNA	--	TF	other
ENSG00000162772.16	ENSG00000174004.5	-0.955836	0.00288266	ENSG00000162772.16	ATF3	chr1	protein_coding	activating transcription factor 3	ENSG00000174004.5	NRROS	chr3	protein_coding	negative regulator of reactive oxygen species	TF	other
ENSG00000162772.16	ENSG00000241697.4	-0.916213	0.0102363	ENSG00000162772.16	ATF3	chr1	protein_coding	activating transcription factor 3	ENSG00000241697.4	TMEFF1	chr9	protein_coding	transmembrane protein with EGF-like and two follistatin-like domains 1	TF	other
ENSG00000162772.16	ENSG00000243410.1	-0.918525	0.00968694	ENSG00000162772.16	ATF3	chr1	protein_coding	activating transcription factor 3	ENSG00000243410.1	RP11-245J9.4	chr3	antisense	--	TF	other
ENSG00000162772.16	ENSG00000123700.4	0.93122	0.00693343	ENSG00000162772.16	ATF3	chr1	protein_coding	activating transcription factor 3	ENSG00000123700.4	KCNJ2	chr17	protein_coding	potassium channel, inwardly rectifying subfamily J, member 2	TF	other
ENSG00000162772.16	ENSG00000237212.1	0.925807	0.00805271	ENSG00000162772.16	ATF3	chr1	protein_coding	activating transcription factor 3	ENSG00000237212.1	RP11-569G13.2	chr9	lincRNA	--	TF	other
ENSG00000162772.16	ENSG00000259992.1	-0.916759	0.0101053	ENSG00000162772.16	ATF3	chr1	protein_coding	activating transcription factor 3	ENSG00000259992.1	RP11-77K12.8	chr16	processed_transcript	--	TF	other
ENSG00000162772.16	ENSG00000261596.2	0.958901	0.002499	ENSG00000162772.16	ATF3	chr1	protein_coding	activating transcription factor 3	ENSG00000261596.2	CTB-31N19.3	chr16	sense_intronic	--	TF	other
ENSG00000162772.16	ENSG00000129910.7	0.962899	0.00203917	ENSG00000162772.16	ATF3	chr1	protein_coding	activating transcription factor 3	ENSG00000129910.7	CDH15	chr16	protein_coding	cadherin 15, type 1, M-cadherin (myotubule)	TF	other
ENSG00000162772.16	ENSG00000271324.1	0.907833	0.0123506	ENSG00000162772.16	ATF3	chr1	protein_coding	activating transcription factor 3	ENSG00000271324.1	RP11-10C24.2	chr3	lincRNA	--	TF	other
ENSG00000162772.16	ENSG00000052850.5	0.965338	0.00178138	ENSG00000162772.16	ATF3	chr1	protein_coding	activating transcription factor 3	ENSG00000052850.5	ALX4	chr11	protein_coding	ALX homeobox 4	TF	TF
ENSG00000162772.16	ENSG00000276408.1	-0.919175	0.00953499	ENSG00000162772.16	ATF3	chr1	protein_coding	activating transcription factor 3	ENSG00000276408.1	RP11-490B18.5	chr16	lincRNA	--	TF	other
ENSG00000162772.16	ENSG00000269313.5	0.957588	0.00266006	ENSG00000162772.16	ATF3	chr1	protein_coding	activating transcription factor 3	ENSG00000269313.5	MAGIX	chrX	protein_coding	MAGI family member, X-linked	TF	other
ENSG00000162772.16	ENSG00000232934.7	0.950258	0.00364981	ENSG00000162772.16	ATF3	chr1	protein_coding	activating transcription factor 3	ENSG00000232934.7	RP11-324O2.3	chr10	antisense	--	TF	other
ENSG00000162772.16	ENSG00000070669.16	0.995544	2.97396e-05	ENSG00000162772.16	ATF3	chr1	protein_coding	activating transcription factor 3	ENSG00000070669.16	ASNS	chr7	protein_coding	asparagine synthetase (glutamine-hydrolyzing)	TF	aging
ENSG00000162772.16	ENSG00000234722.3	-0.968794	0.00144549	ENSG00000162772.16	ATF3	chr1	protein_coding	activating transcription factor 3	ENSG00000234722.3	LINC01287	chr7	lincRNA	long intergenic non-protein coding RNA 1287	TF	other
ENSG00000162772.16	ENSG00000118194.18	0.909588	0.011892	ENSG00000162772.16	ATF3	chr1	protein_coding	activating transcription factor 3	ENSG00000118194.18	TNNT2	chr1	protein_coding	troponin T type 2 (cardiac)	TF	other
ENSG00000162772.16	ENSG00000137142.4	-0.9095	0.0119148	ENSG00000162772.16	ATF3	chr1	protein_coding	activating transcription factor 3	ENSG00000137142.4	IGFBPL1	chr9	protein_coding	insulin-like growth factor binding protein-like 1	TF	other
ENSG00000162772.16	ENSG00000251664.3	-0.953663	0.00317094	ENSG00000162772.16	ATF3	chr1	protein_coding	activating transcription factor 3	ENSG00000251664.3	PCDHA12	chr5	protein_coding	protocadherin alpha 12	TF	other
ENSG00000162772.16	ENSG00000175197.10	0.993907	5.5567e-05	ENSG00000162772.16	ATF3	chr1	protein_coding	activating transcription factor 3	ENSG00000175197.10	DDIT3	chr12	protein_coding	DNA-damage-inducible transcript 3	TF	TF
ENSG00000162772.16	ENSG00000258924.4	-0.916254	0.0102264	ENSG00000162772.16	ATF3	chr1	protein_coding	activating transcription factor 3	ENSG00000258924.4	CTB-96E2.3	chr17	processed_transcript	--	TF	other
ENSG00000162772.16	ENSG00000278983.1	0.926772	0.00784715	ENSG00000162772.16	ATF3	chr1	protein_coding	activating transcription factor 3	ENSG00000278983.1	RP11-426J5.3	chr18	TEC	--	TF	other
ENSG00000162772.16	ENSG00000236519.1	0.94114	0.00509478	ENSG00000162772.16	ATF3	chr1	protein_coding	activating transcription factor 3	ENSG00000236519.1	LINC01424	chr21	antisense	long intergenic non-protein coding RNA 1424	TF	other
ENSG00000162772.16	ENSG00000243232.4	-0.948006	0.00398472	ENSG00000162772.16	ATF3	chr1	protein_coding	activating transcription factor 3	ENSG00000243232.4	PCDHAC2	chr5	protein_coding	protocadherin alpha subfamily C, 2	TF	other
ENSG00000162772.16	ENSG00000281358.1	0.956682	0.00277399	ENSG00000162772.16	ATF3	chr1	protein_coding	activating transcription factor 3	ENSG00000281358.1	RASSF1-AS1	chr3	antisense	RASSF1 antisense RNA 1	TF	other
ENSG00000162772.16	ENSG00000278740.1	0.948795	0.00386584	ENSG00000162772.16	ATF3	chr1	protein_coding	activating transcription factor 3	ENSG00000278740.1	RP11-147L13.14	chr17	lincRNA	--	TF	other
ENSG00000162772.16	ENSG00000205702.10	0.948742	0.00387378	ENSG00000162772.16	ATF3	chr1	protein_coding	activating transcription factor 3	ENSG00000205702.10	CYP2D7	chr22	polymorphic_pseudogene	cytochrome P450, family 2, subfamily D, polypeptide 7 (gene/pseudogene)	TF	other
ENSG00000162772.16	ENSG00000100219.16	0.991036	0.000120179	ENSG00000162772.16	ATF3	chr1	protein_coding	activating transcription factor 3	ENSG00000100219.16	XBP1	chr22	protein_coding	X-box binding protein 1	TF	TF
ENSG00000162772.16	ENSG00000239264.8	-0.903125	0.0136225	ENSG00000162772.16	ATF3	chr1	protein_coding	activating transcription factor 3	ENSG00000239264.8	TXNDC5	chr6	protein_coding	thioredoxin domain containing 5 (endoplasmic reticulum)	TF	other
ENSG00000162772.16	ENSG00000103226.17	-0.941854	0.00497318	ENSG00000162772.16	ATF3	chr1	protein_coding	activating transcription factor 3	ENSG00000103226.17	NOMO3	chr16	protein_coding	NODAL modulator 3	TF	other
ENSG00000162772.16	ENSG00000275437.1	0.934912	0.00621686	ENSG00000162772.16	ATF3	chr1	protein_coding	activating transcription factor 3	ENSG00000275437.1	RP5-908M14.10	chr20	sense_intronic	--	TF	other
ENSG00000162772.16	ENSG00000254656.1	-0.920566	0.00921409	ENSG00000162772.16	ATF3	chr1	protein_coding	activating transcription factor 3	ENSG00000254656.1	RTL1	chr14	protein_coding	retrotransposon-like 1	TF	other
ENSG00000162772.16	ENSG00000172216.5	0.988869	0.000185151	ENSG00000162772.16	ATF3	chr1	protein_coding	activating transcription factor 3	ENSG00000172216.5	CEBPB	chr20	protein_coding	CCAAT/enhancer binding protein (C/EBP), beta	TF	TF
ENSG00000162772.16	ENSG00000160606.10	0.974707	0.000951488	ENSG00000162772.16	ATF3	chr1	protein_coding	activating transcription factor 3	ENSG00000160606.10	TLCD1	chr17	protein_coding	TLC domain containing 1	TF	other
ENSG00000162772.16	ENSG00000230528.7	0.958416	0.00255791	ENSG00000162772.16	ATF3	chr1	protein_coding	activating transcription factor 3	ENSG00000230528.7	NOS2P3	chr17	transcribed_unprocessed_pseudogene	nitric oxide synthase 2 pseudogene 3	TF	other
ENSG00000162772.16	ENSG00000228709.1	-0.954378	0.00307453	ENSG00000162772.16	ATF3	chr1	protein_coding	activating transcription factor 3	ENSG00000228709.1	AP001065.15	chr21	lincRNA	--	TF	other
ENSG00000162772.16	ENSG00000273615.1	0.96935	0.00139477	ENSG00000162772.16	ATF3	chr1	protein_coding	activating transcription factor 3	ENSG00000273615.1	RP11-1136G4.2	chr16	lincRNA	--	TF	other
ENSG00000162772.16	ENSG00000163577.7	-0.976363	0.000831431	ENSG00000162772.16	ATF3	chr1	protein_coding	activating transcription factor 3	ENSG00000163577.7	EIF5A2	chr3	protein_coding	eukaryotic translation initiation factor 5A2	TF	TF
ENSG00000162772.16	ENSG00000185761.10	0.911002	0.0115284	ENSG00000162772.16	ATF3	chr1	protein_coding	activating transcription factor 3	ENSG00000185761.10	ADAMTSL5	chr19	protein_coding	ADAMTS-like 5	TF	other
ENSG00000162772.16	ENSG00000176840.11	0.928154	0.00755732	ENSG00000162772.16	ATF3	chr1	protein_coding	activating transcription factor 3	ENSG00000176840.11	MIR7-3HG	chr19	lincRNA	MIR7-3 host gene	TF	other
ENSG00000162772.16	ENSG00000257529.5	-0.938509	0.00555546	ENSG00000162772.16	ATF3	chr1	protein_coding	activating transcription factor 3	ENSG00000257529.5	RPL36A-HNRNPH2	chrX	protein_coding	RPL36A-HNRNPH2 readthrough	TF	other
ENSG00000162772.16	ENSG00000280000.1	-0.909378	0.0119464	ENSG00000162772.16	ATF3	chr1	protein_coding	activating transcription factor 3	ENSG00000280000.1	RP11-509E10.3	chr16	TEC	--	TF	other
ENSG00000162772.16	ENSG00000267767.2	-0.931584	0.00686098	ENSG00000162772.16	ATF3	chr1	protein_coding	activating transcription factor 3	ENSG00000267767.2	CTC-523E23.4	chr19	lincRNA	--	TF	other
ENSG00000162772.16	ENSG00000208028.1	0.94626	0.00425435	ENSG00000162772.16	ATF3	chr1	protein_coding	activating transcription factor 3	ENSG00000208028.1	MIR616	chr12	miRNA	microRNA 616	TF	other
ENSG00000162772.16	ENSG00000275070.1	0.986244	0.000282532	ENSG00000162772.16	ATF3	chr1	protein_coding	activating transcription factor 3	ENSG00000275070.1	Metazoa_SRP	chrX	misc_RNA	--	TF	other
ENSG00000162772.16	ENSG00000153779.9	-0.9823	0.000467176	ENSG00000162772.16	ATF3	chr1	protein_coding	activating transcription factor 3	ENSG00000153779.9	TGIF2LX	chrX	protein_coding	TGFB-induced factor homeobox 2-like, X-linked	TF	TF
ENSG00000162772.16	ENSG00000164621.5	-0.977168	0.000775993	ENSG00000162772.16	ATF3	chr1	protein_coding	activating transcription factor 3	ENSG00000164621.5	SMAD5-AS1	chr5	antisense	SMAD5 antisense RNA 1	TF	other
ENSG00000162772.16	ENSG00000269978.1	0.935074	0.00618627	ENSG00000162772.16	ATF3	chr1	protein_coding	activating transcription factor 3	ENSG00000269978.1	RP11-338N10.3	chr1	lincRNA	--	TF	other
ENSG00000162772.16	ENSG00000261270.1	0.985158	0.000328779	ENSG00000162772.16	ATF3	chr1	protein_coding	activating transcription factor 3	ENSG00000261270.1	RP11-325K4.3	chr16	sense_intronic	--	TF	other
ENSG00000162772.16	ENSG00000254122.2	-0.92505	0.00821569	ENSG00000162772.16	ATF3	chr1	protein_coding	activating transcription factor 3	ENSG00000254122.2	PCDHGB7	chr5	protein_coding	protocadherin gamma subfamily B, 7	TF	other
ENSG00000162772.16	ENSG00000261187.1	0.939143	0.00544263	ENSG00000162772.16	ATF3	chr1	protein_coding	activating transcription factor 3	ENSG00000261187.1	RP11-1007O24.2	chr15	lincRNA	--	TF	other
ENSG00000162772.16	ENSG00000248498.3	0.966561	0.00165858	ENSG00000162772.16	ATF3	chr1	protein_coding	activating transcription factor 3	ENSG00000248498.3	ASNSP1	chr8	unprocessed_pseudogene	asparagine synthetase pseudogene 1	TF	other
ENSG00000162772.16	ENSG00000139269.2	0.961628	0.00218037	ENSG00000162772.16	ATF3	chr1	protein_coding	activating transcription factor 3	ENSG00000139269.2	INHBE	chr12	protein_coding	inhibin, beta E	TF	other
ENSG00000162772.16	ENSG00000253661.1	-0.917555	0.0099156	ENSG00000162772.16	ATF3	chr1	protein_coding	activating transcription factor 3	ENSG00000253661.1	ZFHX4-AS1	chr8	antisense	ZFHX4 antisense RNA 1	TF	other
ENSG00000162772.16	ENSG00000146192.14	0.968253	0.00149581	ENSG00000162772.16	ATF3	chr1	protein_coding	activating transcription factor 3	ENSG00000146192.14	FGD2	chr6	protein_coding	FYVE, RhoGEF and PH domain containing 2	TF	other
ENSG00000162772.16	ENSG00000269898.1	0.967789	0.0015396	ENSG00000162772.16	ATF3	chr1	protein_coding	activating transcription factor 3	ENSG00000269898.1	RP11-568J23.4	chr16	antisense	--	TF	other
ENSG00000162772.16	ENSG00000261732.1	-0.920661	0.00919229	ENSG00000162772.16	ATF3	chr1	protein_coding	activating transcription factor 3	ENSG00000261732.1	LA16c-431H6.6	chr16	protein_coding	--	TF	other
ENSG00000162772.16	ENSG00000266313.1	0.966005	0.00171387	ENSG00000162772.16	ATF3	chr1	protein_coding	activating transcription factor 3	ENSG00000266313.1	RP11-173M1.4	chr17	lincRNA	--	TF	other
ENSG00000162772.16	ENSG00000256427.1	0.934471	0.00630029	ENSG00000162772.16	ATF3	chr1	protein_coding	activating transcription factor 3	ENSG00000256427.1	RP11-118B22.4	chr12	lincRNA	--	TF	other
ENSG00000162772.16	ENSG00000111859.16	-0.991806	0.000100439	ENSG00000162772.16	ATF3	chr1	protein_coding	activating transcription factor 3	ENSG00000111859.16	NEDD9	chr6	protein_coding	neural precursor cell expressed, developmentally down-regulated 9	TF	other
ENSG00000162772.16	ENSG00000250424.4	-0.972072	0.0011591	ENSG00000162772.16	ATF3	chr1	protein_coding	activating transcription factor 3	ENSG00000250424.4	RP5-877J2.1	chr7	protein_coding	--	TF	other
ENSG00000162772.16	ENSG00000213888.3	-0.907005	0.01257	ENSG00000162772.16	ATF3	chr1	protein_coding	activating transcription factor 3	ENSG00000213888.3	LINC01521	chr22	lincRNA	long intergenic non-protein coding RNA 1521	TF	other
ENSG00000162772.16	ENSG00000111981.4	0.933476	0.00649105	ENSG00000162772.16	ATF3	chr1	protein_coding	activating transcription factor 3	ENSG00000111981.4	ULBP1	chr6	protein_coding	UL16 binding protein 1	TF	other
ENSG00000162772.16	ENSG00000235508.3	0.970999	0.00124942	ENSG00000162772.16	ATF3	chr1	protein_coding	activating transcription factor 3	ENSG00000235508.3	RPS2P7	chr20	processed_pseudogene	ribosomal protein S2 pseudogene 7	TF	other
ENSG00000162772.16	ENSG00000140450.8	-0.930561	0.00706524	ENSG00000162772.16	ATF3	chr1	protein_coding	activating transcription factor 3	ENSG00000140450.8	ARRDC4	chr15	protein_coding	arrestin domain containing 4	TF	other
ENSG00000162772.16	ENSG00000207421.1	0.924528	0.00832919	ENSG00000162772.16	ATF3	chr1	protein_coding	activating transcription factor 3	ENSG00000207421.1	SNORD38B	chr1	snoRNA	small nucleolar RNA, C/D box 38B	TF	other
ENSG00000162772.16	ENSG00000258465.6	-0.933556	0.00647553	ENSG00000162772.16	ATF3	chr1	protein_coding	activating transcription factor 3	ENSG00000258465.6	RP11-574F21.3	chr1	protein_coding	--	TF	other
ENSG00000162772.16	ENSG00000265972.5	-0.913936	0.0107918	ENSG00000162772.16	ATF3	chr1	protein_coding	activating transcription factor 3	ENSG00000265972.5	TXNIP	chr1	protein_coding	thioredoxin interacting protein	TF	other
ENSG00000162772.16	ENSG00000128272.14	0.994375	4.73739e-05	ENSG00000162772.16	ATF3	chr1	protein_coding	activating transcription factor 3	ENSG00000128272.14	ATF4	chr22	protein_coding	activating transcription factor 4	TF	TF
ENSG00000162772.16	ENSG00000265845.2	0.919405	0.00948155	ENSG00000162772.16	ATF3	chr1	protein_coding	activating transcription factor 3	ENSG00000265845.2	RP11-20B24.5	chr17	antisense	--	TF	other
ENSG00000162772.16	ENSG00000270299.1	-0.950707	0.00358476	ENSG00000162772.16	ATF3	chr1	protein_coding	activating transcription factor 3	ENSG00000270299.1	RP5-850E9.3	chr20	protein_coding	--	TF	other
ENSG00000162772.16	ENSG00000272787.1	0.905841	0.0128815	ENSG00000162772.16	ATF3	chr1	protein_coding	activating transcription factor 3	ENSG00000272787.1	KB-226F1.2	chr22	lincRNA	--	TF	other
ENSG00000162772.16	ENSG00000173110.7	0.978419	0.000693602	ENSG00000162772.16	ATF3	chr1	protein_coding	activating transcription factor 3	ENSG00000173110.7	HSPA6	chr1	protein_coding	heat shock 70kDa protein 6 (HSP70B')	TF	other
ENSG00000162772.16	ENSG00000242686.4	0.907881	0.0123379	ENSG00000162772.16	ATF3	chr1	protein_coding	activating transcription factor 3	ENSG00000242686.4	RP11-1191J2.2	chr4	antisense	--	TF	other
ENSG00000162772.16	ENSG00000276418.4	-0.920424	0.00924654	ENSG00000162772.16	ATF3	chr1	protein_coding	activating transcription factor 3	ENSG00000276418.4	RP11-26J3.4	chr8	protein_coding	--	TF	other
ENSG00000162772.16	ENSG00000253102.1	-0.949169	0.00381008	ENSG00000162772.16	ATF3	chr1	protein_coding	activating transcription factor 3	ENSG00000253102.1	RP1-117B12.4	chr17	antisense	--	TF	other
ENSG00000162772.16	ENSG00000261114.1	0.986759	0.000261812	ENSG00000162772.16	ATF3	chr1	protein_coding	activating transcription factor 3	ENSG00000261114.1	RP11-325K4.2	chr16	sense_intronic	--	TF	other
ENSG00000162772.16	ENSG00000235499.1	-0.966164	0.00169795	ENSG00000162772.16	ATF3	chr1	protein_coding	activating transcription factor 3	ENSG00000235499.1	AC073046.25	chr2	lincRNA	--	TF	other
ENSG00000162772.16	ENSG00000134107.4	-0.932253	0.00672903	ENSG00000162772.16	ATF3	chr1	protein_coding	activating transcription factor 3	ENSG00000134107.4	BHLHE40	chr3	protein_coding	basic helix-loop-helix family, member e40	TF	TF
ENSG00000162772.16	ENSG00000235852.1	-0.912211	0.0112221	ENSG00000162772.16	ATF3	chr1	protein_coding	activating transcription factor 3	ENSG00000235852.1	AC005540.3	chr2	antisense	--	TF	other
ENSG00000162772.16	ENSG00000251173.1	0.913891	0.010803	ENSG00000162772.16	ATF3	chr1	protein_coding	activating transcription factor 3	ENSG00000251173.1	UCHL1-AS1	chr4	antisense	UCHL1 antisense RNA 1 (head to head)	TF	other
ENSG00000162772.16	ENSG00000273903.1	0.933427	0.00650033	ENSG00000162772.16	ATF3	chr1	protein_coding	activating transcription factor 3	ENSG00000273903.1	RP11-686G8.5	chr12	antisense	--	TF	other
ENSG00000162772.16	ENSG00000259580.1	-0.938648	0.00553061	ENSG00000162772.16	ATF3	chr1	protein_coding	activating transcription factor 3	ENSG00000259580.1	RP11-37C7.1	chr15	processed_transcript	--	TF	other
ENSG00000162772.16	ENSG00000269825.1	-0.976953	0.000790658	ENSG00000162772.16	ATF3	chr1	protein_coding	activating transcription factor 3	ENSG00000269825.1	CTD-3099C6.9	chr19	sense_intronic	--	TF	other
ENSG00000162772.16	ENSG00000105479.15	0.912534	0.0111408	ENSG00000162772.16	ATF3	chr1	protein_coding	activating transcription factor 3	ENSG00000105479.15	CCDC114	chr19	protein_coding	coiled-coil domain containing 114	TF	other
ENSG00000162772.16	ENSG00000251521.2	0.951529	0.00346724	ENSG00000162772.16	ATF3	chr1	protein_coding	activating transcription factor 3	ENSG00000251521.2	IMPA1P	chr8	transcribed_unprocessed_pseudogene	inositol(myo)-1(or 4)-monophosphatase 1 pseudogene	TF	other
ENSG00000128272.14	ENSG00000239884.3	0.908361	0.0122118	ENSG00000128272.14	ATF4	chr22	protein_coding	activating transcription factor 4	ENSG00000239884.3	RN7SL608P	chr17	misc_RNA	RNA, 7SL, cytoplasmic 608, pseudogene	TF	other
ENSG00000128272.14	ENSG00000196517.11	0.920553	0.00921694	ENSG00000128272.14	ATF4	chr22	protein_coding	activating transcription factor 4	ENSG00000196517.11	SLC6A9	chr1	protein_coding	solute carrier family 6 (neurotransmitter transporter, glycine), member 9	TF	other
ENSG00000128272.14	ENSG00000051108.14	0.986209	0.000283957	ENSG00000128272.14	ATF4	chr22	protein_coding	activating transcription factor 4	ENSG00000051108.14	HERPUD1	chr16	protein_coding	homocysteine-inducible, endoplasmic reticulum stress-inducible, ubiquitin-like domain member 1	TF	aging
ENSG00000128272.14	ENSG00000260583.1	0.951717	0.00344052	ENSG00000128272.14	ATF4	chr22	protein_coding	activating transcription factor 4	ENSG00000260583.1	AP000223.42	chr21	antisense	--	TF	other
ENSG00000128272.14	ENSG00000265864.1	0.975067	0.000924753	ENSG00000128272.14	ATF4	chr22	protein_coding	activating transcription factor 4	ENSG00000265864.1	AC092117.2	chr16	miRNA	--	TF	other
ENSG00000128272.14	ENSG00000229808.1	0.93994	0.00530244	ENSG00000128272.14	ATF4	chr22	protein_coding	activating transcription factor 4	ENSG00000229808.1	RP11-456P18.2	chr1	transcribed_processed_pseudogene	--	TF	other
ENSG00000128272.14	ENSG00000242419.5	-0.980893	0.000544132	ENSG00000128272.14	ATF4	chr22	protein_coding	activating transcription factor 4	ENSG00000242419.5	PCDHGC4	chr5	protein_coding	protocadherin gamma subfamily C, 4	TF	other
ENSG00000128272.14	ENSG00000277300.1	-0.972001	0.00116496	ENSG00000128272.14	ATF4	chr22	protein_coding	activating transcription factor 4	ENSG00000277300.1	AP003041.1	chr11	miRNA	--	TF	other
ENSG00000128272.14	ENSG00000128965.11	0.990447	0.000136445	ENSG00000128272.14	ATF4	chr22	protein_coding	activating transcription factor 4	ENSG00000128965.11	CHAC1	chr15	protein_coding	ChaC glutathione-specific gamma-glutamylcyclotransferase 1	TF	other
ENSG00000128272.14	ENSG00000262222.1	-0.924751	0.00828051	ENSG00000128272.14	ATF4	chr22	protein_coding	activating transcription factor 4	ENSG00000262222.1	RP11-876N24.4	chr16	antisense	--	TF	other
ENSG00000128272.14	ENSG00000044574.7	0.970953	0.0012533	ENSG00000128272.14	ATF4	chr22	protein_coding	activating transcription factor 4	ENSG00000044574.7	HSPA5	chr9	protein_coding	heat shock 70kDa protein 5 (glucose-regulated protein, 78kDa)	TF	aging
ENSG00000128272.14	ENSG00000101883.4	0.903634	0.0134822	ENSG00000128272.14	ATF4	chr22	protein_coding	activating transcription factor 4	ENSG00000101883.4	RHOXF1	chrX	protein_coding	Rhox homeobox family, member 1	TF	TF
ENSG00000128272.14	ENSG00000207110.1	0.912638	0.0111149	ENSG00000128272.14	ATF4	chr22	protein_coding	activating transcription factor 4	ENSG00000207110.1	RNU1-106P	chr8	snRNA	RNA, U1 small nuclear 106, pseudogene	TF	other
ENSG00000128272.14	ENSG00000146858.7	-0.900767	0.0142822	ENSG00000128272.14	ATF4	chr22	protein_coding	activating transcription factor 4	ENSG00000146858.7	ZC3HAV1L	chr7	protein_coding	zinc finger CCCH-type, antiviral 1-like	TF	other
ENSG00000128272.14	ENSG00000128228.4	0.968903	0.00143545	ENSG00000128272.14	ATF4	chr22	protein_coding	activating transcription factor 4	ENSG00000128228.4	SDF2L1	chr22	protein_coding	stromal cell-derived factor 2-like 1	TF	other
ENSG00000128272.14	ENSG00000229089.6	0.934798	0.00623827	ENSG00000128272.14	ATF4	chr22	protein_coding	activating transcription factor 4	ENSG00000229089.6	ANKRD20A8P	chr2	transcribed_unprocessed_pseudogene	ankyrin repeat domain 20 family, member A8, pseudogene	TF	other
ENSG00000128272.14	ENSG00000151012.13	0.984042	0.000379974	ENSG00000128272.14	ATF4	chr22	protein_coding	activating transcription factor 4	ENSG00000151012.13	SLC7A11	chr4	protein_coding	solute carrier family 7 (anionic amino acid transporter light chain, xc- system), member 11	TF	other
ENSG00000128272.14	ENSG00000230002.2	0.934693	0.0062582	ENSG00000128272.14	ATF4	chr22	protein_coding	activating transcription factor 4	ENSG00000230002.2	ALMS1-IT1	chr2	sense_intronic	ALMS1 intronic transcript 1	TF	other
ENSG00000128272.14	ENSG00000070985.13	0.967992	0.00152038	ENSG00000128272.14	ATF4	chr22	protein_coding	activating transcription factor 4	ENSG00000070985.13	TRPM5	chr11	protein_coding	transient receptor potential cation channel, subfamily M, member 5	TF	other
ENSG00000128272.14	ENSG00000233261.2	0.934916	0.00621599	ENSG00000128272.14	ATF4	chr22	protein_coding	activating transcription factor 4	ENSG00000233261.2	LINC00264	chr10	lincRNA	long intergenic non-protein coding RNA 264	TF	other
ENSG00000128272.14	ENSG00000255776.1	0.939509	0.00537807	ENSG00000128272.14	ATF4	chr22	protein_coding	activating transcription factor 4	ENSG00000255776.1	RP11-436I9.3	chr12	processed_pseudogene	--	TF	other
ENSG00000128272.14	ENSG00000159197.3	0.933231	0.00653838	ENSG00000128272.14	ATF4	chr22	protein_coding	activating transcription factor 4	ENSG00000159197.3	KCNE2	chr21	protein_coding	potassium channel, voltage gated subfamily E regulatory beta subunit 2	TF	other
ENSG00000128272.14	ENSG00000153902.13	0.967037	0.00161198	ENSG00000128272.14	ATF4	chr22	protein_coding	activating transcription factor 4	ENSG00000153902.13	LGI4	chr19	protein_coding	leucine-rich repeat LGI family, member 4	TF	other
ENSG00000128272.14	ENSG00000130766.4	0.991064	0.000119409	ENSG00000128272.14	ATF4	chr22	protein_coding	activating transcription factor 4	ENSG00000130766.4	SESN2	chr1	protein_coding	sestrin 2	TF	other
ENSG00000128272.14	ENSG00000248383.4	-0.998997	1.50957e-06	ENSG00000128272.14	ATF4	chr22	protein_coding	activating transcription factor 4	ENSG00000248383.4	PCDHAC1	chr5	protein_coding	protocadherin alpha subfamily C, 1	TF	other
ENSG00000128272.14	ENSG00000163254.4	0.903094	0.0136313	ENSG00000128272.14	ATF4	chr22	protein_coding	activating transcription factor 4	ENSG00000163254.4	CRYGC	chr2	protein_coding	crystallin, gamma C	TF	other
ENSG00000128272.14	ENSG00000125772.12	0.992913	7.51582e-05	ENSG00000128272.14	ATF4	chr22	protein_coding	activating transcription factor 4	ENSG00000125772.12	GPCPD1	chr20	protein_coding	glycerophosphocholine phosphodiesterase GDE1 homolog (S. cerevisiae)	TF	other
ENSG00000128272.14	ENSG00000230530.1	-0.954434	0.00306709	ENSG00000128272.14	ATF4	chr22	protein_coding	activating transcription factor 4	ENSG00000230530.1	LIMD1-AS1	chr3	antisense	LIMD1 antisense RNA 1	TF	other
ENSG00000128272.14	ENSG00000259158.2	0.953771	0.00315627	ENSG00000128272.14	ATF4	chr22	protein_coding	activating transcription factor 4	ENSG00000259158.2	ADAM20P1	chr14	lincRNA	ADAM metallopeptidase domain 20 pseudogene 1	TF	other
ENSG00000128272.14	ENSG00000179331.2	-0.910873	0.0115613	ENSG00000128272.14	ATF4	chr22	protein_coding	activating transcription factor 4	ENSG00000179331.2	RAB39A	chr11	protein_coding	RAB39A, member RAS oncogene family	TF	other
ENSG00000128272.14	ENSG00000221077.1	-0.928759	0.00743205	ENSG00000128272.14	ATF4	chr22	protein_coding	activating transcription factor 4	ENSG00000221077.1	AL117190.1	chr14	miRNA	--	TF	other
ENSG00000128272.14	ENSG00000174004.5	-0.945871	0.00431565	ENSG00000128272.14	ATF4	chr22	protein_coding	activating transcription factor 4	ENSG00000174004.5	NRROS	chr3	protein_coding	negative regulator of reactive oxygen species	TF	other
ENSG00000128272.14	ENSG00000241697.4	-0.923129	0.00863651	ENSG00000128272.14	ATF4	chr22	protein_coding	activating transcription factor 4	ENSG00000241697.4	TMEFF1	chr9	protein_coding	transmembrane protein with EGF-like and two follistatin-like domains 1	TF	other
ENSG00000128272.14	ENSG00000243410.1	-0.933135	0.00655686	ENSG00000128272.14	ATF4	chr22	protein_coding	activating transcription factor 4	ENSG00000243410.1	RP11-245J9.4	chr3	antisense	--	TF	other
ENSG00000128272.14	ENSG00000123700.4	0.936071	0.00599967	ENSG00000128272.14	ATF4	chr22	protein_coding	activating transcription factor 4	ENSG00000123700.4	KCNJ2	chr17	protein_coding	potassium channel, inwardly rectifying subfamily J, member 2	TF	other
ENSG00000128272.14	ENSG00000237212.1	0.935442	0.00611712	ENSG00000128272.14	ATF4	chr22	protein_coding	activating transcription factor 4	ENSG00000237212.1	RP11-569G13.2	chr9	lincRNA	--	TF	other
ENSG00000128272.14	ENSG00000259992.1	-0.934362	0.00632121	ENSG00000128272.14	ATF4	chr22	protein_coding	activating transcription factor 4	ENSG00000259992.1	RP11-77K12.8	chr16	processed_transcript	--	TF	other
ENSG00000128272.14	ENSG00000261596.2	0.979143	0.000648012	ENSG00000128272.14	ATF4	chr22	protein_coding	activating transcription factor 4	ENSG00000261596.2	CTB-31N19.3	chr16	sense_intronic	--	TF	other
ENSG00000128272.14	ENSG00000129910.7	0.978656	0.000678459	ENSG00000128272.14	ATF4	chr22	protein_coding	activating transcription factor 4	ENSG00000129910.7	CDH15	chr16	protein_coding	cadherin 15, type 1, M-cadherin (myotubule)	TF	other
ENSG00000128272.14	ENSG00000271324.1	0.944068	0.00460508	ENSG00000128272.14	ATF4	chr22	protein_coding	activating transcription factor 4	ENSG00000271324.1	RP11-10C24.2	chr3	lincRNA	--	TF	other
ENSG00000128272.14	ENSG00000162772.16	0.994375	4.73739e-05	ENSG00000128272.14	ATF4	chr22	protein_coding	activating transcription factor 4	ENSG00000162772.16	ATF3	chr1	protein_coding	activating transcription factor 3	TF	TF
ENSG00000128272.14	ENSG00000052850.5	0.954353	0.00307785	ENSG00000128272.14	ATF4	chr22	protein_coding	activating transcription factor 4	ENSG00000052850.5	ALX4	chr11	protein_coding	ALX homeobox 4	TF	TF
ENSG00000128272.14	ENSG00000276408.1	-0.913164	0.0109834	ENSG00000128272.14	ATF4	chr22	protein_coding	activating transcription factor 4	ENSG00000276408.1	RP11-490B18.5	chr16	lincRNA	--	TF	other
ENSG00000128272.14	ENSG00000269313.5	0.967508	0.00156643	ENSG00000128272.14	ATF4	chr22	protein_coding	activating transcription factor 4	ENSG00000269313.5	MAGIX	chrX	protein_coding	MAGI family member, X-linked	TF	other
ENSG00000128272.14	ENSG00000183426.15	0.903254	0.0135869	ENSG00000128272.14	ATF4	chr22	protein_coding	activating transcription factor 4	ENSG00000183426.15	NPIPA1	chr16	protein_coding	nuclear pore complex interacting protein family, member A1	TF	other
ENSG00000128272.14	ENSG00000232934.7	0.966566	0.00165805	ENSG00000128272.14	ATF4	chr22	protein_coding	activating transcription factor 4	ENSG00000232934.7	RP11-324O2.3	chr10	antisense	--	TF	other
ENSG00000128272.14	ENSG00000070669.16	0.999153	1.0759e-06	ENSG00000128272.14	ATF4	chr22	protein_coding	activating transcription factor 4	ENSG00000070669.16	ASNS	chr7	protein_coding	asparagine synthetase (glutamine-hydrolyzing)	TF	aging
ENSG00000128272.14	ENSG00000234722.3	-0.973328	0.00105758	ENSG00000128272.14	ATF4	chr22	protein_coding	activating transcription factor 4	ENSG00000234722.3	LINC01287	chr7	lincRNA	long intergenic non-protein coding RNA 1287	TF	other
ENSG00000128272.14	ENSG00000118194.18	0.941743	0.00499193	ENSG00000128272.14	ATF4	chr22	protein_coding	activating transcription factor 4	ENSG00000118194.18	TNNT2	chr1	protein_coding	troponin T type 2 (cardiac)	TF	other
ENSG00000128272.14	ENSG00000137142.4	-0.918661	0.00965499	ENSG00000128272.14	ATF4	chr22	protein_coding	activating transcription factor 4	ENSG00000137142.4	IGFBPL1	chr9	protein_coding	insulin-like growth factor binding protein-like 1	TF	other
ENSG00000128272.14	ENSG00000251664.3	-0.959454	0.00243267	ENSG00000128272.14	ATF4	chr22	protein_coding	activating transcription factor 4	ENSG00000251664.3	PCDHA12	chr5	protein_coding	protocadherin alpha 12	TF	other
ENSG00000128272.14	ENSG00000175197.10	0.990532	0.000134037	ENSG00000128272.14	ATF4	chr22	protein_coding	activating transcription factor 4	ENSG00000175197.10	DDIT3	chr12	protein_coding	DNA-damage-inducible transcript 3	TF	TF
ENSG00000128272.14	ENSG00000258924.4	-0.90923	0.0119847	ENSG00000128272.14	ATF4	chr22	protein_coding	activating transcription factor 4	ENSG00000258924.4	CTB-96E2.3	chr17	processed_transcript	--	TF	other
ENSG00000128272.14	ENSG00000280068.1	0.910423	0.0116767	ENSG00000128272.14	ATF4	chr22	protein_coding	activating transcription factor 4	ENSG00000280068.1	RP11-91H12.1	chr5	TEC	--	TF	other
ENSG00000128272.14	ENSG00000278983.1	0.908065	0.0122896	ENSG00000128272.14	ATF4	chr22	protein_coding	activating transcription factor 4	ENSG00000278983.1	RP11-426J5.3	chr18	TEC	--	TF	other
ENSG00000128272.14	ENSG00000236519.1	0.934928	0.00621387	ENSG00000128272.14	ATF4	chr22	protein_coding	activating transcription factor 4	ENSG00000236519.1	LINC01424	chr21	antisense	long intergenic non-protein coding RNA 1424	TF	other
ENSG00000128272.14	ENSG00000243232.4	-0.961235	0.00222495	ENSG00000128272.14	ATF4	chr22	protein_coding	activating transcription factor 4	ENSG00000243232.4	PCDHAC2	chr5	protein_coding	protocadherin alpha subfamily C, 2	TF	other
ENSG00000128272.14	ENSG00000281358.1	0.965907	0.00172368	ENSG00000128272.14	ATF4	chr22	protein_coding	activating transcription factor 4	ENSG00000281358.1	RASSF1-AS1	chr3	antisense	RASSF1 antisense RNA 1	TF	other
ENSG00000128272.14	ENSG00000278740.1	0.935681	0.00607228	ENSG00000128272.14	ATF4	chr22	protein_coding	activating transcription factor 4	ENSG00000278740.1	RP11-147L13.14	chr17	lincRNA	--	TF	other
ENSG00000128272.14	ENSG00000205702.10	0.926105	0.00798888	ENSG00000128272.14	ATF4	chr22	protein_coding	activating transcription factor 4	ENSG00000205702.10	CYP2D7	chr22	polymorphic_pseudogene	cytochrome P450, family 2, subfamily D, polypeptide 7 (gene/pseudogene)	TF	other
ENSG00000128272.14	ENSG00000100219.16	0.984344	0.000365761	ENSG00000128272.14	ATF4	chr22	protein_coding	activating transcription factor 4	ENSG00000100219.16	XBP1	chr22	protein_coding	X-box binding protein 1	TF	TF
ENSG00000128272.14	ENSG00000239264.8	-0.927106	0.00777662	ENSG00000128272.14	ATF4	chr22	protein_coding	activating transcription factor 4	ENSG00000239264.8	TXNDC5	chr6	protein_coding	thioredoxin domain containing 5 (endoplasmic reticulum)	TF	other
ENSG00000128272.14	ENSG00000103226.17	-0.955895	0.00287494	ENSG00000128272.14	ATF4	chr22	protein_coding	activating transcription factor 4	ENSG00000103226.17	NOMO3	chr16	protein_coding	NODAL modulator 3	TF	other
ENSG00000128272.14	ENSG00000275437.1	0.947095	0.00412434	ENSG00000128272.14	ATF4	chr22	protein_coding	activating transcription factor 4	ENSG00000275437.1	RP5-908M14.10	chr20	sense_intronic	--	TF	other
ENSG00000128272.14	ENSG00000254656.1	-0.92332	0.00859432	ENSG00000128272.14	ATF4	chr22	protein_coding	activating transcription factor 4	ENSG00000254656.1	RTL1	chr14	protein_coding	retrotransposon-like 1	TF	other
ENSG00000128272.14	ENSG00000172216.5	0.998578	3.03214e-06	ENSG00000128272.14	ATF4	chr22	protein_coding	activating transcription factor 4	ENSG00000172216.5	CEBPB	chr20	protein_coding	CCAAT/enhancer binding protein (C/EBP), beta	TF	TF
ENSG00000128272.14	ENSG00000160606.10	0.984322	0.000366795	ENSG00000128272.14	ATF4	chr22	protein_coding	activating transcription factor 4	ENSG00000160606.10	TLCD1	chr17	protein_coding	TLC domain containing 1	TF	other
ENSG00000128272.14	ENSG00000230528.7	0.93242	0.00669626	ENSG00000128272.14	ATF4	chr22	protein_coding	activating transcription factor 4	ENSG00000230528.7	NOS2P3	chr17	transcribed_unprocessed_pseudogene	nitric oxide synthase 2 pseudogene 3	TF	other
ENSG00000128272.14	ENSG00000228709.1	-0.973527	0.00104198	ENSG00000128272.14	ATF4	chr22	protein_coding	activating transcription factor 4	ENSG00000228709.1	AP001065.15	chr21	lincRNA	--	TF	other
ENSG00000128272.14	ENSG00000273615.1	0.967745	0.00154379	ENSG00000128272.14	ATF4	chr22	protein_coding	activating transcription factor 4	ENSG00000273615.1	RP11-1136G4.2	chr16	lincRNA	--	TF	other
ENSG00000128272.14	ENSG00000163577.7	-0.983141	0.000423951	ENSG00000128272.14	ATF4	chr22	protein_coding	activating transcription factor 4	ENSG00000163577.7	EIF5A2	chr3	protein_coding	eukaryotic translation initiation factor 5A2	TF	TF
ENSG00000128272.14	ENSG00000176840.11	0.90606	0.0128225	ENSG00000128272.14	ATF4	chr22	protein_coding	activating transcription factor 4	ENSG00000176840.11	MIR7-3HG	chr19	lincRNA	MIR7-3 host gene	TF	other
ENSG00000128272.14	ENSG00000257529.5	-0.951924	0.00341136	ENSG00000128272.14	ATF4	chr22	protein_coding	activating transcription factor 4	ENSG00000257529.5	RPL36A-HNRNPH2	chrX	protein_coding	RPL36A-HNRNPH2 readthrough	TF	other
ENSG00000128272.14	ENSG00000260342.2	-0.904412	0.0132688	ENSG00000128272.14	ATF4	chr22	protein_coding	activating transcription factor 4	ENSG00000260342.2	RP11-1035H13.3	chr16	protein_coding	--	TF	other
ENSG00000128272.14	ENSG00000274911.1	-0.907418	0.0124605	ENSG00000128272.14	ATF4	chr22	protein_coding	activating transcription factor 4	ENSG00000274911.1	RP11-12A20.7	chr9	unprocessed_pseudogene	--	TF	other
ENSG00000128272.14	ENSG00000280000.1	-0.92108	0.00909681	ENSG00000128272.14	ATF4	chr22	protein_coding	activating transcription factor 4	ENSG00000280000.1	RP11-509E10.3	chr16	TEC	--	TF	other
ENSG00000128272.14	ENSG00000267767.2	-0.948887	0.00385198	ENSG00000128272.14	ATF4	chr22	protein_coding	activating transcription factor 4	ENSG00000267767.2	CTC-523E23.4	chr19	lincRNA	--	TF	other
ENSG00000128272.14	ENSG00000208028.1	0.959455	0.00243248	ENSG00000128272.14	ATF4	chr22	protein_coding	activating transcription factor 4	ENSG00000208028.1	MIR616	chr12	miRNA	microRNA 616	TF	other
ENSG00000128272.14	ENSG00000275070.1	0.982029	0.000481536	ENSG00000128272.14	ATF4	chr22	protein_coding	activating transcription factor 4	ENSG00000275070.1	Metazoa_SRP	chrX	misc_RNA	--	TF	other
ENSG00000128272.14	ENSG00000153779.9	-0.992269	8.94275e-05	ENSG00000128272.14	ATF4	chr22	protein_coding	activating transcription factor 4	ENSG00000153779.9	TGIF2LX	chrX	protein_coding	TGFB-induced factor homeobox 2-like, X-linked	TF	TF
ENSG00000128272.14	ENSG00000164621.5	-0.976811	0.000800387	ENSG00000128272.14	ATF4	chr22	protein_coding	activating transcription factor 4	ENSG00000164621.5	SMAD5-AS1	chr5	antisense	SMAD5 antisense RNA 1	TF	other
ENSG00000128272.14	ENSG00000269978.1	0.940523	0.00520111	ENSG00000128272.14	ATF4	chr22	protein_coding	activating transcription factor 4	ENSG00000269978.1	RP11-338N10.3	chr1	lincRNA	--	TF	other
ENSG00000128272.14	ENSG00000254081.1	0.912516	0.0111455	ENSG00000128272.14	ATF4	chr22	protein_coding	activating transcription factor 4	ENSG00000254081.1	LINC01299	chr8	lincRNA	long intergenic non-protein coding RNA 1299	TF	other
ENSG00000128272.14	ENSG00000261270.1	0.993489	6.34541e-05	ENSG00000128272.14	ATF4	chr22	protein_coding	activating transcription factor 4	ENSG00000261270.1	RP11-325K4.3	chr16	sense_intronic	--	TF	other
ENSG00000128272.14	ENSG00000254122.2	-0.949351	0.00378296	ENSG00000128272.14	ATF4	chr22	protein_coding	activating transcription factor 4	ENSG00000254122.2	PCDHGB7	chr5	protein_coding	protocadherin gamma subfamily B, 7	TF	other
ENSG00000128272.14	ENSG00000261187.1	0.916882	0.0100757	ENSG00000128272.14	ATF4	chr22	protein_coding	activating transcription factor 4	ENSG00000261187.1	RP11-1007O24.2	chr15	lincRNA	--	TF	other
ENSG00000128272.14	ENSG00000248498.3	0.979826	0.000606409	ENSG00000128272.14	ATF4	chr22	protein_coding	activating transcription factor 4	ENSG00000248498.3	ASNSP1	chr8	unprocessed_pseudogene	asparagine synthetase pseudogene 1	TF	other
ENSG00000128272.14	ENSG00000139269.2	0.951558	0.00346315	ENSG00000128272.14	ATF4	chr22	protein_coding	activating transcription factor 4	ENSG00000139269.2	INHBE	chr12	protein_coding	inhibin, beta E	TF	other
ENSG00000128272.14	ENSG00000253661.1	-0.911346	0.011441	ENSG00000128272.14	ATF4	chr22	protein_coding	activating transcription factor 4	ENSG00000253661.1	ZFHX4-AS1	chr8	antisense	ZFHX4 antisense RNA 1	TF	other
ENSG00000128272.14	ENSG00000146192.14	0.982455	0.000459034	ENSG00000128272.14	ATF4	chr22	protein_coding	activating transcription factor 4	ENSG00000146192.14	FGD2	chr6	protein_coding	FYVE, RhoGEF and PH domain containing 2	TF	other
ENSG00000128272.14	ENSG00000266677.1	-0.912982	0.0110286	ENSG00000128272.14	ATF4	chr22	protein_coding	activating transcription factor 4	ENSG00000266677.1	RP11-258F1.1	chr17	antisense	--	TF	other
ENSG00000128272.14	ENSG00000149043.16	0.915414	0.0104297	ENSG00000128272.14	ATF4	chr22	protein_coding	activating transcription factor 4	ENSG00000149043.16	SYT8	chr11	protein_coding	synaptotagmin VIII	TF	other
ENSG00000128272.14	ENSG00000269898.1	0.951287	0.00350169	ENSG00000128272.14	ATF4	chr22	protein_coding	activating transcription factor 4	ENSG00000269898.1	RP11-568J23.4	chr16	antisense	--	TF	other
ENSG00000128272.14	ENSG00000261732.1	-0.946511	0.00421511	ENSG00000128272.14	ATF4	chr22	protein_coding	activating transcription factor 4	ENSG00000261732.1	LA16c-431H6.6	chr16	protein_coding	--	TF	other
ENSG00000128272.14	ENSG00000266313.1	0.947524	0.00405837	ENSG00000128272.14	ATF4	chr22	protein_coding	activating transcription factor 4	ENSG00000266313.1	RP11-173M1.4	chr17	lincRNA	--	TF	other
ENSG00000128272.14	ENSG00000256427.1	0.92583	0.00804772	ENSG00000128272.14	ATF4	chr22	protein_coding	activating transcription factor 4	ENSG00000256427.1	RP11-118B22.4	chr12	lincRNA	--	TF	other
ENSG00000128272.14	ENSG00000111859.16	-0.985307	0.000322249	ENSG00000128272.14	ATF4	chr22	protein_coding	activating transcription factor 4	ENSG00000111859.16	NEDD9	chr6	protein_coding	neural precursor cell expressed, developmentally down-regulated 9	TF	other
ENSG00000128272.14	ENSG00000250424.4	-0.976428	0.000826882	ENSG00000128272.14	ATF4	chr22	protein_coding	activating transcription factor 4	ENSG00000250424.4	RP5-877J2.1	chr7	protein_coding	--	TF	other
ENSG00000128272.14	ENSG00000213888.3	-0.908878	0.0120764	ENSG00000128272.14	ATF4	chr22	protein_coding	activating transcription factor 4	ENSG00000213888.3	LINC01521	chr22	lincRNA	long intergenic non-protein coding RNA 1521	TF	other
ENSG00000128272.14	ENSG00000111981.4	0.951735	0.00343802	ENSG00000128272.14	ATF4	chr22	protein_coding	activating transcription factor 4	ENSG00000111981.4	ULBP1	chr6	protein_coding	UL16 binding protein 1	TF	other
ENSG00000128272.14	ENSG00000235508.3	0.964628	0.00185466	ENSG00000128272.14	ATF4	chr22	protein_coding	activating transcription factor 4	ENSG00000235508.3	RPS2P7	chr20	processed_pseudogene	ribosomal protein S2 pseudogene 7	TF	other
ENSG00000128272.14	ENSG00000140450.8	-0.945039	0.00444799	ENSG00000128272.14	ATF4	chr22	protein_coding	activating transcription factor 4	ENSG00000140450.8	ARRDC4	chr15	protein_coding	arrestin domain containing 4	TF	other
ENSG00000128272.14	ENSG00000104324.15	0.909958	0.0117963	ENSG00000128272.14	ATF4	chr22	protein_coding	activating transcription factor 4	ENSG00000104324.15	CPQ	chr8	protein_coding	carboxypeptidase Q	TF	aging
ENSG00000128272.14	ENSG00000207421.1	0.956241	0.00283036	ENSG00000128272.14	ATF4	chr22	protein_coding	activating transcription factor 4	ENSG00000207421.1	SNORD38B	chr1	snoRNA	small nucleolar RNA, C/D box 38B	TF	other
ENSG00000128272.14	ENSG00000258465.6	-0.95549	0.00292765	ENSG00000128272.14	ATF4	chr22	protein_coding	activating transcription factor 4	ENSG00000258465.6	RP11-574F21.3	chr1	protein_coding	--	TF	other
ENSG00000128272.14	ENSG00000265972.5	-0.928301	0.00752683	ENSG00000128272.14	ATF4	chr22	protein_coding	activating transcription factor 4	ENSG00000265972.5	TXNIP	chr1	protein_coding	thioredoxin interacting protein	TF	other
ENSG00000128272.14	ENSG00000265845.2	0.920496	0.00923006	ENSG00000128272.14	ATF4	chr22	protein_coding	activating transcription factor 4	ENSG00000265845.2	RP11-20B24.5	chr17	antisense	--	TF	other
ENSG00000128272.14	ENSG00000270299.1	-0.945682	0.0043455	ENSG00000128272.14	ATF4	chr22	protein_coding	activating transcription factor 4	ENSG00000270299.1	RP5-850E9.3	chr20	protein_coding	--	TF	other
ENSG00000128272.14	ENSG00000272787.1	0.919337	0.00949732	ENSG00000128272.14	ATF4	chr22	protein_coding	activating transcription factor 4	ENSG00000272787.1	KB-226F1.2	chr22	lincRNA	--	TF	other
ENSG00000128272.14	ENSG00000173110.7	0.989651	0.000160092	ENSG00000128272.14	ATF4	chr22	protein_coding	activating transcription factor 4	ENSG00000173110.7	HSPA6	chr1	protein_coding	heat shock 70kDa protein 6 (HSP70B')	TF	other
ENSG00000128272.14	ENSG00000242686.4	0.927453	0.00770363	ENSG00000128272.14	ATF4	chr22	protein_coding	activating transcription factor 4	ENSG00000242686.4	RP11-1191J2.2	chr4	antisense	--	TF	other
ENSG00000128272.14	ENSG00000276418.4	-0.940812	0.00515109	ENSG00000128272.14	ATF4	chr22	protein_coding	activating transcription factor 4	ENSG00000276418.4	RP11-26J3.4	chr8	protein_coding	--	TF	other
ENSG00000128272.14	ENSG00000253102.1	-0.946445	0.00422533	ENSG00000128272.14	ATF4	chr22	protein_coding	activating transcription factor 4	ENSG00000253102.1	RP1-117B12.4	chr17	antisense	--	TF	other
ENSG00000128272.14	ENSG00000261114.1	0.991819	0.000100128	ENSG00000128272.14	ATF4	chr22	protein_coding	activating transcription factor 4	ENSG00000261114.1	RP11-325K4.2	chr16	sense_intronic	--	TF	other
ENSG00000128272.14	ENSG00000235499.1	-0.973147	0.00107196	ENSG00000128272.14	ATF4	chr22	protein_coding	activating transcription factor 4	ENSG00000235499.1	AC073046.25	chr2	lincRNA	--	TF	other
ENSG00000128272.14	ENSG00000134107.4	-0.919425	0.00947685	ENSG00000128272.14	ATF4	chr22	protein_coding	activating transcription factor 4	ENSG00000134107.4	BHLHE40	chr3	protein_coding	basic helix-loop-helix family, member e40	TF	TF
ENSG00000128272.14	ENSG00000235852.1	-0.916138	0.0102543	ENSG00000128272.14	ATF4	chr22	protein_coding	activating transcription factor 4	ENSG00000235852.1	AC005540.3	chr2	antisense	--	TF	other
ENSG00000128272.14	ENSG00000251173.1	0.93969	0.00534619	ENSG00000128272.14	ATF4	chr22	protein_coding	activating transcription factor 4	ENSG00000251173.1	UCHL1-AS1	chr4	antisense	UCHL1 antisense RNA 1 (head to head)	TF	other
ENSG00000128272.14	ENSG00000273903.1	0.916959	0.0100575	ENSG00000128272.14	ATF4	chr22	protein_coding	activating transcription factor 4	ENSG00000273903.1	RP11-686G8.5	chr12	antisense	--	TF	other
ENSG00000128272.14	ENSG00000259580.1	-0.945276	0.00441011	ENSG00000128272.14	ATF4	chr22	protein_coding	activating transcription factor 4	ENSG00000259580.1	RP11-37C7.1	chr15	processed_transcript	--	TF	other
ENSG00000128272.14	ENSG00000269825.1	-0.976902	0.0007941	ENSG00000128272.14	ATF4	chr22	protein_coding	activating transcription factor 4	ENSG00000269825.1	CTD-3099C6.9	chr19	sense_intronic	--	TF	other
ENSG00000128272.14	ENSG00000105479.15	0.929184	0.00734475	ENSG00000128272.14	ATF4	chr22	protein_coding	activating transcription factor 4	ENSG00000105479.15	CCDC114	chr19	protein_coding	coiled-coil domain containing 114	TF	other
ENSG00000128272.14	ENSG00000251521.2	0.920813	0.00915764	ENSG00000128272.14	ATF4	chr22	protein_coding	activating transcription factor 4	ENSG00000251521.2	IMPA1P	chr8	transcribed_unprocessed_pseudogene	inositol(myo)-1(or 4)-monophosphatase 1 pseudogene	TF	other
ENSG00000134107.4	ENSG00000051108.14	-0.90341	0.0135439	ENSG00000134107.4	BHLHE40	chr3	protein_coding	basic helix-loop-helix family, member e40	ENSG00000051108.14	HERPUD1	chr16	protein_coding	homocysteine-inducible, endoplasmic reticulum stress-inducible, ubiquitin-like domain member 1	TF	aging
ENSG00000134107.4	ENSG00000237412.6	-0.920995	0.0091162	ENSG00000134107.4	BHLHE40	chr3	protein_coding	basic helix-loop-helix family, member e40	ENSG00000237412.6	PRSS56	chr2	protein_coding	protease, serine, 56	TF	aging
ENSG00000134107.4	ENSG00000128965.11	-0.908553	0.0121615	ENSG00000134107.4	BHLHE40	chr3	protein_coding	basic helix-loop-helix family, member e40	ENSG00000128965.11	CHAC1	chr15	protein_coding	ChaC glutathione-specific gamma-glutamylcyclotransferase 1	TF	other
ENSG00000134107.4	ENSG00000139988.9	-0.959392	0.00244	ENSG00000134107.4	BHLHE40	chr3	protein_coding	basic helix-loop-helix family, member e40	ENSG00000139988.9	RDH12	chr14	protein_coding	retinol dehydrogenase 12 (all-trans/9-cis/11-cis)	TF	other
ENSG00000134107.4	ENSG00000151012.13	-0.911701	0.0113508	ENSG00000134107.4	BHLHE40	chr3	protein_coding	basic helix-loop-helix family, member e40	ENSG00000151012.13	SLC7A11	chr4	protein_coding	solute carrier family 7 (anionic amino acid transporter light chain, xc- system), member 11	TF	other
ENSG00000134107.4	ENSG00000279598.1	0.90479	0.0131658	ENSG00000134107.4	BHLHE40	chr3	protein_coding	basic helix-loop-helix family, member e40	ENSG00000279598.1	RP11-65L3.3	chr2	TEC	--	TF	other
ENSG00000134107.4	ENSG00000135048.13	0.911903	0.0112998	ENSG00000134107.4	BHLHE40	chr3	protein_coding	basic helix-loop-helix family, member e40	ENSG00000135048.13	TMEM2	chr9	protein_coding	transmembrane protein 2	TF	other
ENSG00000134107.4	ENSG00000130766.4	-0.904993	0.0131107	ENSG00000134107.4	BHLHE40	chr3	protein_coding	basic helix-loop-helix family, member e40	ENSG00000130766.4	SESN2	chr1	protein_coding	sestrin 2	TF	other
ENSG00000134107.4	ENSG00000248383.4	0.922113	0.00886336	ENSG00000134107.4	BHLHE40	chr3	protein_coding	basic helix-loop-helix family, member e40	ENSG00000248383.4	PCDHAC1	chr5	protein_coding	protocadherin alpha subfamily C, 1	TF	other
ENSG00000134107.4	ENSG00000163254.4	-0.905793	0.0128945	ENSG00000134107.4	BHLHE40	chr3	protein_coding	basic helix-loop-helix family, member e40	ENSG00000163254.4	CRYGC	chr2	protein_coding	crystallin, gamma C	TF	other
ENSG00000134107.4	ENSG00000125772.12	-0.942833	0.00480862	ENSG00000134107.4	BHLHE40	chr3	protein_coding	basic helix-loop-helix family, member e40	ENSG00000125772.12	GPCPD1	chr20	protein_coding	glycerophosphocholine phosphodiesterase GDE1 homolog (S. cerevisiae)	TF	other
ENSG00000134107.4	ENSG00000169245.5	-0.915381	0.0104375	ENSG00000134107.4	BHLHE40	chr3	protein_coding	basic helix-loop-helix family, member e40	ENSG00000169245.5	CXCL10	chr4	protein_coding	chemokine (C-X-C motif) ligand 10	TF	other
ENSG00000134107.4	ENSG00000259158.2	-0.973124	0.00107379	ENSG00000134107.4	BHLHE40	chr3	protein_coding	basic helix-loop-helix family, member e40	ENSG00000259158.2	ADAM20P1	chr14	lincRNA	ADAM metallopeptidase domain 20 pseudogene 1	TF	other
ENSG00000134107.4	ENSG00000186281.12	-0.91732	0.00997132	ENSG00000134107.4	BHLHE40	chr3	protein_coding	basic helix-loop-helix family, member e40	ENSG00000186281.12	GPAT2	chr2	protein_coding	glycerol-3-phosphate acyltransferase 2, mitochondrial	TF	other
ENSG00000134107.4	ENSG00000275091.1	-0.925753	0.0080642	ENSG00000134107.4	BHLHE40	chr3	protein_coding	basic helix-loop-helix family, member e40	ENSG00000275091.1	CTB-55O6.13	chr19	antisense	--	TF	other
ENSG00000134107.4	ENSG00000123700.4	-0.946522	0.00421337	ENSG00000134107.4	BHLHE40	chr3	protein_coding	basic helix-loop-helix family, member e40	ENSG00000123700.4	KCNJ2	chr17	protein_coding	potassium channel, inwardly rectifying subfamily J, member 2	TF	other
ENSG00000134107.4	ENSG00000237212.1	-0.95142	0.00348275	ENSG00000134107.4	BHLHE40	chr3	protein_coding	basic helix-loop-helix family, member e40	ENSG00000237212.1	RP11-569G13.2	chr9	lincRNA	--	TF	other
ENSG00000134107.4	ENSG00000162772.16	-0.932253	0.00672903	ENSG00000134107.4	BHLHE40	chr3	protein_coding	basic helix-loop-helix family, member e40	ENSG00000162772.16	ATF3	chr1	protein_coding	activating transcription factor 3	TF	TF
ENSG00000134107.4	ENSG00000232936.5	-0.932597	0.00666169	ENSG00000134107.4	BHLHE40	chr3	protein_coding	basic helix-loop-helix family, member e40	ENSG00000232936.5	RP11-80H5.2	chr10	antisense	--	TF	other
ENSG00000134107.4	ENSG00000052850.5	-0.915374	0.0104393	ENSG00000134107.4	BHLHE40	chr3	protein_coding	basic helix-loop-helix family, member e40	ENSG00000052850.5	ALX4	chr11	protein_coding	ALX homeobox 4	TF	TF
ENSG00000134107.4	ENSG00000276408.1	0.970218	0.00131721	ENSG00000134107.4	BHLHE40	chr3	protein_coding	basic helix-loop-helix family, member e40	ENSG00000276408.1	RP11-490B18.5	chr16	lincRNA	--	TF	other
ENSG00000134107.4	ENSG00000269313.5	-0.962771	0.00205325	ENSG00000134107.4	BHLHE40	chr3	protein_coding	basic helix-loop-helix family, member e40	ENSG00000269313.5	MAGIX	chrX	protein_coding	MAGI family member, X-linked	TF	other
ENSG00000134107.4	ENSG00000070669.16	-0.920807	0.00915892	ENSG00000134107.4	BHLHE40	chr3	protein_coding	basic helix-loop-helix family, member e40	ENSG00000070669.16	ASNS	chr7	protein_coding	asparagine synthetase (glutamine-hydrolyzing)	TF	aging
ENSG00000134107.4	ENSG00000234722.3	0.949548	0.0037539	ENSG00000134107.4	BHLHE40	chr3	protein_coding	basic helix-loop-helix family, member e40	ENSG00000234722.3	LINC01287	chr7	lincRNA	long intergenic non-protein coding RNA 1287	TF	other
ENSG00000134107.4	ENSG00000251664.3	0.926461	0.00791304	ENSG00000134107.4	BHLHE40	chr3	protein_coding	basic helix-loop-helix family, member e40	ENSG00000251664.3	PCDHA12	chr5	protein_coding	protocadherin alpha 12	TF	other
ENSG00000134107.4	ENSG00000165887.11	-0.933765	0.00643542	ENSG00000134107.4	BHLHE40	chr3	protein_coding	basic helix-loop-helix family, member e40	ENSG00000165887.11	ANKRD2	chr10	protein_coding	ankyrin repeat domain 2 (stretch responsive muscle)	TF	other
ENSG00000134107.4	ENSG00000175197.10	-0.910052	0.0117722	ENSG00000134107.4	BHLHE40	chr3	protein_coding	basic helix-loop-helix family, member e40	ENSG00000175197.10	DDIT3	chr12	protein_coding	DNA-damage-inducible transcript 3	TF	TF
ENSG00000134107.4	ENSG00000278740.1	-0.942723	0.00482697	ENSG00000134107.4	BHLHE40	chr3	protein_coding	basic helix-loop-helix family, member e40	ENSG00000278740.1	RP11-147L13.14	chr17	lincRNA	--	TF	other
ENSG00000134107.4	ENSG00000100219.16	-0.918424	0.0097105	ENSG00000134107.4	BHLHE40	chr3	protein_coding	basic helix-loop-helix family, member e40	ENSG00000100219.16	XBP1	chr22	protein_coding	X-box binding protein 1	TF	TF
ENSG00000134107.4	ENSG00000275437.1	-0.949998	0.00368782	ENSG00000134107.4	BHLHE40	chr3	protein_coding	basic helix-loop-helix family, member e40	ENSG00000275437.1	RP5-908M14.10	chr20	sense_intronic	--	TF	other
ENSG00000134107.4	ENSG00000172216.5	-0.905373	0.0130077	ENSG00000134107.4	BHLHE40	chr3	protein_coding	basic helix-loop-helix family, member e40	ENSG00000172216.5	CEBPB	chr20	protein_coding	CCAAT/enhancer binding protein (C/EBP), beta	TF	TF
ENSG00000134107.4	ENSG00000277223.1	-0.972877	0.00109354	ENSG00000134107.4	BHLHE40	chr3	protein_coding	basic helix-loop-helix family, member e40	ENSG00000277223.1	RP11-578B16.1	chr12	sense_intronic	--	TF	other
ENSG00000134107.4	ENSG00000160606.10	-0.902296	0.0138528	ENSG00000134107.4	BHLHE40	chr3	protein_coding	basic helix-loop-helix family, member e40	ENSG00000160606.10	TLCD1	chr17	protein_coding	TLC domain containing 1	TF	other
ENSG00000134107.4	ENSG00000230528.7	-0.92013	0.00931418	ENSG00000134107.4	BHLHE40	chr3	protein_coding	basic helix-loop-helix family, member e40	ENSG00000230528.7	NOS2P3	chr17	transcribed_unprocessed_pseudogene	nitric oxide synthase 2 pseudogene 3	TF	other
ENSG00000134107.4	ENSG00000273615.1	-0.986119	0.000287688	ENSG00000134107.4	BHLHE40	chr3	protein_coding	basic helix-loop-helix family, member e40	ENSG00000273615.1	RP11-1136G4.2	chr16	lincRNA	--	TF	other
ENSG00000134107.4	ENSG00000163577.7	0.910382	0.0116873	ENSG00000134107.4	BHLHE40	chr3	protein_coding	basic helix-loop-helix family, member e40	ENSG00000163577.7	EIF5A2	chr3	protein_coding	eukaryotic translation initiation factor 5A2	TF	TF
ENSG00000134107.4	ENSG00000248551.1	0.945696	0.00434335	ENSG00000134107.4	BHLHE40	chr3	protein_coding	basic helix-loop-helix family, member e40	ENSG00000248551.1	RP11-287F9.2	chr4	lincRNA	--	TF	other
ENSG00000134107.4	ENSG00000176840.11	-0.918866	0.00960699	ENSG00000134107.4	BHLHE40	chr3	protein_coding	basic helix-loop-helix family, member e40	ENSG00000176840.11	MIR7-3HG	chr19	lincRNA	MIR7-3 host gene	TF	other
ENSG00000134107.4	ENSG00000280000.1	0.946642	0.0041946	ENSG00000134107.4	BHLHE40	chr3	protein_coding	basic helix-loop-helix family, member e40	ENSG00000280000.1	RP11-509E10.3	chr16	TEC	--	TF	other
ENSG00000134107.4	ENSG00000261270.1	-0.903733	0.0134549	ENSG00000134107.4	BHLHE40	chr3	protein_coding	basic helix-loop-helix family, member e40	ENSG00000261270.1	RP11-325K4.3	chr16	sense_intronic	--	TF	other
ENSG00000134107.4	ENSG00000273897.1	0.916419	0.0101866	ENSG00000134107.4	BHLHE40	chr3	protein_coding	basic helix-loop-helix family, member e40	ENSG00000273897.1	CH17-264B6.4	chr7	unprocessed_pseudogene	--	TF	other
ENSG00000134107.4	ENSG00000198821.10	-0.930359	0.00710594	ENSG00000134107.4	BHLHE40	chr3	protein_coding	basic helix-loop-helix family, member e40	ENSG00000198821.10	CD247	chr1	protein_coding	CD247 molecule	TF	other
ENSG00000134107.4	ENSG00000253661.1	0.935576	0.00609198	ENSG00000134107.4	BHLHE40	chr3	protein_coding	basic helix-loop-helix family, member e40	ENSG00000253661.1	ZFHX4-AS1	chr8	antisense	ZFHX4 antisense RNA 1	TF	other
ENSG00000134107.4	ENSG00000256427.1	-0.942751	0.00482231	ENSG00000134107.4	BHLHE40	chr3	protein_coding	basic helix-loop-helix family, member e40	ENSG00000256427.1	RP11-118B22.4	chr12	lincRNA	--	TF	other
ENSG00000134107.4	ENSG00000111859.16	0.958889	0.00250044	ENSG00000134107.4	BHLHE40	chr3	protein_coding	basic helix-loop-helix family, member e40	ENSG00000111859.16	NEDD9	chr6	protein_coding	neural precursor cell expressed, developmentally down-regulated 9	TF	other
ENSG00000134107.4	ENSG00000128272.14	-0.919425	0.00947685	ENSG00000134107.4	BHLHE40	chr3	protein_coding	basic helix-loop-helix family, member e40	ENSG00000128272.14	ATF4	chr22	protein_coding	activating transcription factor 4	TF	TF
ENSG00000134107.4	ENSG00000253102.1	0.943604	0.00468107	ENSG00000134107.4	BHLHE40	chr3	protein_coding	basic helix-loop-helix family, member e40	ENSG00000253102.1	RP1-117B12.4	chr17	antisense	--	TF	other
ENSG00000134107.4	ENSG00000261114.1	-0.924263	0.00838701	ENSG00000134107.4	BHLHE40	chr3	protein_coding	basic helix-loop-helix family, member e40	ENSG00000261114.1	RP11-325K4.2	chr16	sense_intronic	--	TF	other
ENSG00000134107.4	ENSG00000235499.1	0.927859	0.00761874	ENSG00000134107.4	BHLHE40	chr3	protein_coding	basic helix-loop-helix family, member e40	ENSG00000235499.1	AC073046.25	chr2	lincRNA	--	TF	other
ENSG00000172216.5	ENSG00000239884.3	0.901098	0.0141888	ENSG00000172216.5	CEBPB	chr20	protein_coding	CCAAT/enhancer binding protein (C/EBP), beta	ENSG00000239884.3	RN7SL608P	chr17	misc_RNA	RNA, 7SL, cytoplasmic 608, pseudogene	TF	other
ENSG00000172216.5	ENSG00000196517.11	0.918977	0.00958126	ENSG00000172216.5	CEBPB	chr20	protein_coding	CCAAT/enhancer binding protein (C/EBP), beta	ENSG00000196517.11	SLC6A9	chr1	protein_coding	solute carrier family 6 (neurotransmitter transporter, glycine), member 9	TF	other
ENSG00000172216.5	ENSG00000051108.14	0.983687	0.000397006	ENSG00000172216.5	CEBPB	chr20	protein_coding	CCAAT/enhancer binding protein (C/EBP), beta	ENSG00000051108.14	HERPUD1	chr16	protein_coding	homocysteine-inducible, endoplasmic reticulum stress-inducible, ubiquitin-like domain member 1	TF	aging
ENSG00000172216.5	ENSG00000260583.1	0.964153	0.00190447	ENSG00000172216.5	CEBPB	chr20	protein_coding	CCAAT/enhancer binding protein (C/EBP), beta	ENSG00000260583.1	AP000223.42	chr21	antisense	--	TF	other
ENSG00000172216.5	ENSG00000229036.7	0.909137	0.0120092	ENSG00000172216.5	CEBPB	chr20	protein_coding	CCAAT/enhancer binding protein (C/EBP), beta	ENSG00000229036.7	VDAC1P8	chr6	transcribed_processed_pseudogene	voltage-dependent anion channel 1 pseudogene 8	TF	other
ENSG00000172216.5	ENSG00000265864.1	0.981213	0.000526134	ENSG00000172216.5	CEBPB	chr20	protein_coding	CCAAT/enhancer binding protein (C/EBP), beta	ENSG00000265864.1	AC092117.2	chr16	miRNA	--	TF	other
ENSG00000172216.5	ENSG00000229808.1	0.953933	0.00313442	ENSG00000172216.5	CEBPB	chr20	protein_coding	CCAAT/enhancer binding protein (C/EBP), beta	ENSG00000229808.1	RP11-456P18.2	chr1	transcribed_processed_pseudogene	--	TF	other
ENSG00000172216.5	ENSG00000242419.5	-0.98443	0.00036176	ENSG00000172216.5	CEBPB	chr20	protein_coding	CCAAT/enhancer binding protein (C/EBP), beta	ENSG00000242419.5	PCDHGC4	chr5	protein_coding	protocadherin gamma subfamily C, 4	TF	other
ENSG00000172216.5	ENSG00000277300.1	-0.968055	0.00151441	ENSG00000172216.5	CEBPB	chr20	protein_coding	CCAAT/enhancer binding protein (C/EBP), beta	ENSG00000277300.1	AP003041.1	chr11	miRNA	--	TF	other
ENSG00000172216.5	ENSG00000128965.11	0.987262	0.000242337	ENSG00000172216.5	CEBPB	chr20	protein_coding	CCAAT/enhancer binding protein (C/EBP), beta	ENSG00000128965.11	CHAC1	chr15	protein_coding	ChaC glutathione-specific gamma-glutamylcyclotransferase 1	TF	other
ENSG00000172216.5	ENSG00000262222.1	-0.918783	0.00962644	ENSG00000172216.5	CEBPB	chr20	protein_coding	CCAAT/enhancer binding protein (C/EBP), beta	ENSG00000262222.1	RP11-876N24.4	chr16	antisense	--	TF	other
ENSG00000172216.5	ENSG00000044574.7	0.968282	0.00149313	ENSG00000172216.5	CEBPB	chr20	protein_coding	CCAAT/enhancer binding protein (C/EBP), beta	ENSG00000044574.7	HSPA5	chr9	protein_coding	heat shock 70kDa protein 5 (glucose-regulated protein, 78kDa)	TF	aging
ENSG00000172216.5	ENSG00000101883.4	0.908034	0.0122978	ENSG00000172216.5	CEBPB	chr20	protein_coding	CCAAT/enhancer binding protein (C/EBP), beta	ENSG00000101883.4	RHOXF1	chrX	protein_coding	Rhox homeobox family, member 1	TF	TF
ENSG00000172216.5	ENSG00000207110.1	0.906326	0.0127512	ENSG00000172216.5	CEBPB	chr20	protein_coding	CCAAT/enhancer binding protein (C/EBP), beta	ENSG00000207110.1	RNU1-106P	chr8	snRNA	RNA, U1 small nuclear 106, pseudogene	TF	other
ENSG00000172216.5	ENSG00000146858.7	-0.910513	0.0116536	ENSG00000172216.5	CEBPB	chr20	protein_coding	CCAAT/enhancer binding protein (C/EBP), beta	ENSG00000146858.7	ZC3HAV1L	chr7	protein_coding	zinc finger CCCH-type, antiviral 1-like	TF	other
ENSG00000172216.5	ENSG00000128228.4	0.964894	0.00182702	ENSG00000172216.5	CEBPB	chr20	protein_coding	CCAAT/enhancer binding protein (C/EBP), beta	ENSG00000128228.4	SDF2L1	chr22	protein_coding	stromal cell-derived factor 2-like 1	TF	other
ENSG00000172216.5	ENSG00000229089.6	0.949174	0.00380933	ENSG00000172216.5	CEBPB	chr20	protein_coding	CCAAT/enhancer binding protein (C/EBP), beta	ENSG00000229089.6	ANKRD20A8P	chr2	transcribed_unprocessed_pseudogene	ankyrin repeat domain 20 family, member A8, pseudogene	TF	other
ENSG00000172216.5	ENSG00000151012.13	0.981787	0.000494564	ENSG00000172216.5	CEBPB	chr20	protein_coding	CCAAT/enhancer binding protein (C/EBP), beta	ENSG00000151012.13	SLC7A11	chr4	protein_coding	solute carrier family 7 (anionic amino acid transporter light chain, xc- system), member 11	TF	other
ENSG00000172216.5	ENSG00000230002.2	0.924227	0.0083947	ENSG00000172216.5	CEBPB	chr20	protein_coding	CCAAT/enhancer binding protein (C/EBP), beta	ENSG00000230002.2	ALMS1-IT1	chr2	sense_intronic	ALMS1 intronic transcript 1	TF	other
ENSG00000172216.5	ENSG00000070985.13	0.972646	0.00111217	ENSG00000172216.5	CEBPB	chr20	protein_coding	CCAAT/enhancer binding protein (C/EBP), beta	ENSG00000070985.13	TRPM5	chr11	protein_coding	transient receptor potential cation channel, subfamily M, member 5	TF	other
ENSG00000172216.5	ENSG00000233261.2	0.931283	0.00692076	ENSG00000172216.5	CEBPB	chr20	protein_coding	CCAAT/enhancer binding protein (C/EBP), beta	ENSG00000233261.2	LINC00264	chr10	lincRNA	long intergenic non-protein coding RNA 264	TF	other
ENSG00000172216.5	ENSG00000188833.9	0.914812	0.0105764	ENSG00000172216.5	CEBPB	chr20	protein_coding	CCAAT/enhancer binding protein (C/EBP), beta	ENSG00000188833.9	ENTPD8	chr9	protein_coding	ectonucleoside triphosphate diphosphohydrolase 8	TF	other
ENSG00000172216.5	ENSG00000255776.1	0.944946	0.00446302	ENSG00000172216.5	CEBPB	chr20	protein_coding	CCAAT/enhancer binding protein (C/EBP), beta	ENSG00000255776.1	RP11-436I9.3	chr12	processed_pseudogene	--	TF	other
ENSG00000172216.5	ENSG00000159197.3	0.947009	0.00413767	ENSG00000172216.5	CEBPB	chr20	protein_coding	CCAAT/enhancer binding protein (C/EBP), beta	ENSG00000159197.3	KCNE2	chr21	protein_coding	potassium channel, voltage gated subfamily E regulatory beta subunit 2	TF	other
ENSG00000172216.5	ENSG00000160471.12	0.908666	0.0121318	ENSG00000172216.5	CEBPB	chr20	protein_coding	CCAAT/enhancer binding protein (C/EBP), beta	ENSG00000160471.12	COX6B2	chr19	protein_coding	cytochrome c oxidase subunit VIb polypeptide 2 (testis)	TF	other
ENSG00000172216.5	ENSG00000153902.13	0.967525	0.00156481	ENSG00000172216.5	CEBPB	chr20	protein_coding	CCAAT/enhancer binding protein (C/EBP), beta	ENSG00000153902.13	LGI4	chr19	protein_coding	leucine-rich repeat LGI family, member 4	TF	other
ENSG00000172216.5	ENSG00000130766.4	0.993663	6.01127e-05	ENSG00000172216.5	CEBPB	chr20	protein_coding	CCAAT/enhancer binding protein (C/EBP), beta	ENSG00000130766.4	SESN2	chr1	protein_coding	sestrin 2	TF	other
ENSG00000172216.5	ENSG00000242516.1	0.906029	0.0128309	ENSG00000172216.5	CEBPB	chr20	protein_coding	CCAAT/enhancer binding protein (C/EBP), beta	ENSG00000242516.1	LINC00960	chr3	lincRNA	long intergenic non-protein coding RNA 960	TF	other
ENSG00000172216.5	ENSG00000248383.4	-0.995474	3.06747e-05	ENSG00000172216.5	CEBPB	chr20	protein_coding	CCAAT/enhancer binding protein (C/EBP), beta	ENSG00000248383.4	PCDHAC1	chr5	protein_coding	protocadherin alpha subfamily C, 1	TF	other
ENSG00000172216.5	ENSG00000163254.4	0.905284	0.0130318	ENSG00000172216.5	CEBPB	chr20	protein_coding	CCAAT/enhancer binding protein (C/EBP), beta	ENSG00000163254.4	CRYGC	chr2	protein_coding	crystallin, gamma C	TF	other
ENSG00000172216.5	ENSG00000125772.12	0.992	9.57394e-05	ENSG00000172216.5	CEBPB	chr20	protein_coding	CCAAT/enhancer binding protein (C/EBP), beta	ENSG00000125772.12	GPCPD1	chr20	protein_coding	glycerophosphocholine phosphodiesterase GDE1 homolog (S. cerevisiae)	TF	other
ENSG00000172216.5	ENSG00000230530.1	-0.959213	0.00246149	ENSG00000172216.5	CEBPB	chr20	protein_coding	CCAAT/enhancer binding protein (C/EBP), beta	ENSG00000230530.1	LIMD1-AS1	chr3	antisense	LIMD1 antisense RNA 1	TF	other
ENSG00000172216.5	ENSG00000259158.2	0.944894	0.00447127	ENSG00000172216.5	CEBPB	chr20	protein_coding	CCAAT/enhancer binding protein (C/EBP), beta	ENSG00000259158.2	ADAM20P1	chr14	lincRNA	ADAM metallopeptidase domain 20 pseudogene 1	TF	other
ENSG00000172216.5	ENSG00000273759.1	0.901681	0.0140246	ENSG00000172216.5	CEBPB	chr20	protein_coding	CCAAT/enhancer binding protein (C/EBP), beta	ENSG00000273759.1	RP4-563E14.1	chr20	lincRNA	--	TF	other
ENSG00000172216.5	ENSG00000179331.2	-0.919149	0.00954102	ENSG00000172216.5	CEBPB	chr20	protein_coding	CCAAT/enhancer binding protein (C/EBP), beta	ENSG00000179331.2	RAB39A	chr11	protein_coding	RAB39A, member RAS oncogene family	TF	other
ENSG00000172216.5	ENSG00000221077.1	-0.936397	0.00593934	ENSG00000172216.5	CEBPB	chr20	protein_coding	CCAAT/enhancer binding protein (C/EBP), beta	ENSG00000221077.1	AL117190.1	chr14	miRNA	--	TF	other
ENSG00000172216.5	ENSG00000174004.5	-0.937639	0.00571213	ENSG00000172216.5	CEBPB	chr20	protein_coding	CCAAT/enhancer binding protein (C/EBP), beta	ENSG00000174004.5	NRROS	chr3	protein_coding	negative regulator of reactive oxygen species	TF	other
ENSG00000172216.5	ENSG00000241697.4	-0.931735	0.00683103	ENSG00000172216.5	CEBPB	chr20	protein_coding	CCAAT/enhancer binding protein (C/EBP), beta	ENSG00000241697.4	TMEFF1	chr9	protein_coding	transmembrane protein with EGF-like and two follistatin-like domains 1	TF	other
ENSG00000172216.5	ENSG00000243410.1	-0.93619	0.00597769	ENSG00000172216.5	CEBPB	chr20	protein_coding	CCAAT/enhancer binding protein (C/EBP), beta	ENSG00000243410.1	RP11-245J9.4	chr3	antisense	--	TF	other
ENSG00000172216.5	ENSG00000123700.4	0.92289	0.00868969	ENSG00000172216.5	CEBPB	chr20	protein_coding	CCAAT/enhancer binding protein (C/EBP), beta	ENSG00000123700.4	KCNJ2	chr17	protein_coding	potassium channel, inwardly rectifying subfamily J, member 2	TF	other
ENSG00000172216.5	ENSG00000237212.1	0.923913	0.00846354	ENSG00000172216.5	CEBPB	chr20	protein_coding	CCAAT/enhancer binding protein (C/EBP), beta	ENSG00000237212.1	RP11-569G13.2	chr9	lincRNA	--	TF	other
ENSG00000172216.5	ENSG00000259992.1	-0.934122	0.00636688	ENSG00000172216.5	CEBPB	chr20	protein_coding	CCAAT/enhancer binding protein (C/EBP), beta	ENSG00000259992.1	RP11-77K12.8	chr16	processed_transcript	--	TF	other
ENSG00000172216.5	ENSG00000261596.2	0.98782	0.00022162	ENSG00000172216.5	CEBPB	chr20	protein_coding	CCAAT/enhancer binding protein (C/EBP), beta	ENSG00000261596.2	CTB-31N19.3	chr16	sense_intronic	--	TF	other
ENSG00000172216.5	ENSG00000129910.7	0.98624	0.000282708	ENSG00000172216.5	CEBPB	chr20	protein_coding	CCAAT/enhancer binding protein (C/EBP), beta	ENSG00000129910.7	CDH15	chr16	protein_coding	cadherin 15, type 1, M-cadherin (myotubule)	TF	other
ENSG00000172216.5	ENSG00000271324.1	0.951547	0.00346473	ENSG00000172216.5	CEBPB	chr20	protein_coding	CCAAT/enhancer binding protein (C/EBP), beta	ENSG00000271324.1	RP11-10C24.2	chr3	lincRNA	--	TF	other
ENSG00000172216.5	ENSG00000162772.16	0.988869	0.000185151	ENSG00000172216.5	CEBPB	chr20	protein_coding	CCAAT/enhancer binding protein (C/EBP), beta	ENSG00000162772.16	ATF3	chr1	protein_coding	activating transcription factor 3	TF	TF
ENSG00000172216.5	ENSG00000052850.5	0.938871	0.00549088	ENSG00000172216.5	CEBPB	chr20	protein_coding	CCAAT/enhancer binding protein (C/EBP), beta	ENSG00000052850.5	ALX4	chr11	protein_coding	ALX homeobox 4	TF	TF
ENSG00000172216.5	ENSG00000276408.1	-0.905223	0.0130483	ENSG00000172216.5	CEBPB	chr20	protein_coding	CCAAT/enhancer binding protein (C/EBP), beta	ENSG00000276408.1	RP11-490B18.5	chr16	lincRNA	--	TF	other
ENSG00000172216.5	ENSG00000269313.5	0.966059	0.00170842	ENSG00000172216.5	CEBPB	chr20	protein_coding	CCAAT/enhancer binding protein (C/EBP), beta	ENSG00000269313.5	MAGIX	chrX	protein_coding	MAGI family member, X-linked	TF	other
ENSG00000172216.5	ENSG00000232934.7	0.971887	0.0011744	ENSG00000172216.5	CEBPB	chr20	protein_coding	CCAAT/enhancer binding protein (C/EBP), beta	ENSG00000232934.7	RP11-324O2.3	chr10	antisense	--	TF	other
ENSG00000172216.5	ENSG00000070669.16	0.997217	1.16104e-05	ENSG00000172216.5	CEBPB	chr20	protein_coding	CCAAT/enhancer binding protein (C/EBP), beta	ENSG00000070669.16	ASNS	chr7	protein_coding	asparagine synthetase (glutamine-hydrolyzing)	TF	aging
ENSG00000172216.5	ENSG00000234722.3	-0.963382	0.00198677	ENSG00000172216.5	CEBPB	chr20	protein_coding	CCAAT/enhancer binding protein (C/EBP), beta	ENSG00000234722.3	LINC01287	chr7	lincRNA	long intergenic non-protein coding RNA 1287	TF	other
ENSG00000172216.5	ENSG00000118194.18	0.945919	0.00430812	ENSG00000172216.5	CEBPB	chr20	protein_coding	CCAAT/enhancer binding protein (C/EBP), beta	ENSG00000118194.18	TNNT2	chr1	protein_coding	troponin T type 2 (cardiac)	TF	other
ENSG00000172216.5	ENSG00000137142.4	-0.926035	0.00800389	ENSG00000172216.5	CEBPB	chr20	protein_coding	CCAAT/enhancer binding protein (C/EBP), beta	ENSG00000137142.4	IGFBPL1	chr9	protein_coding	insulin-like growth factor binding protein-like 1	TF	other
ENSG00000172216.5	ENSG00000251664.3	-0.950545	0.00360824	ENSG00000172216.5	CEBPB	chr20	protein_coding	CCAAT/enhancer binding protein (C/EBP), beta	ENSG00000251664.3	PCDHA12	chr5	protein_coding	protocadherin alpha 12	TF	other
ENSG00000172216.5	ENSG00000175197.10	0.988788	0.000187843	ENSG00000172216.5	CEBPB	chr20	protein_coding	CCAAT/enhancer binding protein (C/EBP), beta	ENSG00000175197.10	DDIT3	chr12	protein_coding	DNA-damage-inducible transcript 3	TF	TF
ENSG00000172216.5	ENSG00000258924.4	-0.907179	0.0125238	ENSG00000172216.5	CEBPB	chr20	protein_coding	CCAAT/enhancer binding protein (C/EBP), beta	ENSG00000258924.4	CTB-96E2.3	chr17	processed_transcript	--	TF	other
ENSG00000172216.5	ENSG00000280068.1	0.918158	0.00977318	ENSG00000172216.5	CEBPB	chr20	protein_coding	CCAAT/enhancer binding protein (C/EBP), beta	ENSG00000280068.1	RP11-91H12.1	chr5	TEC	--	TF	other
ENSG00000172216.5	ENSG00000278983.1	0.901834	0.0139819	ENSG00000172216.5	CEBPB	chr20	protein_coding	CCAAT/enhancer binding protein (C/EBP), beta	ENSG00000278983.1	RP11-426J5.3	chr18	TEC	--	TF	other
ENSG00000172216.5	ENSG00000236519.1	0.939433	0.00539146	ENSG00000172216.5	CEBPB	chr20	protein_coding	CCAAT/enhancer binding protein (C/EBP), beta	ENSG00000236519.1	LINC01424	chr21	antisense	long intergenic non-protein coding RNA 1424	TF	other
ENSG00000172216.5	ENSG00000243232.4	-0.961068	0.00224404	ENSG00000172216.5	CEBPB	chr20	protein_coding	CCAAT/enhancer binding protein (C/EBP), beta	ENSG00000243232.4	PCDHAC2	chr5	protein_coding	protocadherin alpha subfamily C, 2	TF	other
ENSG00000172216.5	ENSG00000281358.1	0.972412	0.00113114	ENSG00000172216.5	CEBPB	chr20	protein_coding	CCAAT/enhancer binding protein (C/EBP), beta	ENSG00000281358.1	RASSF1-AS1	chr3	antisense	RASSF1 antisense RNA 1	TF	other
ENSG00000172216.5	ENSG00000278740.1	0.929394	0.00730188	ENSG00000172216.5	CEBPB	chr20	protein_coding	CCAAT/enhancer binding protein (C/EBP), beta	ENSG00000278740.1	RP11-147L13.14	chr17	lincRNA	--	TF	other
ENSG00000172216.5	ENSG00000205702.10	0.917473	0.00993491	ENSG00000172216.5	CEBPB	chr20	protein_coding	CCAAT/enhancer binding protein (C/EBP), beta	ENSG00000205702.10	CYP2D7	chr22	polymorphic_pseudogene	cytochrome P450, family 2, subfamily D, polypeptide 7 (gene/pseudogene)	TF	other
ENSG00000172216.5	ENSG00000100219.16	0.981283	0.000522197	ENSG00000172216.5	CEBPB	chr20	protein_coding	CCAAT/enhancer binding protein (C/EBP), beta	ENSG00000100219.16	XBP1	chr22	protein_coding	X-box binding protein 1	TF	TF
ENSG00000172216.5	ENSG00000239264.8	-0.931271	0.00692312	ENSG00000172216.5	CEBPB	chr20	protein_coding	CCAAT/enhancer binding protein (C/EBP), beta	ENSG00000239264.8	TXNDC5	chr6	protein_coding	thioredoxin domain containing 5 (endoplasmic reticulum)	TF	other
ENSG00000172216.5	ENSG00000103226.17	-0.961508	0.00219395	ENSG00000172216.5	CEBPB	chr20	protein_coding	CCAAT/enhancer binding protein (C/EBP), beta	ENSG00000103226.17	NOMO3	chr16	protein_coding	NODAL modulator 3	TF	other
ENSG00000172216.5	ENSG00000275437.1	0.941427	0.00504567	ENSG00000172216.5	CEBPB	chr20	protein_coding	CCAAT/enhancer binding protein (C/EBP), beta	ENSG00000275437.1	RP5-908M14.10	chr20	sense_intronic	--	TF	other
ENSG00000172216.5	ENSG00000254656.1	-0.927509	0.00769196	ENSG00000172216.5	CEBPB	chr20	protein_coding	CCAAT/enhancer binding protein (C/EBP), beta	ENSG00000254656.1	RTL1	chr14	protein_coding	retrotransposon-like 1	TF	other
ENSG00000172216.5	ENSG00000160606.10	0.989028	0.00017992	ENSG00000172216.5	CEBPB	chr20	protein_coding	CCAAT/enhancer binding protein (C/EBP), beta	ENSG00000160606.10	TLCD1	chr17	protein_coding	TLC domain containing 1	TF	other
ENSG00000172216.5	ENSG00000230528.7	0.913392	0.0109266	ENSG00000172216.5	CEBPB	chr20	protein_coding	CCAAT/enhancer binding protein (C/EBP), beta	ENSG00000230528.7	NOS2P3	chr17	transcribed_unprocessed_pseudogene	nitric oxide synthase 2 pseudogene 3	TF	other
ENSG00000172216.5	ENSG00000228709.1	-0.977612	0.000746253	ENSG00000172216.5	CEBPB	chr20	protein_coding	CCAAT/enhancer binding protein (C/EBP), beta	ENSG00000228709.1	AP001065.15	chr21	lincRNA	--	TF	other
ENSG00000172216.5	ENSG00000273615.1	0.958713	0.00252174	ENSG00000172216.5	CEBPB	chr20	protein_coding	CCAAT/enhancer binding protein (C/EBP), beta	ENSG00000273615.1	RP11-1136G4.2	chr16	lincRNA	--	TF	other
ENSG00000172216.5	ENSG00000273352.1	0.907146	0.0125324	ENSG00000172216.5	CEBPB	chr20	protein_coding	CCAAT/enhancer binding protein (C/EBP), beta	ENSG00000273352.1	RP11-61L19.3	chr18	sense_intronic	--	TF	other
ENSG00000172216.5	ENSG00000163577.7	-0.979448	0.000629237	ENSG00000172216.5	CEBPB	chr20	protein_coding	CCAAT/enhancer binding protein (C/EBP), beta	ENSG00000163577.7	EIF5A2	chr3	protein_coding	eukaryotic translation initiation factor 5A2	TF	TF
ENSG00000172216.5	ENSG00000257529.5	-0.96073	0.00228294	ENSG00000172216.5	CEBPB	chr20	protein_coding	CCAAT/enhancer binding protein (C/EBP), beta	ENSG00000257529.5	RPL36A-HNRNPH2	chrX	protein_coding	RPL36A-HNRNPH2 readthrough	TF	other
ENSG00000172216.5	ENSG00000260342.2	-0.917141	0.010014	ENSG00000172216.5	CEBPB	chr20	protein_coding	CCAAT/enhancer binding protein (C/EBP), beta	ENSG00000260342.2	RP11-1035H13.3	chr16	protein_coding	--	TF	other
ENSG00000172216.5	ENSG00000274911.1	-0.917603	0.00990418	ENSG00000172216.5	CEBPB	chr20	protein_coding	CCAAT/enhancer binding protein (C/EBP), beta	ENSG00000274911.1	RP11-12A20.7	chr9	unprocessed_pseudogene	--	TF	other
ENSG00000172216.5	ENSG00000280000.1	-0.923981	0.00844863	ENSG00000172216.5	CEBPB	chr20	protein_coding	CCAAT/enhancer binding protein (C/EBP), beta	ENSG00000280000.1	RP11-509E10.3	chr16	TEC	--	TF	other
ENSG00000172216.5	ENSG00000280254.1	0.905906	0.0128639	ENSG00000172216.5	CEBPB	chr20	protein_coding	CCAAT/enhancer binding protein (C/EBP), beta	ENSG00000280254.1	RP11-81A22.4	chr17	TEC	--	TF	other
ENSG00000172216.5	ENSG00000267767.2	-0.962406	0.00209342	ENSG00000172216.5	CEBPB	chr20	protein_coding	CCAAT/enhancer binding protein (C/EBP), beta	ENSG00000267767.2	CTC-523E23.4	chr19	lincRNA	--	TF	other
ENSG00000172216.5	ENSG00000208028.1	0.970326	0.00130779	ENSG00000172216.5	CEBPB	chr20	protein_coding	CCAAT/enhancer binding protein (C/EBP), beta	ENSG00000208028.1	MIR616	chr12	miRNA	microRNA 616	TF	other
ENSG00000172216.5	ENSG00000275070.1	0.973799	0.00102076	ENSG00000172216.5	CEBPB	chr20	protein_coding	CCAAT/enhancer binding protein (C/EBP), beta	ENSG00000275070.1	Metazoa_SRP	chrX	misc_RNA	--	TF	other
ENSG00000172216.5	ENSG00000153779.9	-0.992679	8.0192e-05	ENSG00000172216.5	CEBPB	chr20	protein_coding	CCAAT/enhancer binding protein (C/EBP), beta	ENSG00000153779.9	TGIF2LX	chrX	protein_coding	TGFB-induced factor homeobox 2-like, X-linked	TF	TF
ENSG00000172216.5	ENSG00000164621.5	-0.979318	0.000637222	ENSG00000172216.5	CEBPB	chr20	protein_coding	CCAAT/enhancer binding protein (C/EBP), beta	ENSG00000164621.5	SMAD5-AS1	chr5	antisense	SMAD5 antisense RNA 1	TF	other
ENSG00000172216.5	ENSG00000269978.1	0.939611	0.00536015	ENSG00000172216.5	CEBPB	chr20	protein_coding	CCAAT/enhancer binding protein (C/EBP), beta	ENSG00000269978.1	RP11-338N10.3	chr1	lincRNA	--	TF	other
ENSG00000172216.5	ENSG00000254081.1	0.923114	0.00863985	ENSG00000172216.5	CEBPB	chr20	protein_coding	CCAAT/enhancer binding protein (C/EBP), beta	ENSG00000254081.1	LINC01299	chr8	lincRNA	long intergenic non-protein coding RNA 1299	TF	other
ENSG00000172216.5	ENSG00000261270.1	0.994785	4.07168e-05	ENSG00000172216.5	CEBPB	chr20	protein_coding	CCAAT/enhancer binding protein (C/EBP), beta	ENSG00000261270.1	RP11-325K4.3	chr16	sense_intronic	--	TF	other
ENSG00000172216.5	ENSG00000254122.2	-0.960754	0.00228011	ENSG00000172216.5	CEBPB	chr20	protein_coding	CCAAT/enhancer binding protein (C/EBP), beta	ENSG00000254122.2	PCDHGB7	chr5	protein_coding	protocadherin gamma subfamily B, 7	TF	other
ENSG00000172216.5	ENSG00000261187.1	0.908039	0.0122963	ENSG00000172216.5	CEBPB	chr20	protein_coding	CCAAT/enhancer binding protein (C/EBP), beta	ENSG00000261187.1	RP11-1007O24.2	chr15	lincRNA	--	TF	other
ENSG00000172216.5	ENSG00000248498.3	0.984372	0.000364461	ENSG00000172216.5	CEBPB	chr20	protein_coding	CCAAT/enhancer binding protein (C/EBP), beta	ENSG00000248498.3	ASNSP1	chr8	unprocessed_pseudogene	asparagine synthetase pseudogene 1	TF	other
ENSG00000172216.5	ENSG00000139269.2	0.948341	0.00393399	ENSG00000172216.5	CEBPB	chr20	protein_coding	CCAAT/enhancer binding protein (C/EBP), beta	ENSG00000139269.2	INHBE	chr12	protein_coding	inhibin, beta E	TF	other
ENSG00000172216.5	ENSG00000146192.14	0.986388	0.000276676	ENSG00000172216.5	CEBPB	chr20	protein_coding	CCAAT/enhancer binding protein (C/EBP), beta	ENSG00000146192.14	FGD2	chr6	protein_coding	FYVE, RhoGEF and PH domain containing 2	TF	other
ENSG00000172216.5	ENSG00000266677.1	-0.91869	0.0096483	ENSG00000172216.5	CEBPB	chr20	protein_coding	CCAAT/enhancer binding protein (C/EBP), beta	ENSG00000266677.1	RP11-258F1.1	chr17	antisense	--	TF	other
ENSG00000172216.5	ENSG00000149043.16	0.925441	0.00813124	ENSG00000172216.5	CEBPB	chr20	protein_coding	CCAAT/enhancer binding protein (C/EBP), beta	ENSG00000149043.16	SYT8	chr11	protein_coding	synaptotagmin VIII	TF	other
ENSG00000172216.5	ENSG00000269898.1	0.94452	0.00453162	ENSG00000172216.5	CEBPB	chr20	protein_coding	CCAAT/enhancer binding protein (C/EBP), beta	ENSG00000269898.1	RP11-568J23.4	chr16	antisense	--	TF	other
ENSG00000172216.5	ENSG00000261732.1	-0.953756	0.00315834	ENSG00000172216.5	CEBPB	chr20	protein_coding	CCAAT/enhancer binding protein (C/EBP), beta	ENSG00000261732.1	LA16c-431H6.6	chr16	protein_coding	--	TF	other
ENSG00000172216.5	ENSG00000266313.1	0.939624	0.00535779	ENSG00000172216.5	CEBPB	chr20	protein_coding	CCAAT/enhancer binding protein (C/EBP), beta	ENSG00000266313.1	RP11-173M1.4	chr17	lincRNA	--	TF	other
ENSG00000172216.5	ENSG00000256427.1	0.923242	0.00861163	ENSG00000172216.5	CEBPB	chr20	protein_coding	CCAAT/enhancer binding protein (C/EBP), beta	ENSG00000256427.1	RP11-118B22.4	chr12	lincRNA	--	TF	other
ENSG00000172216.5	ENSG00000111859.16	-0.975341	0.000904573	ENSG00000172216.5	CEBPB	chr20	protein_coding	CCAAT/enhancer binding protein (C/EBP), beta	ENSG00000111859.16	NEDD9	chr6	protein_coding	neural precursor cell expressed, developmentally down-regulated 9	TF	other
ENSG00000172216.5	ENSG00000223459.5	-0.902682	0.0137453	ENSG00000172216.5	CEBPB	chr20	protein_coding	CCAAT/enhancer binding protein (C/EBP), beta	ENSG00000223459.5	TCAF1P1	chr7	unprocessed_pseudogene	TRPM8 channel-associated factor 1 pseudogene 1	TF	other
ENSG00000172216.5	ENSG00000250424.4	-0.978808	0.000668883	ENSG00000172216.5	CEBPB	chr20	protein_coding	CCAAT/enhancer binding protein (C/EBP), beta	ENSG00000250424.4	RP5-877J2.1	chr7	protein_coding	--	TF	other
ENSG00000172216.5	ENSG00000213888.3	-0.915596	0.0103854	ENSG00000172216.5	CEBPB	chr20	protein_coding	CCAAT/enhancer binding protein (C/EBP), beta	ENSG00000213888.3	LINC01521	chr22	lincRNA	long intergenic non-protein coding RNA 1521	TF	other
ENSG00000172216.5	ENSG00000111981.4	0.948717	0.00387754	ENSG00000172216.5	CEBPB	chr20	protein_coding	CCAAT/enhancer binding protein (C/EBP), beta	ENSG00000111981.4	ULBP1	chr6	protein_coding	UL16 binding protein 1	TF	other
ENSG00000172216.5	ENSG00000235508.3	0.956995	0.0027344	ENSG00000172216.5	CEBPB	chr20	protein_coding	CCAAT/enhancer binding protein (C/EBP), beta	ENSG00000235508.3	RPS2P7	chr20	processed_pseudogene	ribosomal protein S2 pseudogene 7	TF	other
ENSG00000172216.5	ENSG00000140450.8	-0.943347	0.00472345	ENSG00000172216.5	CEBPB	chr20	protein_coding	CCAAT/enhancer binding protein (C/EBP), beta	ENSG00000140450.8	ARRDC4	chr15	protein_coding	arrestin domain containing 4	TF	other
ENSG00000172216.5	ENSG00000104324.15	0.923027	0.00865931	ENSG00000172216.5	CEBPB	chr20	protein_coding	CCAAT/enhancer binding protein (C/EBP), beta	ENSG00000104324.15	CPQ	chr8	protein_coding	carboxypeptidase Q	TF	aging
ENSG00000172216.5	ENSG00000207421.1	0.960994	0.00225252	ENSG00000172216.5	CEBPB	chr20	protein_coding	CCAAT/enhancer binding protein (C/EBP), beta	ENSG00000207421.1	SNORD38B	chr1	snoRNA	small nucleolar RNA, C/D box 38B	TF	other
ENSG00000172216.5	ENSG00000258465.6	-0.961929	0.00214657	ENSG00000172216.5	CEBPB	chr20	protein_coding	CCAAT/enhancer binding protein (C/EBP), beta	ENSG00000258465.6	RP11-574F21.3	chr1	protein_coding	--	TF	other
ENSG00000172216.5	ENSG00000265972.5	-0.929975	0.00718365	ENSG00000172216.5	CEBPB	chr20	protein_coding	CCAAT/enhancer binding protein (C/EBP), beta	ENSG00000265972.5	TXNIP	chr1	protein_coding	thioredoxin interacting protein	TF	other
ENSG00000172216.5	ENSG00000128272.14	0.998578	3.03214e-06	ENSG00000172216.5	CEBPB	chr20	protein_coding	CCAAT/enhancer binding protein (C/EBP), beta	ENSG00000128272.14	ATF4	chr22	protein_coding	activating transcription factor 4	TF	TF
ENSG00000172216.5	ENSG00000265845.2	0.927974	0.0075948	ENSG00000172216.5	CEBPB	chr20	protein_coding	CCAAT/enhancer binding protein (C/EBP), beta	ENSG00000265845.2	RP11-20B24.5	chr17	antisense	--	TF	other
ENSG00000172216.5	ENSG00000270299.1	-0.950182	0.00366087	ENSG00000172216.5	CEBPB	chr20	protein_coding	CCAAT/enhancer binding protein (C/EBP), beta	ENSG00000270299.1	RP5-850E9.3	chr20	protein_coding	--	TF	other
ENSG00000172216.5	ENSG00000272787.1	0.922881	0.00869164	ENSG00000172216.5	CEBPB	chr20	protein_coding	CCAAT/enhancer binding protein (C/EBP), beta	ENSG00000272787.1	KB-226F1.2	chr22	lincRNA	--	TF	other
ENSG00000172216.5	ENSG00000173110.7	0.994707	4.19478e-05	ENSG00000172216.5	CEBPB	chr20	protein_coding	CCAAT/enhancer binding protein (C/EBP), beta	ENSG00000173110.7	HSPA6	chr1	protein_coding	heat shock 70kDa protein 6 (HSP70B')	TF	other
ENSG00000172216.5	ENSG00000242686.4	0.941359	0.00505728	ENSG00000172216.5	CEBPB	chr20	protein_coding	CCAAT/enhancer binding protein (C/EBP), beta	ENSG00000242686.4	RP11-1191J2.2	chr4	antisense	--	TF	other
ENSG00000172216.5	ENSG00000276418.4	-0.948174	0.00395926	ENSG00000172216.5	CEBPB	chr20	protein_coding	CCAAT/enhancer binding protein (C/EBP), beta	ENSG00000276418.4	RP11-26J3.4	chr8	protein_coding	--	TF	other
ENSG00000172216.5	ENSG00000253102.1	-0.943257	0.00473834	ENSG00000172216.5	CEBPB	chr20	protein_coding	CCAAT/enhancer binding protein (C/EBP), beta	ENSG00000253102.1	RP1-117B12.4	chr17	antisense	--	TF	other
ENSG00000172216.5	ENSG00000261114.1	0.993638	6.05748e-05	ENSG00000172216.5	CEBPB	chr20	protein_coding	CCAAT/enhancer binding protein (C/EBP), beta	ENSG00000261114.1	RP11-325K4.2	chr16	sense_intronic	--	TF	other
ENSG00000172216.5	ENSG00000181826.9	-0.906152	0.0127978	ENSG00000172216.5	CEBPB	chr20	protein_coding	CCAAT/enhancer binding protein (C/EBP), beta	ENSG00000181826.9	RELL1	chr4	protein_coding	RELT-like 1	TF	other
ENSG00000172216.5	ENSG00000235499.1	-0.976846	0.000797973	ENSG00000172216.5	CEBPB	chr20	protein_coding	CCAAT/enhancer binding protein (C/EBP), beta	ENSG00000235499.1	AC073046.25	chr2	lincRNA	--	TF	other
ENSG00000172216.5	ENSG00000134107.4	-0.905373	0.0130077	ENSG00000172216.5	CEBPB	chr20	protein_coding	CCAAT/enhancer binding protein (C/EBP), beta	ENSG00000134107.4	BHLHE40	chr3	protein_coding	basic helix-loop-helix family, member e40	TF	TF
ENSG00000172216.5	ENSG00000235852.1	-0.913706	0.0108488	ENSG00000172216.5	CEBPB	chr20	protein_coding	CCAAT/enhancer binding protein (C/EBP), beta	ENSG00000235852.1	AC005540.3	chr2	antisense	--	TF	other
ENSG00000172216.5	ENSG00000251173.1	0.953437	0.00320167	ENSG00000172216.5	CEBPB	chr20	protein_coding	CCAAT/enhancer binding protein (C/EBP), beta	ENSG00000251173.1	UCHL1-AS1	chr4	antisense	UCHL1 antisense RNA 1 (head to head)	TF	other
ENSG00000172216.5	ENSG00000273903.1	0.916958	0.0100577	ENSG00000172216.5	CEBPB	chr20	protein_coding	CCAAT/enhancer binding protein (C/EBP), beta	ENSG00000273903.1	RP11-686G8.5	chr12	antisense	--	TF	other
ENSG00000172216.5	ENSG00000259580.1	-0.943153	0.00475549	ENSG00000172216.5	CEBPB	chr20	protein_coding	CCAAT/enhancer binding protein (C/EBP), beta	ENSG00000259580.1	RP11-37C7.1	chr15	processed_transcript	--	TF	other
ENSG00000172216.5	ENSG00000269825.1	-0.97752	0.000752358	ENSG00000172216.5	CEBPB	chr20	protein_coding	CCAAT/enhancer binding protein (C/EBP), beta	ENSG00000269825.1	CTD-3099C6.9	chr19	sense_intronic	--	TF	other
ENSG00000172216.5	ENSG00000105479.15	0.940389	0.00522437	ENSG00000172216.5	CEBPB	chr20	protein_coding	CCAAT/enhancer binding protein (C/EBP), beta	ENSG00000105479.15	CCDC114	chr19	protein_coding	coiled-coil domain containing 114	TF	other
ENSG00000172216.5	ENSG00000251521.2	0.909261	0.0119769	ENSG00000172216.5	CEBPB	chr20	protein_coding	CCAAT/enhancer binding protein (C/EBP), beta	ENSG00000251521.2	IMPA1P	chr8	transcribed_unprocessed_pseudogene	inositol(myo)-1(or 4)-monophosphatase 1 pseudogene	TF	other
ENSG00000175197.10	ENSG00000239884.3	0.941462	0.00503981	ENSG00000175197.10	DDIT3	chr12	protein_coding	DNA-damage-inducible transcript 3	ENSG00000239884.3	RN7SL608P	chr17	misc_RNA	RNA, 7SL, cytoplasmic 608, pseudogene	TF	other
ENSG00000175197.10	ENSG00000051108.14	0.999276	7.85963e-07	ENSG00000175197.10	DDIT3	chr12	protein_coding	DNA-damage-inducible transcript 3	ENSG00000051108.14	HERPUD1	chr16	protein_coding	homocysteine-inducible, endoplasmic reticulum stress-inducible, ubiquitin-like domain member 1	TF	aging
ENSG00000175197.10	ENSG00000260583.1	0.954315	0.00308304	ENSG00000175197.10	DDIT3	chr12	protein_coding	DNA-damage-inducible transcript 3	ENSG00000260583.1	AP000223.42	chr21	antisense	--	TF	other
ENSG00000175197.10	ENSG00000229036.7	0.938571	0.00554441	ENSG00000175197.10	DDIT3	chr12	protein_coding	DNA-damage-inducible transcript 3	ENSG00000229036.7	VDAC1P8	chr6	transcribed_processed_pseudogene	voltage-dependent anion channel 1 pseudogene 8	TF	other
ENSG00000175197.10	ENSG00000265864.1	0.981187	0.000527581	ENSG00000175197.10	DDIT3	chr12	protein_coding	DNA-damage-inducible transcript 3	ENSG00000265864.1	AC092117.2	chr16	miRNA	--	TF	other
ENSG00000175197.10	ENSG00000230314.6	-0.919028	0.00956918	ENSG00000175197.10	DDIT3	chr12	protein_coding	DNA-damage-inducible transcript 3	ENSG00000230314.6	ELOVL2-AS1	chr6	antisense	ELOVL2 antisense RNA 1	TF	other
ENSG00000175197.10	ENSG00000229808.1	0.913958	0.0107864	ENSG00000175197.10	DDIT3	chr12	protein_coding	DNA-damage-inducible transcript 3	ENSG00000229808.1	RP11-456P18.2	chr1	transcribed_processed_pseudogene	--	TF	other
ENSG00000175197.10	ENSG00000242419.5	-0.954878	0.00300807	ENSG00000175197.10	DDIT3	chr12	protein_coding	DNA-damage-inducible transcript 3	ENSG00000242419.5	PCDHGC4	chr5	protein_coding	protocadherin gamma subfamily C, 4	TF	other
ENSG00000175197.10	ENSG00000277300.1	-0.941361	0.00505701	ENSG00000175197.10	DDIT3	chr12	protein_coding	DNA-damage-inducible transcript 3	ENSG00000277300.1	AP003041.1	chr11	miRNA	--	TF	other
ENSG00000175197.10	ENSG00000128965.11	0.998982	1.55497e-06	ENSG00000175197.10	DDIT3	chr12	protein_coding	DNA-damage-inducible transcript 3	ENSG00000128965.11	CHAC1	chr15	protein_coding	ChaC glutathione-specific gamma-glutamylcyclotransferase 1	TF	other
ENSG00000175197.10	ENSG00000262222.1	-0.912964	0.0110333	ENSG00000175197.10	DDIT3	chr12	protein_coding	DNA-damage-inducible transcript 3	ENSG00000262222.1	RP11-876N24.4	chr16	antisense	--	TF	other
ENSG00000175197.10	ENSG00000044574.7	0.993574	6.18066e-05	ENSG00000175197.10	DDIT3	chr12	protein_coding	DNA-damage-inducible transcript 3	ENSG00000044574.7	HSPA5	chr9	protein_coding	heat shock 70kDa protein 5 (glucose-regulated protein, 78kDa)	TF	aging
ENSG00000175197.10	ENSG00000207110.1	0.906642	0.0126668	ENSG00000175197.10	DDIT3	chr12	protein_coding	DNA-damage-inducible transcript 3	ENSG00000207110.1	RNU1-106P	chr8	snRNA	RNA, U1 small nuclear 106, pseudogene	TF	other
ENSG00000175197.10	ENSG00000128228.4	0.991412	0.000110316	ENSG00000175197.10	DDIT3	chr12	protein_coding	DNA-damage-inducible transcript 3	ENSG00000128228.4	SDF2L1	chr22	protein_coding	stromal cell-derived factor 2-like 1	TF	other
ENSG00000175197.10	ENSG00000151012.13	0.950727	0.00358191	ENSG00000175197.10	DDIT3	chr12	protein_coding	DNA-damage-inducible transcript 3	ENSG00000151012.13	SLC7A11	chr4	protein_coding	solute carrier family 7 (anionic amino acid transporter light chain, xc- system), member 11	TF	other
ENSG00000175197.10	ENSG00000230002.2	0.9651	0.00180573	ENSG00000175197.10	DDIT3	chr12	protein_coding	DNA-damage-inducible transcript 3	ENSG00000230002.2	ALMS1-IT1	chr2	sense_intronic	ALMS1 intronic transcript 1	TF	other
ENSG00000175197.10	ENSG00000070985.13	0.931798	0.00681861	ENSG00000175197.10	DDIT3	chr12	protein_coding	DNA-damage-inducible transcript 3	ENSG00000070985.13	TRPM5	chr11	protein_coding	transient receptor potential cation channel, subfamily M, member 5	TF	other
ENSG00000175197.10	ENSG00000233261.2	0.964606	0.00185692	ENSG00000175197.10	DDIT3	chr12	protein_coding	DNA-damage-inducible transcript 3	ENSG00000233261.2	LINC00264	chr10	lincRNA	long intergenic non-protein coding RNA 264	TF	other
ENSG00000175197.10	ENSG00000188833.9	0.915349	0.0104455	ENSG00000175197.10	DDIT3	chr12	protein_coding	DNA-damage-inducible transcript 3	ENSG00000188833.9	ENTPD8	chr9	protein_coding	ectonucleoside triphosphate diphosphohydrolase 8	TF	other
ENSG00000175197.10	ENSG00000255776.1	0.968127	0.00150763	ENSG00000175197.10	DDIT3	chr12	protein_coding	DNA-damage-inducible transcript 3	ENSG00000255776.1	RP11-436I9.3	chr12	processed_pseudogene	--	TF	other
ENSG00000175197.10	ENSG00000159197.3	0.923662	0.00851887	ENSG00000175197.10	DDIT3	chr12	protein_coding	DNA-damage-inducible transcript 3	ENSG00000159197.3	KCNE2	chr21	protein_coding	potassium channel, voltage gated subfamily E regulatory beta subunit 2	TF	other
ENSG00000175197.10	ENSG00000153902.13	0.989164	0.000175496	ENSG00000175197.10	DDIT3	chr12	protein_coding	DNA-damage-inducible transcript 3	ENSG00000153902.13	LGI4	chr19	protein_coding	leucine-rich repeat LGI family, member 4	TF	other
ENSG00000175197.10	ENSG00000130766.4	0.984369	0.000364606	ENSG00000175197.10	DDIT3	chr12	protein_coding	DNA-damage-inducible transcript 3	ENSG00000130766.4	SESN2	chr1	protein_coding	sestrin 2	TF	other
ENSG00000175197.10	ENSG00000242516.1	0.932666	0.00664821	ENSG00000175197.10	DDIT3	chr12	protein_coding	DNA-damage-inducible transcript 3	ENSG00000242516.1	LINC00960	chr3	lincRNA	long intergenic non-protein coding RNA 960	TF	other
ENSG00000175197.10	ENSG00000248383.4	-0.990397	0.000137876	ENSG00000175197.10	DDIT3	chr12	protein_coding	DNA-damage-inducible transcript 3	ENSG00000248383.4	PCDHAC1	chr5	protein_coding	protocadherin alpha subfamily C, 1	TF	other
ENSG00000175197.10	ENSG00000163254.4	0.92405	0.00843362	ENSG00000175197.10	DDIT3	chr12	protein_coding	DNA-damage-inducible transcript 3	ENSG00000163254.4	CRYGC	chr2	protein_coding	crystallin, gamma C	TF	other
ENSG00000175197.10	ENSG00000125772.12	0.989771	0.000156417	ENSG00000175197.10	DDIT3	chr12	protein_coding	DNA-damage-inducible transcript 3	ENSG00000125772.12	GPCPD1	chr20	protein_coding	glycerophosphocholine phosphodiesterase GDE1 homolog (S. cerevisiae)	TF	other
ENSG00000175197.10	ENSG00000230530.1	-0.977412	0.000759551	ENSG00000175197.10	DDIT3	chr12	protein_coding	DNA-damage-inducible transcript 3	ENSG00000230530.1	LIMD1-AS1	chr3	antisense	LIMD1 antisense RNA 1	TF	other
ENSG00000175197.10	ENSG00000259158.2	0.928621	0.00746056	ENSG00000175197.10	DDIT3	chr12	protein_coding	DNA-damage-inducible transcript 3	ENSG00000259158.2	ADAM20P1	chr14	lincRNA	ADAM metallopeptidase domain 20 pseudogene 1	TF	other
ENSG00000175197.10	ENSG00000179331.2	-0.912466	0.011158	ENSG00000175197.10	DDIT3	chr12	protein_coding	DNA-damage-inducible transcript 3	ENSG00000179331.2	RAB39A	chr11	protein_coding	RAB39A, member RAS oncogene family	TF	other
ENSG00000175197.10	ENSG00000221077.1	-0.927645	0.00766351	ENSG00000175197.10	DDIT3	chr12	protein_coding	DNA-damage-inducible transcript 3	ENSG00000221077.1	AL117190.1	chr14	miRNA	--	TF	other
ENSG00000175197.10	ENSG00000174004.5	-0.931573	0.00686326	ENSG00000175197.10	DDIT3	chr12	protein_coding	DNA-damage-inducible transcript 3	ENSG00000174004.5	NRROS	chr3	protein_coding	negative regulator of reactive oxygen species	TF	other
ENSG00000175197.10	ENSG00000241697.4	-0.921522	0.00899647	ENSG00000175197.10	DDIT3	chr12	protein_coding	DNA-damage-inducible transcript 3	ENSG00000241697.4	TMEFF1	chr9	protein_coding	transmembrane protein with EGF-like and two follistatin-like domains 1	TF	other
ENSG00000175197.10	ENSG00000272885.1	0.914435	0.0106688	ENSG00000175197.10	DDIT3	chr12	protein_coding	DNA-damage-inducible transcript 3	ENSG00000272885.1	RP11-2H3.6	chr4	lincRNA	--	TF	other
ENSG00000175197.10	ENSG00000261596.2	0.972007	0.00116445	ENSG00000175197.10	DDIT3	chr12	protein_coding	DNA-damage-inducible transcript 3	ENSG00000261596.2	CTB-31N19.3	chr16	sense_intronic	--	TF	other
ENSG00000175197.10	ENSG00000129910.7	0.971276	0.00122576	ENSG00000175197.10	DDIT3	chr12	protein_coding	DNA-damage-inducible transcript 3	ENSG00000129910.7	CDH15	chr16	protein_coding	cadherin 15, type 1, M-cadherin (myotubule)	TF	other
ENSG00000175197.10	ENSG00000271324.1	0.909262	0.0119764	ENSG00000175197.10	DDIT3	chr12	protein_coding	DNA-damage-inducible transcript 3	ENSG00000271324.1	RP11-10C24.2	chr3	lincRNA	--	TF	other
ENSG00000175197.10	ENSG00000162772.16	0.993907	5.5567e-05	ENSG00000175197.10	DDIT3	chr12	protein_coding	DNA-damage-inducible transcript 3	ENSG00000162772.16	ATF3	chr1	protein_coding	activating transcription factor 3	TF	TF
ENSG00000175197.10	ENSG00000052850.5	0.948116	0.00396813	ENSG00000175197.10	DDIT3	chr12	protein_coding	DNA-damage-inducible transcript 3	ENSG00000052850.5	ALX4	chr11	protein_coding	ALX homeobox 4	TF	TF
ENSG00000175197.10	ENSG00000269313.5	0.955492	0.00292732	ENSG00000175197.10	DDIT3	chr12	protein_coding	DNA-damage-inducible transcript 3	ENSG00000269313.5	MAGIX	chrX	protein_coding	MAGI family member, X-linked	TF	other
ENSG00000175197.10	ENSG00000232934.7	0.970634	0.00128088	ENSG00000175197.10	DDIT3	chr12	protein_coding	DNA-damage-inducible transcript 3	ENSG00000232934.7	RP11-324O2.3	chr10	antisense	--	TF	other
ENSG00000175197.10	ENSG00000070669.16	0.989141	0.000176236	ENSG00000175197.10	DDIT3	chr12	protein_coding	DNA-damage-inducible transcript 3	ENSG00000070669.16	ASNS	chr7	protein_coding	asparagine synthetase (glutamine-hydrolyzing)	TF	aging
ENSG00000175197.10	ENSG00000234722.3	-0.947281	0.00409571	ENSG00000175197.10	DDIT3	chr12	protein_coding	DNA-damage-inducible transcript 3	ENSG00000234722.3	LINC01287	chr7	lincRNA	long intergenic non-protein coding RNA 1287	TF	other
ENSG00000175197.10	ENSG00000118194.18	0.906769	0.0126328	ENSG00000175197.10	DDIT3	chr12	protein_coding	DNA-damage-inducible transcript 3	ENSG00000118194.18	TNNT2	chr1	protein_coding	troponin T type 2 (cardiac)	TF	other
ENSG00000175197.10	ENSG00000137142.4	-0.900037	0.0144896	ENSG00000175197.10	DDIT3	chr12	protein_coding	DNA-damage-inducible transcript 3	ENSG00000137142.4	IGFBPL1	chr9	protein_coding	insulin-like growth factor binding protein-like 1	TF	other
ENSG00000175197.10	ENSG00000251664.3	-0.91962	0.00943176	ENSG00000175197.10	DDIT3	chr12	protein_coding	DNA-damage-inducible transcript 3	ENSG00000251664.3	PCDHA12	chr5	protein_coding	protocadherin alpha 12	TF	other
ENSG00000175197.10	ENSG00000278983.1	0.94015	0.00526579	ENSG00000175197.10	DDIT3	chr12	protein_coding	DNA-damage-inducible transcript 3	ENSG00000278983.1	RP11-426J5.3	chr18	TEC	--	TF	other
ENSG00000175197.10	ENSG00000236519.1	0.94954	0.00375503	ENSG00000175197.10	DDIT3	chr12	protein_coding	DNA-damage-inducible transcript 3	ENSG00000236519.1	LINC01424	chr21	antisense	long intergenic non-protein coding RNA 1424	TF	other
ENSG00000175197.10	ENSG00000243232.4	-0.92367	0.00851699	ENSG00000175197.10	DDIT3	chr12	protein_coding	DNA-damage-inducible transcript 3	ENSG00000243232.4	PCDHAC2	chr5	protein_coding	protocadherin alpha subfamily C, 2	TF	other
ENSG00000175197.10	ENSG00000281358.1	0.962447	0.00208885	ENSG00000175197.10	DDIT3	chr12	protein_coding	DNA-damage-inducible transcript 3	ENSG00000281358.1	RASSF1-AS1	chr3	antisense	RASSF1 antisense RNA 1	TF	other
ENSG00000175197.10	ENSG00000278740.1	0.927275	0.00774115	ENSG00000175197.10	DDIT3	chr12	protein_coding	DNA-damage-inducible transcript 3	ENSG00000278740.1	RP11-147L13.14	chr17	lincRNA	--	TF	other
ENSG00000175197.10	ENSG00000205702.10	0.962804	0.00204963	ENSG00000175197.10	DDIT3	chr12	protein_coding	DNA-damage-inducible transcript 3	ENSG00000205702.10	CYP2D7	chr22	polymorphic_pseudogene	cytochrome P450, family 2, subfamily D, polypeptide 7 (gene/pseudogene)	TF	other
ENSG00000175197.10	ENSG00000100219.16	0.998566	3.08295e-06	ENSG00000175197.10	DDIT3	chr12	protein_coding	DNA-damage-inducible transcript 3	ENSG00000100219.16	XBP1	chr22	protein_coding	X-box binding protein 1	TF	TF
ENSG00000175197.10	ENSG00000103226.17	-0.930549	0.00706759	ENSG00000175197.10	DDIT3	chr12	protein_coding	DNA-damage-inducible transcript 3	ENSG00000103226.17	NOMO3	chr16	protein_coding	NODAL modulator 3	TF	other
ENSG00000175197.10	ENSG00000275437.1	0.929247	0.00733181	ENSG00000175197.10	DDIT3	chr12	protein_coding	DNA-damage-inducible transcript 3	ENSG00000275437.1	RP5-908M14.10	chr20	sense_intronic	--	TF	other
ENSG00000175197.10	ENSG00000254656.1	-0.906023	0.0128326	ENSG00000175197.10	DDIT3	chr12	protein_coding	DNA-damage-inducible transcript 3	ENSG00000254656.1	RTL1	chr14	protein_coding	retrotransposon-like 1	TF	other
ENSG00000175197.10	ENSG00000172216.5	0.988788	0.000187843	ENSG00000175197.10	DDIT3	chr12	protein_coding	DNA-damage-inducible transcript 3	ENSG00000172216.5	CEBPB	chr20	protein_coding	CCAAT/enhancer binding protein (C/EBP), beta	TF	TF
ENSG00000175197.10	ENSG00000160606.10	0.975062	0.000925108	ENSG00000175197.10	DDIT3	chr12	protein_coding	DNA-damage-inducible transcript 3	ENSG00000160606.10	TLCD1	chr17	protein_coding	TLC domain containing 1	TF	other
ENSG00000175197.10	ENSG00000230528.7	0.927283	0.00773932	ENSG00000175197.10	DDIT3	chr12	protein_coding	DNA-damage-inducible transcript 3	ENSG00000230528.7	NOS2P3	chr17	transcribed_unprocessed_pseudogene	nitric oxide synthase 2 pseudogene 3	TF	other
ENSG00000175197.10	ENSG00000228709.1	-0.942268	0.00490323	ENSG00000175197.10	DDIT3	chr12	protein_coding	DNA-damage-inducible transcript 3	ENSG00000228709.1	AP001065.15	chr21	lincRNA	--	TF	other
ENSG00000175197.10	ENSG00000273615.1	0.954157	0.00310421	ENSG00000175197.10	DDIT3	chr12	protein_coding	DNA-damage-inducible transcript 3	ENSG00000273615.1	RP11-1136G4.2	chr16	lincRNA	--	TF	other
ENSG00000175197.10	ENSG00000273352.1	0.90296	0.0136682	ENSG00000175197.10	DDIT3	chr12	protein_coding	DNA-damage-inducible transcript 3	ENSG00000273352.1	RP11-61L19.3	chr18	sense_intronic	--	TF	other
ENSG00000175197.10	ENSG00000163577.7	-0.954828	0.00301462	ENSG00000175197.10	DDIT3	chr12	protein_coding	DNA-damage-inducible transcript 3	ENSG00000163577.7	EIF5A2	chr3	protein_coding	eukaryotic translation initiation factor 5A2	TF	TF
ENSG00000175197.10	ENSG00000267791.1	0.910077	0.0117657	ENSG00000175197.10	DDIT3	chr12	protein_coding	DNA-damage-inducible transcript 3	ENSG00000267791.1	CTD-2659N19.2	chr19	antisense	--	TF	other
ENSG00000175197.10	ENSG00000257529.5	-0.93983	0.0053217	ENSG00000175197.10	DDIT3	chr12	protein_coding	DNA-damage-inducible transcript 3	ENSG00000257529.5	RPL36A-HNRNPH2	chrX	protein_coding	RPL36A-HNRNPH2 readthrough	TF	other
ENSG00000175197.10	ENSG00000280000.1	-0.911436	0.0114181	ENSG00000175197.10	DDIT3	chr12	protein_coding	DNA-damage-inducible transcript 3	ENSG00000280000.1	RP11-509E10.3	chr16	TEC	--	TF	other
ENSG00000175197.10	ENSG00000267767.2	-0.957649	0.00265243	ENSG00000175197.10	DDIT3	chr12	protein_coding	DNA-damage-inducible transcript 3	ENSG00000267767.2	CTC-523E23.4	chr19	lincRNA	--	TF	other
ENSG00000175197.10	ENSG00000208028.1	0.971166	0.00123514	ENSG00000175197.10	DDIT3	chr12	protein_coding	DNA-damage-inducible transcript 3	ENSG00000208028.1	MIR616	chr12	miRNA	microRNA 616	TF	other
ENSG00000175197.10	ENSG00000275070.1	0.977823	0.000732277	ENSG00000175197.10	DDIT3	chr12	protein_coding	DNA-damage-inducible transcript 3	ENSG00000275070.1	Metazoa_SRP	chrX	misc_RNA	--	TF	other
ENSG00000175197.10	ENSG00000258667.1	-0.900592	0.0143319	ENSG00000175197.10	DDIT3	chr12	protein_coding	DNA-damage-inducible transcript 3	ENSG00000258667.1	HIF1A-AS2	chr14	lincRNA	HIF1A antisense RNA 2	TF	other
ENSG00000175197.10	ENSG00000153779.9	-0.977476	0.000755314	ENSG00000175197.10	DDIT3	chr12	protein_coding	DNA-damage-inducible transcript 3	ENSG00000153779.9	TGIF2LX	chrX	protein_coding	TGFB-induced factor homeobox 2-like, X-linked	TF	TF
ENSG00000175197.10	ENSG00000164621.5	-0.976603	0.000814708	ENSG00000175197.10	DDIT3	chr12	protein_coding	DNA-damage-inducible transcript 3	ENSG00000164621.5	SMAD5-AS1	chr5	antisense	SMAD5 antisense RNA 1	TF	other
ENSG00000175197.10	ENSG00000269978.1	0.955782	0.00288961	ENSG00000175197.10	DDIT3	chr12	protein_coding	DNA-damage-inducible transcript 3	ENSG00000269978.1	RP11-338N10.3	chr1	lincRNA	--	TF	other
ENSG00000175197.10	ENSG00000261270.1	0.97823	0.000705749	ENSG00000175197.10	DDIT3	chr12	protein_coding	DNA-damage-inducible transcript 3	ENSG00000261270.1	RP11-325K4.3	chr16	sense_intronic	--	TF	other
ENSG00000175197.10	ENSG00000254122.2	-0.926081	0.00799411	ENSG00000175197.10	DDIT3	chr12	protein_coding	DNA-damage-inducible transcript 3	ENSG00000254122.2	PCDHGB7	chr5	protein_coding	protocadherin gamma subfamily B, 7	TF	other
ENSG00000175197.10	ENSG00000261187.1	0.943485	0.00470069	ENSG00000175197.10	DDIT3	chr12	protein_coding	DNA-damage-inducible transcript 3	ENSG00000261187.1	RP11-1007O24.2	chr15	lincRNA	--	TF	other
ENSG00000175197.10	ENSG00000248498.3	0.983224	0.000419772	ENSG00000175197.10	DDIT3	chr12	protein_coding	DNA-damage-inducible transcript 3	ENSG00000248498.3	ASNSP1	chr8	unprocessed_pseudogene	asparagine synthetase pseudogene 1	TF	other
ENSG00000175197.10	ENSG00000139269.2	0.973189	0.00106861	ENSG00000175197.10	DDIT3	chr12	protein_coding	DNA-damage-inducible transcript 3	ENSG00000139269.2	INHBE	chr12	protein_coding	inhibin, beta E	TF	other
ENSG00000175197.10	ENSG00000146192.14	0.959608	0.00241432	ENSG00000175197.10	DDIT3	chr12	protein_coding	DNA-damage-inducible transcript 3	ENSG00000146192.14	FGD2	chr6	protein_coding	FYVE, RhoGEF and PH domain containing 2	TF	other
ENSG00000175197.10	ENSG00000149043.16	0.934783	0.00624112	ENSG00000175197.10	DDIT3	chr12	protein_coding	DNA-damage-inducible transcript 3	ENSG00000149043.16	SYT8	chr11	protein_coding	synaptotagmin VIII	TF	other
ENSG00000175197.10	ENSG00000269898.1	0.965999	0.00171447	ENSG00000175197.10	DDIT3	chr12	protein_coding	DNA-damage-inducible transcript 3	ENSG00000269898.1	RP11-568J23.4	chr16	antisense	--	TF	other
ENSG00000175197.10	ENSG00000261732.1	-0.910422	0.0116768	ENSG00000175197.10	DDIT3	chr12	protein_coding	DNA-damage-inducible transcript 3	ENSG00000261732.1	LA16c-431H6.6	chr16	protein_coding	--	TF	other
ENSG00000175197.10	ENSG00000266313.1	0.94648	0.00421996	ENSG00000175197.10	DDIT3	chr12	protein_coding	DNA-damage-inducible transcript 3	ENSG00000266313.1	RP11-173M1.4	chr17	lincRNA	--	TF	other
ENSG00000175197.10	ENSG00000256427.1	0.92059	0.00920859	ENSG00000175197.10	DDIT3	chr12	protein_coding	DNA-damage-inducible transcript 3	ENSG00000256427.1	RP11-118B22.4	chr12	lincRNA	--	TF	other
ENSG00000175197.10	ENSG00000111859.16	-0.978795	0.000669709	ENSG00000175197.10	DDIT3	chr12	protein_coding	DNA-damage-inducible transcript 3	ENSG00000111859.16	NEDD9	chr6	protein_coding	neural precursor cell expressed, developmentally down-regulated 9	TF	other
ENSG00000175197.10	ENSG00000250424.4	-0.963838	0.0019379	ENSG00000175197.10	DDIT3	chr12	protein_coding	DNA-damage-inducible transcript 3	ENSG00000250424.4	RP5-877J2.1	chr7	protein_coding	--	TF	other
ENSG00000175197.10	ENSG00000111981.4	0.902601	0.0137679	ENSG00000175197.10	DDIT3	chr12	protein_coding	DNA-damage-inducible transcript 3	ENSG00000111981.4	ULBP1	chr6	protein_coding	UL16 binding protein 1	TF	other
ENSG00000175197.10	ENSG00000235508.3	0.944708	0.0045013	ENSG00000175197.10	DDIT3	chr12	protein_coding	DNA-damage-inducible transcript 3	ENSG00000235508.3	RPS2P7	chr20	processed_pseudogene	ribosomal protein S2 pseudogene 7	TF	other
ENSG00000175197.10	ENSG00000140450.8	-0.90262	0.0137624	ENSG00000175197.10	DDIT3	chr12	protein_coding	DNA-damage-inducible transcript 3	ENSG00000140450.8	ARRDC4	chr15	protein_coding	arrestin domain containing 4	TF	other
ENSG00000175197.10	ENSG00000207421.1	0.926853	0.00783006	ENSG00000175197.10	DDIT3	chr12	protein_coding	DNA-damage-inducible transcript 3	ENSG00000207421.1	SNORD38B	chr1	snoRNA	small nucleolar RNA, C/D box 38B	TF	other
ENSG00000175197.10	ENSG00000258465.6	-0.926453	0.00791487	ENSG00000175197.10	DDIT3	chr12	protein_coding	DNA-damage-inducible transcript 3	ENSG00000258465.6	RP11-574F21.3	chr1	protein_coding	--	TF	other
ENSG00000175197.10	ENSG00000128272.14	0.990532	0.000134037	ENSG00000175197.10	DDIT3	chr12	protein_coding	DNA-damage-inducible transcript 3	ENSG00000128272.14	ATF4	chr22	protein_coding	activating transcription factor 4	TF	TF
ENSG00000175197.10	ENSG00000259668.5	0.907651	0.0123987	ENSG00000175197.10	DDIT3	chr12	protein_coding	DNA-damage-inducible transcript 3	ENSG00000259668.5	RP11-707P17.2	chr15	antisense	--	TF	other
ENSG00000175197.10	ENSG00000265845.2	0.956921	0.00274378	ENSG00000175197.10	DDIT3	chr12	protein_coding	DNA-damage-inducible transcript 3	ENSG00000265845.2	RP11-20B24.5	chr17	antisense	--	TF	other
ENSG00000175197.10	ENSG00000270299.1	-0.95376	0.00315771	ENSG00000175197.10	DDIT3	chr12	protein_coding	DNA-damage-inducible transcript 3	ENSG00000270299.1	RP5-850E9.3	chr20	protein_coding	--	TF	other
ENSG00000175197.10	ENSG00000272787.1	0.924624	0.00830819	ENSG00000175197.10	DDIT3	chr12	protein_coding	DNA-damage-inducible transcript 3	ENSG00000272787.1	KB-226F1.2	chr22	lincRNA	--	TF	other
ENSG00000175197.10	ENSG00000173110.7	0.985039	0.000334057	ENSG00000175197.10	DDIT3	chr12	protein_coding	DNA-damage-inducible transcript 3	ENSG00000173110.7	HSPA6	chr1	protein_coding	heat shock 70kDa protein 6 (HSP70B')	TF	other
ENSG00000175197.10	ENSG00000242686.4	0.914259	0.010712	ENSG00000175197.10	DDIT3	chr12	protein_coding	DNA-damage-inducible transcript 3	ENSG00000242686.4	RP11-1191J2.2	chr4	antisense	--	TF	other
ENSG00000175197.10	ENSG00000276418.4	-0.910793	0.011582	ENSG00000175197.10	DDIT3	chr12	protein_coding	DNA-damage-inducible transcript 3	ENSG00000276418.4	RP11-26J3.4	chr8	protein_coding	--	TF	other
ENSG00000175197.10	ENSG00000253102.1	-0.928282	0.00753077	ENSG00000175197.10	DDIT3	chr12	protein_coding	DNA-damage-inducible transcript 3	ENSG00000253102.1	RP1-117B12.4	chr17	antisense	--	TF	other
ENSG00000175197.10	ENSG00000261114.1	0.990204	0.000143462	ENSG00000175197.10	DDIT3	chr12	protein_coding	DNA-damage-inducible transcript 3	ENSG00000261114.1	RP11-325K4.2	chr16	sense_intronic	--	TF	other
ENSG00000175197.10	ENSG00000231940.1	0.900116	0.014467	ENSG00000175197.10	DDIT3	chr12	protein_coding	DNA-damage-inducible transcript 3	ENSG00000231940.1	RPS7P3	chr1	processed_pseudogene	ribosomal protein S7 pseudogene 3	TF	other
ENSG00000175197.10	ENSG00000235499.1	-0.966434	0.00167115	ENSG00000175197.10	DDIT3	chr12	protein_coding	DNA-damage-inducible transcript 3	ENSG00000235499.1	AC073046.25	chr2	lincRNA	--	TF	other
ENSG00000175197.10	ENSG00000134107.4	-0.910052	0.0117722	ENSG00000175197.10	DDIT3	chr12	protein_coding	DNA-damage-inducible transcript 3	ENSG00000134107.4	BHLHE40	chr3	protein_coding	basic helix-loop-helix family, member e40	TF	TF
ENSG00000175197.10	ENSG00000251173.1	0.93936	0.00540434	ENSG00000175197.10	DDIT3	chr12	protein_coding	DNA-damage-inducible transcript 3	ENSG00000251173.1	UCHL1-AS1	chr4	antisense	UCHL1 antisense RNA 1 (head to head)	TF	other
ENSG00000175197.10	ENSG00000273903.1	0.962553	0.00207712	ENSG00000175197.10	DDIT3	chr12	protein_coding	DNA-damage-inducible transcript 3	ENSG00000273903.1	RP11-686G8.5	chr12	antisense	--	TF	other
ENSG00000175197.10	ENSG00000259580.1	-0.912992	0.0110263	ENSG00000175197.10	DDIT3	chr12	protein_coding	DNA-damage-inducible transcript 3	ENSG00000259580.1	RP11-37C7.1	chr15	processed_transcript	--	TF	other
ENSG00000175197.10	ENSG00000269825.1	-0.968742	0.0014503	ENSG00000175197.10	DDIT3	chr12	protein_coding	DNA-damage-inducible transcript 3	ENSG00000269825.1	CTD-3099C6.9	chr19	sense_intronic	--	TF	other
ENSG00000175197.10	ENSG00000105479.15	0.912845	0.0110629	ENSG00000175197.10	DDIT3	chr12	protein_coding	DNA-damage-inducible transcript 3	ENSG00000105479.15	CCDC114	chr19	protein_coding	coiled-coil domain containing 114	TF	other
ENSG00000175197.10	ENSG00000251521.2	0.934578	0.00628006	ENSG00000175197.10	DDIT3	chr12	protein_coding	DNA-damage-inducible transcript 3	ENSG00000251521.2	IMPA1P	chr8	transcribed_unprocessed_pseudogene	inositol(myo)-1(or 4)-monophosphatase 1 pseudogene	TF	other
ENSG00000163577.7	ENSG00000196517.11	-0.910236	0.0117247	ENSG00000163577.7	EIF5A2	chr3	protein_coding	eukaryotic translation initiation factor 5A2	ENSG00000196517.11	SLC6A9	chr1	protein_coding	solute carrier family 6 (neurotransmitter transporter, glycine), member 9	TF	other
ENSG00000163577.7	ENSG00000051108.14	-0.946401	0.00423229	ENSG00000163577.7	EIF5A2	chr3	protein_coding	eukaryotic translation initiation factor 5A2	ENSG00000051108.14	HERPUD1	chr16	protein_coding	homocysteine-inducible, endoplasmic reticulum stress-inducible, ubiquitin-like domain member 1	TF	aging
ENSG00000163577.7	ENSG00000265864.1	-0.926142	0.00798111	ENSG00000163577.7	EIF5A2	chr3	protein_coding	eukaryotic translation initiation factor 5A2	ENSG00000265864.1	AC092117.2	chr16	miRNA	--	TF	other
ENSG00000163577.7	ENSG00000229808.1	-0.912643	0.0111136	ENSG00000163577.7	EIF5A2	chr3	protein_coding	eukaryotic translation initiation factor 5A2	ENSG00000229808.1	RP11-456P18.2	chr1	transcribed_processed_pseudogene	--	TF	other
ENSG00000163577.7	ENSG00000242419.5	0.98537	0.000319507	ENSG00000163577.7	EIF5A2	chr3	protein_coding	eukaryotic translation initiation factor 5A2	ENSG00000242419.5	PCDHGC4	chr5	protein_coding	protocadherin gamma subfamily C, 4	TF	other
ENSG00000163577.7	ENSG00000277300.1	0.99121	0.000115546	ENSG00000163577.7	EIF5A2	chr3	protein_coding	eukaryotic translation initiation factor 5A2	ENSG00000277300.1	AP003041.1	chr11	miRNA	--	TF	other
ENSG00000163577.7	ENSG00000128965.11	-0.954961	0.00299712	ENSG00000163577.7	EIF5A2	chr3	protein_coding	eukaryotic translation initiation factor 5A2	ENSG00000128965.11	CHAC1	chr15	protein_coding	ChaC glutathione-specific gamma-glutamylcyclotransferase 1	TF	other
ENSG00000163577.7	ENSG00000262222.1	0.956706	0.00277098	ENSG00000163577.7	EIF5A2	chr3	protein_coding	eukaryotic translation initiation factor 5A2	ENSG00000262222.1	RP11-876N24.4	chr16	antisense	--	TF	other
ENSG00000163577.7	ENSG00000044574.7	-0.916988	0.0100504	ENSG00000163577.7	EIF5A2	chr3	protein_coding	eukaryotic translation initiation factor 5A2	ENSG00000044574.7	HSPA5	chr9	protein_coding	heat shock 70kDa protein 5 (glucose-regulated protein, 78kDa)	TF	aging
ENSG00000163577.7	ENSG00000101883.4	-0.910038	0.0117758	ENSG00000163577.7	EIF5A2	chr3	protein_coding	eukaryotic translation initiation factor 5A2	ENSG00000101883.4	RHOXF1	chrX	protein_coding	Rhox homeobox family, member 1	TF	TF
ENSG00000163577.7	ENSG00000207110.1	-0.934062	0.00637847	ENSG00000163577.7	EIF5A2	chr3	protein_coding	eukaryotic translation initiation factor 5A2	ENSG00000207110.1	RNU1-106P	chr8	snRNA	RNA, U1 small nuclear 106, pseudogene	TF	other
ENSG00000163577.7	ENSG00000146858.7	0.923499	0.00855472	ENSG00000163577.7	EIF5A2	chr3	protein_coding	eukaryotic translation initiation factor 5A2	ENSG00000146858.7	ZC3HAV1L	chr7	protein_coding	zinc finger CCCH-type, antiviral 1-like	TF	other
ENSG00000163577.7	ENSG00000128228.4	-0.923762	0.00849675	ENSG00000163577.7	EIF5A2	chr3	protein_coding	eukaryotic translation initiation factor 5A2	ENSG00000128228.4	SDF2L1	chr22	protein_coding	stromal cell-derived factor 2-like 1	TF	other
ENSG00000163577.7	ENSG00000229089.6	-0.930073	0.00716375	ENSG00000163577.7	EIF5A2	chr3	protein_coding	eukaryotic translation initiation factor 5A2	ENSG00000229089.6	ANKRD20A8P	chr2	transcribed_unprocessed_pseudogene	ankyrin repeat domain 20 family, member A8, pseudogene	TF	other
ENSG00000163577.7	ENSG00000151012.13	-0.990369	0.000138676	ENSG00000163577.7	EIF5A2	chr3	protein_coding	eukaryotic translation initiation factor 5A2	ENSG00000151012.13	SLC7A11	chr4	protein_coding	solute carrier family 7 (anionic amino acid transporter light chain, xc- system), member 11	TF	other
ENSG00000163577.7	ENSG00000135048.13	0.926348	0.00793712	ENSG00000163577.7	EIF5A2	chr3	protein_coding	eukaryotic translation initiation factor 5A2	ENSG00000135048.13	TMEM2	chr9	protein_coding	transmembrane protein 2	TF	other
ENSG00000163577.7	ENSG00000070985.13	-0.968269	0.00149432	ENSG00000163577.7	EIF5A2	chr3	protein_coding	eukaryotic translation initiation factor 5A2	ENSG00000070985.13	TRPM5	chr11	protein_coding	transient receptor potential cation channel, subfamily M, member 5	TF	other
ENSG00000163577.7	ENSG00000233261.2	-0.905137	0.0130717	ENSG00000163577.7	EIF5A2	chr3	protein_coding	eukaryotic translation initiation factor 5A2	ENSG00000233261.2	LINC00264	chr10	lincRNA	long intergenic non-protein coding RNA 264	TF	other
ENSG00000163577.7	ENSG00000145949.9	0.944599	0.00451894	ENSG00000163577.7	EIF5A2	chr3	protein_coding	eukaryotic translation initiation factor 5A2	ENSG00000145949.9	MYLK4	chr6	protein_coding	myosin light chain kinase family, member 4	TF	other
ENSG00000163577.7	ENSG00000249967.1	0.932342	0.00671152	ENSG00000163577.7	EIF5A2	chr3	protein_coding	eukaryotic translation initiation factor 5A2	ENSG00000249967.1	RP11-548K23.11	chr10	protein_coding	--	TF	other
ENSG00000163577.7	ENSG00000153902.13	-0.926717	0.00785891	ENSG00000163577.7	EIF5A2	chr3	protein_coding	eukaryotic translation initiation factor 5A2	ENSG00000153902.13	LGI4	chr19	protein_coding	leucine-rich repeat LGI family, member 4	TF	other
ENSG00000163577.7	ENSG00000130766.4	-0.956374	0.00281336	ENSG00000163577.7	EIF5A2	chr3	protein_coding	eukaryotic translation initiation factor 5A2	ENSG00000130766.4	SESN2	chr1	protein_coding	sestrin 2	TF	other
ENSG00000163577.7	ENSG00000248383.4	0.984613	0.000353307	ENSG00000163577.7	EIF5A2	chr3	protein_coding	eukaryotic translation initiation factor 5A2	ENSG00000248383.4	PCDHAC1	chr5	protein_coding	protocadherin alpha subfamily C, 1	TF	other
ENSG00000163577.7	ENSG00000125772.12	-0.970256	0.00131391	ENSG00000163577.7	EIF5A2	chr3	protein_coding	eukaryotic translation initiation factor 5A2	ENSG00000125772.12	GPCPD1	chr20	protein_coding	glycerophosphocholine phosphodiesterase GDE1 homolog (S. cerevisiae)	TF	other
ENSG00000163577.7	ENSG00000169245.5	-0.908232	0.0122458	ENSG00000163577.7	EIF5A2	chr3	protein_coding	eukaryotic translation initiation factor 5A2	ENSG00000169245.5	CXCL10	chr4	protein_coding	chemokine (C-X-C motif) ligand 10	TF	other
ENSG00000163577.7	ENSG00000230530.1	0.914362	0.0106867	ENSG00000163577.7	EIF5A2	chr3	protein_coding	eukaryotic translation initiation factor 5A2	ENSG00000230530.1	LIMD1-AS1	chr3	antisense	LIMD1 antisense RNA 1	TF	other
ENSG00000163577.7	ENSG00000259158.2	-0.943313	0.00472908	ENSG00000163577.7	EIF5A2	chr3	protein_coding	eukaryotic translation initiation factor 5A2	ENSG00000259158.2	ADAM20P1	chr14	lincRNA	ADAM metallopeptidase domain 20 pseudogene 1	TF	other
ENSG00000163577.7	ENSG00000179331.2	0.914442	0.0106671	ENSG00000163577.7	EIF5A2	chr3	protein_coding	eukaryotic translation initiation factor 5A2	ENSG00000179331.2	RAB39A	chr11	protein_coding	RAB39A, member RAS oncogene family	TF	other
ENSG00000163577.7	ENSG00000279536.1	0.905879	0.0128713	ENSG00000163577.7	EIF5A2	chr3	protein_coding	eukaryotic translation initiation factor 5A2	ENSG00000279536.1	RP11-445N20.2	chr7	TEC	--	TF	other
ENSG00000163577.7	ENSG00000221077.1	0.931362	0.00690516	ENSG00000163577.7	EIF5A2	chr3	protein_coding	eukaryotic translation initiation factor 5A2	ENSG00000221077.1	AL117190.1	chr14	miRNA	--	TF	other
ENSG00000163577.7	ENSG00000174004.5	0.969078	0.00141943	ENSG00000163577.7	EIF5A2	chr3	protein_coding	eukaryotic translation initiation factor 5A2	ENSG00000174004.5	NRROS	chr3	protein_coding	negative regulator of reactive oxygen species	TF	other
ENSG00000163577.7	ENSG00000275091.1	-0.943728	0.00466064	ENSG00000163577.7	EIF5A2	chr3	protein_coding	eukaryotic translation initiation factor 5A2	ENSG00000275091.1	CTB-55O6.13	chr19	antisense	--	TF	other
ENSG00000163577.7	ENSG00000241697.4	0.921028	0.00910862	ENSG00000163577.7	EIF5A2	chr3	protein_coding	eukaryotic translation initiation factor 5A2	ENSG00000241697.4	TMEFF1	chr9	protein_coding	transmembrane protein with EGF-like and two follistatin-like domains 1	TF	other
ENSG00000163577.7	ENSG00000243410.1	0.974266	0.000984838	ENSG00000163577.7	EIF5A2	chr3	protein_coding	eukaryotic translation initiation factor 5A2	ENSG00000243410.1	RP11-245J9.4	chr3	antisense	--	TF	other
ENSG00000163577.7	ENSG00000123700.4	-0.960971	0.00225518	ENSG00000163577.7	EIF5A2	chr3	protein_coding	eukaryotic translation initiation factor 5A2	ENSG00000123700.4	KCNJ2	chr17	protein_coding	potassium channel, inwardly rectifying subfamily J, member 2	TF	other
ENSG00000163577.7	ENSG00000237212.1	-0.941535	0.00502723	ENSG00000163577.7	EIF5A2	chr3	protein_coding	eukaryotic translation initiation factor 5A2	ENSG00000237212.1	RP11-569G13.2	chr9	lincRNA	--	TF	other
ENSG00000163577.7	ENSG00000259992.1	0.974141	0.000994418	ENSG00000163577.7	EIF5A2	chr3	protein_coding	eukaryotic translation initiation factor 5A2	ENSG00000259992.1	RP11-77K12.8	chr16	processed_transcript	--	TF	other
ENSG00000163577.7	ENSG00000261596.2	-0.947769	0.00402093	ENSG00000163577.7	EIF5A2	chr3	protein_coding	eukaryotic translation initiation factor 5A2	ENSG00000261596.2	CTB-31N19.3	chr16	sense_intronic	--	TF	other
ENSG00000163577.7	ENSG00000129910.7	-0.952785	0.00329127	ENSG00000163577.7	EIF5A2	chr3	protein_coding	eukaryotic translation initiation factor 5A2	ENSG00000129910.7	CDH15	chr16	protein_coding	cadherin 15, type 1, M-cadherin (myotubule)	TF	other
ENSG00000163577.7	ENSG00000271324.1	-0.924182	0.00840459	ENSG00000163577.7	EIF5A2	chr3	protein_coding	eukaryotic translation initiation factor 5A2	ENSG00000271324.1	RP11-10C24.2	chr3	lincRNA	--	TF	other
ENSG00000163577.7	ENSG00000162772.16	-0.976363	0.000831431	ENSG00000163577.7	EIF5A2	chr3	protein_coding	eukaryotic translation initiation factor 5A2	ENSG00000162772.16	ATF3	chr1	protein_coding	activating transcription factor 3	TF	TF
ENSG00000163577.7	ENSG00000272149.1	0.920585	0.00920961	ENSG00000163577.7	EIF5A2	chr3	protein_coding	eukaryotic translation initiation factor 5A2	ENSG00000272149.1	RP11-627J17.1	chr3	antisense	--	TF	other
ENSG00000163577.7	ENSG00000052850.5	-0.938182	0.00561403	ENSG00000163577.7	EIF5A2	chr3	protein_coding	eukaryotic translation initiation factor 5A2	ENSG00000052850.5	ALX4	chr11	protein_coding	ALX homeobox 4	TF	TF
ENSG00000163577.7	ENSG00000276408.1	0.932924	0.00659782	ENSG00000163577.7	EIF5A2	chr3	protein_coding	eukaryotic translation initiation factor 5A2	ENSG00000276408.1	RP11-490B18.5	chr16	lincRNA	--	TF	other
ENSG00000163577.7	ENSG00000227382.1	-0.916445	0.0101805	ENSG00000163577.7	EIF5A2	chr3	protein_coding	eukaryotic translation initiation factor 5A2	ENSG00000227382.1	EIF4A2P2	chr10	processed_pseudogene	eukaryotic translation initiation factor 4A2 pseudogene 2	TF	other
ENSG00000163577.7	ENSG00000269313.5	-0.939322	0.00541096	ENSG00000163577.7	EIF5A2	chr3	protein_coding	eukaryotic translation initiation factor 5A2	ENSG00000269313.5	MAGIX	chrX	protein_coding	MAGI family member, X-linked	TF	other
ENSG00000163577.7	ENSG00000232934.7	-0.908882	0.0120755	ENSG00000163577.7	EIF5A2	chr3	protein_coding	eukaryotic translation initiation factor 5A2	ENSG00000232934.7	RP11-324O2.3	chr10	antisense	--	TF	other
ENSG00000163577.7	ENSG00000070669.16	-0.987619	0.000228997	ENSG00000163577.7	EIF5A2	chr3	protein_coding	eukaryotic translation initiation factor 5A2	ENSG00000070669.16	ASNS	chr7	protein_coding	asparagine synthetase (glutamine-hydrolyzing)	TF	aging
ENSG00000163577.7	ENSG00000234722.3	0.971757	0.00118522	ENSG00000163577.7	EIF5A2	chr3	protein_coding	eukaryotic translation initiation factor 5A2	ENSG00000234722.3	LINC01287	chr7	lincRNA	long intergenic non-protein coding RNA 1287	TF	other
ENSG00000163577.7	ENSG00000118194.18	-0.922719	0.00872771	ENSG00000163577.7	EIF5A2	chr3	protein_coding	eukaryotic translation initiation factor 5A2	ENSG00000118194.18	TNNT2	chr1	protein_coding	troponin T type 2 (cardiac)	TF	other
ENSG00000163577.7	ENSG00000137142.4	0.942995	0.00478173	ENSG00000163577.7	EIF5A2	chr3	protein_coding	eukaryotic translation initiation factor 5A2	ENSG00000137142.4	IGFBPL1	chr9	protein_coding	insulin-like growth factor binding protein-like 1	TF	other
ENSG00000163577.7	ENSG00000251664.3	0.989459	0.000166075	ENSG00000163577.7	EIF5A2	chr3	protein_coding	eukaryotic translation initiation factor 5A2	ENSG00000251664.3	PCDHA12	chr5	protein_coding	protocadherin alpha 12	TF	other
ENSG00000163577.7	ENSG00000269976.1	-0.924948	0.00823775	ENSG00000163577.7	EIF5A2	chr3	protein_coding	eukaryotic translation initiation factor 5A2	ENSG00000269976.1	RP11-130L8.2	chr2	lincRNA	--	TF	other
ENSG00000163577.7	ENSG00000175197.10	-0.954828	0.00301462	ENSG00000163577.7	EIF5A2	chr3	protein_coding	eukaryotic translation initiation factor 5A2	ENSG00000175197.10	DDIT3	chr12	protein_coding	DNA-damage-inducible transcript 3	TF	TF
ENSG00000163577.7	ENSG00000258924.4	0.940363	0.00522875	ENSG00000163577.7	EIF5A2	chr3	protein_coding	eukaryotic translation initiation factor 5A2	ENSG00000258924.4	CTB-96E2.3	chr17	processed_transcript	--	TF	other
ENSG00000163577.7	ENSG00000280068.1	-0.917779	0.00986249	ENSG00000163577.7	EIF5A2	chr3	protein_coding	eukaryotic translation initiation factor 5A2	ENSG00000280068.1	RP11-91H12.1	chr5	TEC	--	TF	other
ENSG00000163577.7	ENSG00000258376.2	-0.909708	0.0118609	ENSG00000163577.7	EIF5A2	chr3	protein_coding	eukaryotic translation initiation factor 5A2	ENSG00000258376.2	RP4-647C14.2	chr14	antisense	--	TF	other
ENSG00000163577.7	ENSG00000236519.1	-0.918439	0.00970696	ENSG00000163577.7	EIF5A2	chr3	protein_coding	eukaryotic translation initiation factor 5A2	ENSG00000236519.1	LINC01424	chr21	antisense	long intergenic non-protein coding RNA 1424	TF	other
ENSG00000163577.7	ENSG00000243232.4	0.992682	8.01325e-05	ENSG00000163577.7	EIF5A2	chr3	protein_coding	eukaryotic translation initiation factor 5A2	ENSG00000243232.4	PCDHAC2	chr5	protein_coding	protocadherin alpha subfamily C, 2	TF	other
ENSG00000163577.7	ENSG00000281358.1	-0.953161	0.00323948	ENSG00000163577.7	EIF5A2	chr3	protein_coding	eukaryotic translation initiation factor 5A2	ENSG00000281358.1	RASSF1-AS1	chr3	antisense	RASSF1 antisense RNA 1	TF	other
ENSG00000163577.7	ENSG00000278740.1	-0.950296	0.0036444	ENSG00000163577.7	EIF5A2	chr3	protein_coding	eukaryotic translation initiation factor 5A2	ENSG00000278740.1	RP11-147L13.14	chr17	lincRNA	--	TF	other
ENSG00000163577.7	ENSG00000100219.16	-0.942629	0.00484281	ENSG00000163577.7	EIF5A2	chr3	protein_coding	eukaryotic translation initiation factor 5A2	ENSG00000100219.16	XBP1	chr22	protein_coding	X-box binding protein 1	TF	TF
ENSG00000163577.7	ENSG00000239264.8	0.957722	0.00264337	ENSG00000163577.7	EIF5A2	chr3	protein_coding	eukaryotic translation initiation factor 5A2	ENSG00000239264.8	TXNDC5	chr6	protein_coding	thioredoxin domain containing 5 (endoplasmic reticulum)	TF	other
ENSG00000163577.7	ENSG00000272324.5	0.934451	0.00630411	ENSG00000163577.7	EIF5A2	chr3	protein_coding	eukaryotic translation initiation factor 5A2	ENSG00000272324.5	CTD-2154B17.4	chr5	antisense	--	TF	other
ENSG00000163577.7	ENSG00000103226.17	0.975231	0.000912629	ENSG00000163577.7	EIF5A2	chr3	protein_coding	eukaryotic translation initiation factor 5A2	ENSG00000103226.17	NOMO3	chr16	protein_coding	NODAL modulator 3	TF	other
ENSG00000163577.7	ENSG00000275437.1	-0.915201	0.0104815	ENSG00000163577.7	EIF5A2	chr3	protein_coding	eukaryotic translation initiation factor 5A2	ENSG00000275437.1	RP5-908M14.10	chr20	sense_intronic	--	TF	other
ENSG00000163577.7	ENSG00000254656.1	0.951144	0.00352207	ENSG00000163577.7	EIF5A2	chr3	protein_coding	eukaryotic translation initiation factor 5A2	ENSG00000254656.1	RTL1	chr14	protein_coding	retrotransposon-like 1	TF	other
ENSG00000163577.7	ENSG00000172216.5	-0.979448	0.000629237	ENSG00000163577.7	EIF5A2	chr3	protein_coding	eukaryotic translation initiation factor 5A2	ENSG00000172216.5	CEBPB	chr20	protein_coding	CCAAT/enhancer binding protein (C/EBP), beta	TF	TF
ENSG00000163577.7	ENSG00000160606.10	-0.97201	0.00116422	ENSG00000163577.7	EIF5A2	chr3	protein_coding	eukaryotic translation initiation factor 5A2	ENSG00000160606.10	TLCD1	chr17	protein_coding	TLC domain containing 1	TF	other
ENSG00000163577.7	ENSG00000230528.7	-0.944502	0.00453461	ENSG00000163577.7	EIF5A2	chr3	protein_coding	eukaryotic translation initiation factor 5A2	ENSG00000230528.7	NOS2P3	chr17	transcribed_unprocessed_pseudogene	nitric oxide synthase 2 pseudogene 3	TF	other
ENSG00000163577.7	ENSG00000196968.10	0.922271	0.00882778	ENSG00000163577.7	EIF5A2	chr3	protein_coding	eukaryotic translation initiation factor 5A2	ENSG00000196968.10	FUT11	chr10	protein_coding	fucosyltransferase 11 (alpha (1,3) fucosyltransferase)	TF	other
ENSG00000163577.7	ENSG00000228709.1	0.987226	0.000243723	ENSG00000163577.7	EIF5A2	chr3	protein_coding	eukaryotic translation initiation factor 5A2	ENSG00000228709.1	AP001065.15	chr21	lincRNA	--	TF	other
ENSG00000163577.7	ENSG00000273615.1	-0.953824	0.00314917	ENSG00000163577.7	EIF5A2	chr3	protein_coding	eukaryotic translation initiation factor 5A2	ENSG00000273615.1	RP11-1136G4.2	chr16	lincRNA	--	TF	other
ENSG00000163577.7	ENSG00000280134.1	-0.922662	0.00874041	ENSG00000163577.7	EIF5A2	chr3	protein_coding	eukaryotic translation initiation factor 5A2	ENSG00000280134.1	RP11-113E21.3	chr10	TEC	--	TF	other
ENSG00000163577.7	ENSG00000185761.10	-0.955023	0.00298886	ENSG00000163577.7	EIF5A2	chr3	protein_coding	eukaryotic translation initiation factor 5A2	ENSG00000185761.10	ADAMTSL5	chr19	protein_coding	ADAMTS-like 5	TF	other
ENSG00000163577.7	ENSG00000176840.11	-0.946562	0.00420714	ENSG00000163577.7	EIF5A2	chr3	protein_coding	eukaryotic translation initiation factor 5A2	ENSG00000176840.11	MIR7-3HG	chr19	lincRNA	MIR7-3 host gene	TF	other
ENSG00000163577.7	ENSG00000257529.5	0.953367	0.00321121	ENSG00000163577.7	EIF5A2	chr3	protein_coding	eukaryotic translation initiation factor 5A2	ENSG00000257529.5	RPL36A-HNRNPH2	chrX	protein_coding	RPL36A-HNRNPH2 readthrough	TF	other
ENSG00000163577.7	ENSG00000240184.6	0.913025	0.011018	ENSG00000163577.7	EIF5A2	chr3	protein_coding	eukaryotic translation initiation factor 5A2	ENSG00000240184.6	PCDHGC3	chr5	protein_coding	protocadherin gamma subfamily C, 3	TF	other
ENSG00000163577.7	ENSG00000260342.2	0.919109	0.00955049	ENSG00000163577.7	EIF5A2	chr3	protein_coding	eukaryotic translation initiation factor 5A2	ENSG00000260342.2	RP11-1035H13.3	chr16	protein_coding	--	TF	other
ENSG00000163577.7	ENSG00000267699.2	0.902118	0.0139024	ENSG00000163577.7	EIF5A2	chr3	protein_coding	eukaryotic translation initiation factor 5A2	ENSG00000267699.2	RP11-729L2.2	chr18	protein_coding	--	TF	other
ENSG00000163577.7	ENSG00000274911.1	0.94615	0.00427173	ENSG00000163577.7	EIF5A2	chr3	protein_coding	eukaryotic translation initiation factor 5A2	ENSG00000274911.1	RP11-12A20.7	chr9	unprocessed_pseudogene	--	TF	other
ENSG00000163577.7	ENSG00000280254.1	-0.9195	0.00945963	ENSG00000163577.7	EIF5A2	chr3	protein_coding	eukaryotic translation initiation factor 5A2	ENSG00000280254.1	RP11-81A22.4	chr17	TEC	--	TF	other
ENSG00000163577.7	ENSG00000267767.2	0.903611	0.0134884	ENSG00000163577.7	EIF5A2	chr3	protein_coding	eukaryotic translation initiation factor 5A2	ENSG00000267767.2	CTC-523E23.4	chr19	lincRNA	--	TF	other
ENSG00000163577.7	ENSG00000208028.1	-0.910621	0.0116258	ENSG00000163577.7	EIF5A2	chr3	protein_coding	eukaryotic translation initiation factor 5A2	ENSG00000208028.1	MIR616	chr12	miRNA	microRNA 616	TF	other
ENSG00000163577.7	ENSG00000275070.1	-0.964195	0.00190002	ENSG00000163577.7	EIF5A2	chr3	protein_coding	eukaryotic translation initiation factor 5A2	ENSG00000275070.1	Metazoa_SRP	chrX	misc_RNA	--	TF	other
ENSG00000163577.7	ENSG00000153779.9	0.983725	0.000395179	ENSG00000163577.7	EIF5A2	chr3	protein_coding	eukaryotic translation initiation factor 5A2	ENSG00000153779.9	TGIF2LX	chrX	protein_coding	TGFB-induced factor homeobox 2-like, X-linked	TF	TF
ENSG00000163577.7	ENSG00000164621.5	0.965947	0.00171963	ENSG00000163577.7	EIF5A2	chr3	protein_coding	eukaryotic translation initiation factor 5A2	ENSG00000164621.5	SMAD5-AS1	chr5	antisense	SMAD5 antisense RNA 1	TF	other
ENSG00000163577.7	ENSG00000254081.1	-0.943043	0.00477379	ENSG00000163577.7	EIF5A2	chr3	protein_coding	eukaryotic translation initiation factor 5A2	ENSG00000254081.1	LINC01299	chr8	lincRNA	long intergenic non-protein coding RNA 1299	TF	other
ENSG00000163577.7	ENSG00000261270.1	-0.990112	0.000146183	ENSG00000163577.7	EIF5A2	chr3	protein_coding	eukaryotic translation initiation factor 5A2	ENSG00000261270.1	RP11-325K4.3	chr16	sense_intronic	--	TF	other
ENSG00000163577.7	ENSG00000254122.2	0.953227	0.00323041	ENSG00000163577.7	EIF5A2	chr3	protein_coding	eukaryotic translation initiation factor 5A2	ENSG00000254122.2	PCDHGB7	chr5	protein_coding	protocadherin gamma subfamily B, 7	TF	other
ENSG00000163577.7	ENSG00000259066.5	0.900958	0.0142282	ENSG00000163577.7	EIF5A2	chr3	protein_coding	eukaryotic translation initiation factor 5A2	ENSG00000259066.5	RP11-371E8.4	chr14	protein_coding	--	TF	other
ENSG00000163577.7	ENSG00000273398.5	0.93397	0.006396	ENSG00000163577.7	EIF5A2	chr3	protein_coding	eukaryotic translation initiation factor 5A2	ENSG00000273398.5	HZGJ	chr2	protein_coding	--	TF	other
ENSG00000163577.7	ENSG00000248498.3	-0.930438	0.00709006	ENSG00000163577.7	EIF5A2	chr3	protein_coding	eukaryotic translation initiation factor 5A2	ENSG00000248498.3	ASNSP1	chr8	unprocessed_pseudogene	asparagine synthetase pseudogene 1	TF	other
ENSG00000163577.7	ENSG00000139269.2	-0.908459	0.012186	ENSG00000163577.7	EIF5A2	chr3	protein_coding	eukaryotic translation initiation factor 5A2	ENSG00000139269.2	INHBE	chr12	protein_coding	inhibin, beta E	TF	other
ENSG00000163577.7	ENSG00000253661.1	0.946771	0.00417457	ENSG00000163577.7	EIF5A2	chr3	protein_coding	eukaryotic translation initiation factor 5A2	ENSG00000253661.1	ZFHX4-AS1	chr8	antisense	ZFHX4 antisense RNA 1	TF	other
ENSG00000163577.7	ENSG00000146192.14	-0.987249	0.000242829	ENSG00000163577.7	EIF5A2	chr3	protein_coding	eukaryotic translation initiation factor 5A2	ENSG00000146192.14	FGD2	chr6	protein_coding	FYVE, RhoGEF and PH domain containing 2	TF	other
ENSG00000163577.7	ENSG00000266677.1	0.953093	0.00324884	ENSG00000163577.7	EIF5A2	chr3	protein_coding	eukaryotic translation initiation factor 5A2	ENSG00000266677.1	RP11-258F1.1	chr17	antisense	--	TF	other
ENSG00000163577.7	ENSG00000269898.1	-0.931377	0.00690218	ENSG00000163577.7	EIF5A2	chr3	protein_coding	eukaryotic translation initiation factor 5A2	ENSG00000269898.1	RP11-568J23.4	chr16	antisense	--	TF	other
ENSG00000163577.7	ENSG00000261732.1	0.964706	0.00184655	ENSG00000163577.7	EIF5A2	chr3	protein_coding	eukaryotic translation initiation factor 5A2	ENSG00000261732.1	LA16c-431H6.6	chr16	protein_coding	--	TF	other
ENSG00000163577.7	ENSG00000266313.1	-0.961034	0.00224797	ENSG00000163577.7	EIF5A2	chr3	protein_coding	eukaryotic translation initiation factor 5A2	ENSG00000266313.1	RP11-173M1.4	chr17	lincRNA	--	TF	other
ENSG00000163577.7	ENSG00000256427.1	-0.929754	0.0072284	ENSG00000163577.7	EIF5A2	chr3	protein_coding	eukaryotic translation initiation factor 5A2	ENSG00000256427.1	RP11-118B22.4	chr12	lincRNA	--	TF	other
ENSG00000163577.7	ENSG00000111859.16	0.969547	0.00137695	ENSG00000163577.7	EIF5A2	chr3	protein_coding	eukaryotic translation initiation factor 5A2	ENSG00000111859.16	NEDD9	chr6	protein_coding	neural precursor cell expressed, developmentally down-regulated 9	TF	other
ENSG00000163577.7	ENSG00000223459.5	0.907826	0.0123525	ENSG00000163577.7	EIF5A2	chr3	protein_coding	eukaryotic translation initiation factor 5A2	ENSG00000223459.5	TCAF1P1	chr7	unprocessed_pseudogene	TRPM8 channel-associated factor 1 pseudogene 1	TF	other
ENSG00000163577.7	ENSG00000250424.4	0.98176	0.00049599	ENSG00000163577.7	EIF5A2	chr3	protein_coding	eukaryotic translation initiation factor 5A2	ENSG00000250424.4	RP5-877J2.1	chr7	protein_coding	--	TF	other
ENSG00000163577.7	ENSG00000213888.3	0.926661	0.00787074	ENSG00000163577.7	EIF5A2	chr3	protein_coding	eukaryotic translation initiation factor 5A2	ENSG00000213888.3	LINC01521	chr22	lincRNA	long intergenic non-protein coding RNA 1521	TF	other
ENSG00000163577.7	ENSG00000111981.4	-0.987036	0.000251024	ENSG00000163577.7	EIF5A2	chr3	protein_coding	eukaryotic translation initiation factor 5A2	ENSG00000111981.4	ULBP1	chr6	protein_coding	UL16 binding protein 1	TF	other
ENSG00000163577.7	ENSG00000235508.3	-0.988941	0.000182789	ENSG00000163577.7	EIF5A2	chr3	protein_coding	eukaryotic translation initiation factor 5A2	ENSG00000235508.3	RPS2P7	chr20	processed_pseudogene	ribosomal protein S2 pseudogene 7	TF	other
ENSG00000163577.7	ENSG00000140450.8	0.982615	0.000450717	ENSG00000163577.7	EIF5A2	chr3	protein_coding	eukaryotic translation initiation factor 5A2	ENSG00000140450.8	ARRDC4	chr15	protein_coding	arrestin domain containing 4	TF	other
ENSG00000163577.7	ENSG00000280035.1	0.913445	0.0109134	ENSG00000163577.7	EIF5A2	chr3	protein_coding	eukaryotic translation initiation factor 5A2	ENSG00000280035.1	RP11-10J21.2	chr8	TEC	--	TF	other
ENSG00000163577.7	ENSG00000104324.15	-0.935183	0.00616579	ENSG00000163577.7	EIF5A2	chr3	protein_coding	eukaryotic translation initiation factor 5A2	ENSG00000104324.15	CPQ	chr8	protein_coding	carboxypeptidase Q	TF	aging
ENSG00000163577.7	ENSG00000207421.1	-0.932773	0.00662734	ENSG00000163577.7	EIF5A2	chr3	protein_coding	eukaryotic translation initiation factor 5A2	ENSG00000207421.1	SNORD38B	chr1	snoRNA	small nucleolar RNA, C/D box 38B	TF	other
ENSG00000163577.7	ENSG00000258465.6	0.966408	0.00167369	ENSG00000163577.7	EIF5A2	chr3	protein_coding	eukaryotic translation initiation factor 5A2	ENSG00000258465.6	RP11-574F21.3	chr1	protein_coding	--	TF	other
ENSG00000163577.7	ENSG00000265972.5	0.967012	0.00161438	ENSG00000163577.7	EIF5A2	chr3	protein_coding	eukaryotic translation initiation factor 5A2	ENSG00000265972.5	TXNIP	chr1	protein_coding	thioredoxin interacting protein	TF	other
ENSG00000163577.7	ENSG00000128272.14	-0.983141	0.000423951	ENSG00000163577.7	EIF5A2	chr3	protein_coding	eukaryotic translation initiation factor 5A2	ENSG00000128272.14	ATF4	chr22	protein_coding	activating transcription factor 4	TF	TF
ENSG00000163577.7	ENSG00000270299.1	0.935653	0.00607764	ENSG00000163577.7	EIF5A2	chr3	protein_coding	eukaryotic translation initiation factor 5A2	ENSG00000270299.1	RP5-850E9.3	chr20	protein_coding	--	TF	other
ENSG00000163577.7	ENSG00000173110.7	-0.963773	0.00194478	ENSG00000163577.7	EIF5A2	chr3	protein_coding	eukaryotic translation initiation factor 5A2	ENSG00000173110.7	HSPA6	chr1	protein_coding	heat shock 70kDa protein 6 (HSP70B')	TF	other
ENSG00000163577.7	ENSG00000242686.4	-0.923779	0.00849303	ENSG00000163577.7	EIF5A2	chr3	protein_coding	eukaryotic translation initiation factor 5A2	ENSG00000242686.4	RP11-1191J2.2	chr4	antisense	--	TF	other
ENSG00000163577.7	ENSG00000276418.4	0.961026	0.00224883	ENSG00000163577.7	EIF5A2	chr3	protein_coding	eukaryotic translation initiation factor 5A2	ENSG00000276418.4	RP11-26J3.4	chr8	protein_coding	--	TF	other
ENSG00000163577.7	ENSG00000253102.1	0.962991	0.00202916	ENSG00000163577.7	EIF5A2	chr3	protein_coding	eukaryotic translation initiation factor 5A2	ENSG00000253102.1	RP1-117B12.4	chr17	antisense	--	TF	other
ENSG00000163577.7	ENSG00000261114.1	-0.966025	0.00171184	ENSG00000163577.7	EIF5A2	chr3	protein_coding	eukaryotic translation initiation factor 5A2	ENSG00000261114.1	RP11-325K4.2	chr16	sense_intronic	--	TF	other
ENSG00000163577.7	ENSG00000181826.9	0.916138	0.0102544	ENSG00000163577.7	EIF5A2	chr3	protein_coding	eukaryotic translation initiation factor 5A2	ENSG00000181826.9	RELL1	chr4	protein_coding	RELT-like 1	TF	other
ENSG00000163577.7	ENSG00000235499.1	0.957088	0.00272261	ENSG00000163577.7	EIF5A2	chr3	protein_coding	eukaryotic translation initiation factor 5A2	ENSG00000235499.1	AC073046.25	chr2	lincRNA	--	TF	other
ENSG00000163577.7	ENSG00000134107.4	0.910382	0.0116873	ENSG00000163577.7	EIF5A2	chr3	protein_coding	eukaryotic translation initiation factor 5A2	ENSG00000134107.4	BHLHE40	chr3	protein_coding	basic helix-loop-helix family, member e40	TF	TF
ENSG00000163577.7	ENSG00000229955.1	0.900463	0.0143682	ENSG00000163577.7	EIF5A2	chr3	protein_coding	eukaryotic translation initiation factor 5A2	ENSG00000229955.1	RP1-5O6.4	chr22	sense_intronic	--	TF	other
ENSG00000163577.7	ENSG00000235852.1	0.94234	0.00489121	ENSG00000163577.7	EIF5A2	chr3	protein_coding	eukaryotic translation initiation factor 5A2	ENSG00000235852.1	AC005540.3	chr2	antisense	--	TF	other
ENSG00000163577.7	ENSG00000259580.1	0.980594	0.000561215	ENSG00000163577.7	EIF5A2	chr3	protein_coding	eukaryotic translation initiation factor 5A2	ENSG00000259580.1	RP11-37C7.1	chr15	processed_transcript	--	TF	other
ENSG00000163577.7	ENSG00000269825.1	0.980261	0.000580604	ENSG00000163577.7	EIF5A2	chr3	protein_coding	eukaryotic translation initiation factor 5A2	ENSG00000269825.1	CTD-3099C6.9	chr19	sense_intronic	--	TF	other
ENSG00000163577.7	ENSG00000105479.15	-0.931289	0.00691966	ENSG00000163577.7	EIF5A2	chr3	protein_coding	eukaryotic translation initiation factor 5A2	ENSG00000105479.15	CCDC114	chr19	protein_coding	coiled-coil domain containing 114	TF	other
ENSG00000163577.7	ENSG00000251521.2	-0.924537	0.00832707	ENSG00000163577.7	EIF5A2	chr3	protein_coding	eukaryotic translation initiation factor 5A2	ENSG00000251521.2	IMPA1P	chr8	transcribed_unprocessed_pseudogene	inositol(myo)-1(or 4)-monophosphatase 1 pseudogene	TF	other
ENSG00000101883.4	ENSG00000196517.11	0.980167	0.000586096	ENSG00000101883.4	RHOXF1	chrX	protein_coding	Rhox homeobox family, member 1	ENSG00000196517.11	SLC6A9	chr1	protein_coding	solute carrier family 6 (neurotransmitter transporter, glycine), member 9	TF	other
ENSG00000101883.4	ENSG00000229808.1	0.951961	0.0034062	ENSG00000101883.4	RHOXF1	chrX	protein_coding	Rhox homeobox family, member 1	ENSG00000229808.1	RP11-456P18.2	chr1	transcribed_processed_pseudogene	--	TF	other
ENSG00000101883.4	ENSG00000242419.5	-0.911678	0.0113566	ENSG00000101883.4	RHOXF1	chrX	protein_coding	Rhox homeobox family, member 1	ENSG00000242419.5	PCDHGC4	chr5	protein_coding	protocadherin gamma subfamily C, 4	TF	other
ENSG00000101883.4	ENSG00000223849.1	0.90935	0.0119538	ENSG00000101883.4	RHOXF1	chrX	protein_coding	Rhox homeobox family, member 1	ENSG00000223849.1	RP11-80I15.1	chr9	processed_pseudogene	--	TF	other
ENSG00000101883.4	ENSG00000267072.2	-0.90271	0.0137377	ENSG00000101883.4	RHOXF1	chrX	protein_coding	Rhox homeobox family, member 1	ENSG00000267072.2	RP11-165E7.1	chr16	lincRNA	--	TF	other
ENSG00000101883.4	ENSG00000229089.6	0.950407	0.00362817	ENSG00000101883.4	RHOXF1	chrX	protein_coding	Rhox homeobox family, member 1	ENSG00000229089.6	ANKRD20A8P	chr2	transcribed_unprocessed_pseudogene	ankyrin repeat domain 20 family, member A8, pseudogene	TF	other
ENSG00000101883.4	ENSG00000151012.13	0.95281	0.00328777	ENSG00000101883.4	RHOXF1	chrX	protein_coding	Rhox homeobox family, member 1	ENSG00000151012.13	SLC7A11	chr4	protein_coding	solute carrier family 7 (anionic amino acid transporter light chain, xc- system), member 11	TF	other
ENSG00000101883.4	ENSG00000234788.1	-0.951711	0.00344151	ENSG00000101883.4	RHOXF1	chrX	protein_coding	Rhox homeobox family, member 1	ENSG00000234788.1	HSPA8P3	chr10	processed_pseudogene	heat shock 70kDa protein 8 pseudogene 3	TF	other
ENSG00000101883.4	ENSG00000279598.1	-0.936452	0.00592922	ENSG00000101883.4	RHOXF1	chrX	protein_coding	Rhox homeobox family, member 1	ENSG00000279598.1	RP11-65L3.3	chr2	TEC	--	TF	other
ENSG00000101883.4	ENSG00000135048.13	-0.923787	0.00849133	ENSG00000101883.4	RHOXF1	chrX	protein_coding	Rhox homeobox family, member 1	ENSG00000135048.13	TMEM2	chr9	protein_coding	transmembrane protein 2	TF	other
ENSG00000101883.4	ENSG00000070985.13	0.953779	0.00315517	ENSG00000101883.4	RHOXF1	chrX	protein_coding	Rhox homeobox family, member 1	ENSG00000070985.13	TRPM5	chr11	protein_coding	transient receptor potential cation channel, subfamily M, member 5	TF	other
ENSG00000101883.4	ENSG00000145949.9	-0.959415	0.00243728	ENSG00000101883.4	RHOXF1	chrX	protein_coding	Rhox homeobox family, member 1	ENSG00000145949.9	MYLK4	chr6	protein_coding	myosin light chain kinase family, member 4	TF	other
ENSG00000101883.4	ENSG00000159197.3	0.919414	0.0094795	ENSG00000101883.4	RHOXF1	chrX	protein_coding	Rhox homeobox family, member 1	ENSG00000159197.3	KCNE2	chr21	protein_coding	potassium channel, voltage gated subfamily E regulatory beta subunit 2	TF	other
ENSG00000101883.4	ENSG00000130766.4	0.919415	0.00947937	ENSG00000101883.4	RHOXF1	chrX	protein_coding	Rhox homeobox family, member 1	ENSG00000130766.4	SESN2	chr1	protein_coding	sestrin 2	TF	other
ENSG00000101883.4	ENSG00000251666.1	0.92212	0.00886178	ENSG00000101883.4	RHOXF1	chrX	protein_coding	Rhox homeobox family, member 1	ENSG00000251666.1	ZNF346-IT1	chr5	sense_intronic	ZNF346 intronic transcript 1	TF	other
ENSG00000101883.4	ENSG00000259158.2	0.939851	0.0053181	ENSG00000101883.4	RHOXF1	chrX	protein_coding	Rhox homeobox family, member 1	ENSG00000259158.2	ADAM20P1	chr14	lincRNA	ADAM metallopeptidase domain 20 pseudogene 1	TF	other
ENSG00000101883.4	ENSG00000273759.1	0.914898	0.0105555	ENSG00000101883.4	RHOXF1	chrX	protein_coding	Rhox homeobox family, member 1	ENSG00000273759.1	RP4-563E14.1	chr20	lincRNA	--	TF	other
ENSG00000101883.4	ENSG00000275091.1	0.916396	0.0101923	ENSG00000101883.4	RHOXF1	chrX	protein_coding	Rhox homeobox family, member 1	ENSG00000275091.1	CTB-55O6.13	chr19	antisense	--	TF	other
ENSG00000101883.4	ENSG00000123700.4	0.927863	0.00761793	ENSG00000101883.4	RHOXF1	chrX	protein_coding	Rhox homeobox family, member 1	ENSG00000123700.4	KCNJ2	chr17	protein_coding	potassium channel, inwardly rectifying subfamily J, member 2	TF	other
ENSG00000101883.4	ENSG00000237212.1	0.946566	0.00420658	ENSG00000101883.4	RHOXF1	chrX	protein_coding	Rhox homeobox family, member 1	ENSG00000237212.1	RP11-569G13.2	chr9	lincRNA	--	TF	other
ENSG00000101883.4	ENSG00000129910.7	0.904263	0.0133096	ENSG00000101883.4	RHOXF1	chrX	protein_coding	Rhox homeobox family, member 1	ENSG00000129910.7	CDH15	chr16	protein_coding	cadherin 15, type 1, M-cadherin (myotubule)	TF	other
ENSG00000101883.4	ENSG00000271324.1	0.983637	0.000399442	ENSG00000101883.4	RHOXF1	chrX	protein_coding	Rhox homeobox family, member 1	ENSG00000271324.1	RP11-10C24.2	chr3	lincRNA	--	TF	other
ENSG00000101883.4	ENSG00000269313.5	0.929946	0.00718941	ENSG00000101883.4	RHOXF1	chrX	protein_coding	Rhox homeobox family, member 1	ENSG00000269313.5	MAGIX	chrX	protein_coding	MAGI family member, X-linked	TF	other
ENSG00000101883.4	ENSG00000229839.6	0.90185	0.0139774	ENSG00000101883.4	RHOXF1	chrX	protein_coding	Rhox homeobox family, member 1	ENSG00000229839.6	AC018462.2	chr2	antisense	--	TF	other
ENSG00000101883.4	ENSG00000234722.3	-0.929969	0.00718468	ENSG00000101883.4	RHOXF1	chrX	protein_coding	Rhox homeobox family, member 1	ENSG00000234722.3	LINC01287	chr7	lincRNA	long intergenic non-protein coding RNA 1287	TF	other
ENSG00000101883.4	ENSG00000118194.18	0.985534	0.000312398	ENSG00000101883.4	RHOXF1	chrX	protein_coding	Rhox homeobox family, member 1	ENSG00000118194.18	TNNT2	chr1	protein_coding	troponin T type 2 (cardiac)	TF	other
ENSG00000101883.4	ENSG00000251664.3	-0.920661	0.00919238	ENSG00000101883.4	RHOXF1	chrX	protein_coding	Rhox homeobox family, member 1	ENSG00000251664.3	PCDHA12	chr5	protein_coding	protocadherin alpha 12	TF	other
ENSG00000101883.4	ENSG00000175877.3	0.946338	0.00424222	ENSG00000101883.4	RHOXF1	chrX	protein_coding	Rhox homeobox family, member 1	ENSG00000175877.3	WBSCR28	chr7	protein_coding	Williams-Beuren syndrome chromosome region 28	TF	other
ENSG00000101883.4	ENSG00000280068.1	0.964539	0.00186389	ENSG00000101883.4	RHOXF1	chrX	protein_coding	Rhox homeobox family, member 1	ENSG00000280068.1	RP11-91H12.1	chr5	TEC	--	TF	other
ENSG00000101883.4	ENSG00000125804.13	-0.956306	0.00282202	ENSG00000101883.4	RHOXF1	chrX	protein_coding	Rhox homeobox family, member 1	ENSG00000125804.13	FAM182A	chr20	processed_transcript	family with sequence similarity 182, member A	TF	other
ENSG00000101883.4	ENSG00000243232.4	-0.903401	0.0135462	ENSG00000101883.4	RHOXF1	chrX	protein_coding	Rhox homeobox family, member 1	ENSG00000243232.4	PCDHAC2	chr5	protein_coding	protocadherin alpha subfamily C, 2	TF	other
ENSG00000101883.4	ENSG00000275437.1	0.939847	0.00531881	ENSG00000101883.4	RHOXF1	chrX	protein_coding	Rhox homeobox family, member 1	ENSG00000275437.1	RP5-908M14.10	chr20	sense_intronic	--	TF	other
ENSG00000101883.4	ENSG00000172216.5	0.908034	0.0122978	ENSG00000101883.4	RHOXF1	chrX	protein_coding	Rhox homeobox family, member 1	ENSG00000172216.5	CEBPB	chr20	protein_coding	CCAAT/enhancer binding protein (C/EBP), beta	TF	TF
ENSG00000101883.4	ENSG00000228709.1	-0.914738	0.0105946	ENSG00000101883.4	RHOXF1	chrX	protein_coding	Rhox homeobox family, member 1	ENSG00000228709.1	AP001065.15	chr21	lincRNA	--	TF	other
ENSG00000101883.4	ENSG00000273615.1	0.907945	0.012321	ENSG00000101883.4	RHOXF1	chrX	protein_coding	Rhox homeobox family, member 1	ENSG00000273615.1	RP11-1136G4.2	chr16	lincRNA	--	TF	other
ENSG00000101883.4	ENSG00000235084.3	0.921443	0.00901448	ENSG00000101883.4	RHOXF1	chrX	protein_coding	Rhox homeobox family, member 1	ENSG00000235084.3	CHCHD2P6	chr1	processed_pseudogene	coiled-coil-helix-coiled-coil-helix domain containing 2 pseudogene 6	TF	other
ENSG00000101883.4	ENSG00000188011.5	0.929795	0.00722011	ENSG00000101883.4	RHOXF1	chrX	protein_coding	Rhox homeobox family, member 1	ENSG00000188011.5	RTP5	chr2	protein_coding	receptor (chemosensory) transporter protein 5 (putative)	TF	other
ENSG00000101883.4	ENSG00000280134.1	0.914381	0.0106821	ENSG00000101883.4	RHOXF1	chrX	protein_coding	Rhox homeobox family, member 1	ENSG00000280134.1	RP11-113E21.3	chr10	TEC	--	TF	other
ENSG00000101883.4	ENSG00000163577.7	-0.910038	0.0117758	ENSG00000101883.4	RHOXF1	chrX	protein_coding	Rhox homeobox family, member 1	ENSG00000163577.7	EIF5A2	chr3	protein_coding	eukaryotic translation initiation factor 5A2	TF	TF
ENSG00000101883.4	ENSG00000254251.1	0.923905	0.00846527	ENSG00000101883.4	RHOXF1	chrX	protein_coding	Rhox homeobox family, member 1	ENSG00000254251.1	RP11-662G23.1	chr8	antisense	--	TF	other
ENSG00000101883.4	ENSG00000254081.1	0.926306	0.00794611	ENSG00000101883.4	RHOXF1	chrX	protein_coding	Rhox homeobox family, member 1	ENSG00000254081.1	LINC01299	chr8	lincRNA	long intergenic non-protein coding RNA 1299	TF	other
ENSG00000101883.4	ENSG00000261270.1	0.900504	0.0143567	ENSG00000101883.4	RHOXF1	chrX	protein_coding	Rhox homeobox family, member 1	ENSG00000261270.1	RP11-325K4.3	chr16	sense_intronic	--	TF	other
ENSG00000101883.4	ENSG00000146192.14	0.91261	0.0111217	ENSG00000101883.4	RHOXF1	chrX	protein_coding	Rhox homeobox family, member 1	ENSG00000146192.14	FGD2	chr6	protein_coding	FYVE, RhoGEF and PH domain containing 2	TF	other
ENSG00000101883.4	ENSG00000225511.6	0.938067	0.00563478	ENSG00000101883.4	RHOXF1	chrX	protein_coding	Rhox homeobox family, member 1	ENSG00000225511.6	LINC00475	chr9	lincRNA	long intergenic non-protein coding RNA 475	TF	other
ENSG00000101883.4	ENSG00000226604.2	0.912993	0.011026	ENSG00000101883.4	RHOXF1	chrX	protein_coding	Rhox homeobox family, member 1	ENSG00000226604.2	PAPPA-AS2	chr9	antisense	PAPPA antisense RNA 2	TF	other
ENSG00000101883.4	ENSG00000129214.14	0.911517	0.0113974	ENSG00000101883.4	RHOXF1	chrX	protein_coding	Rhox homeobox family, member 1	ENSG00000129214.14	SHBG	chr17	protein_coding	sex hormone-binding globulin	TF	other
ENSG00000101883.4	ENSG00000111981.4	0.940133	0.00526875	ENSG00000101883.4	RHOXF1	chrX	protein_coding	Rhox homeobox family, member 1	ENSG00000111981.4	ULBP1	chr6	protein_coding	UL16 binding protein 1	TF	other
ENSG00000101883.4	ENSG00000207421.1	0.95951	0.00242592	ENSG00000101883.4	RHOXF1	chrX	protein_coding	Rhox homeobox family, member 1	ENSG00000207421.1	SNORD38B	chr1	snoRNA	small nucleolar RNA, C/D box 38B	TF	other
ENSG00000101883.4	ENSG00000165349.11	0.935599	0.00608767	ENSG00000101883.4	RHOXF1	chrX	protein_coding	Rhox homeobox family, member 1	ENSG00000165349.11	SLC7A3	chrX	protein_coding	solute carrier family 7 (cationic amino acid transporter, y+ system), member 3	TF	other
ENSG00000101883.4	ENSG00000128272.14	0.903634	0.0134822	ENSG00000101883.4	RHOXF1	chrX	protein_coding	Rhox homeobox family, member 1	ENSG00000128272.14	ATF4	chr22	protein_coding	activating transcription factor 4	TF	TF
ENSG00000165643.10	ENSG00000237977.1	0.918143	0.00977668	ENSG00000165643.10	SOHLH1	chr9	protein_coding	spermatogenesis and oogenesis specific basic helix-loop-helix 1	ENSG00000237977.1	EIF4HP2	chr22	processed_pseudogene	eukaryotic translation initiation factor 4H pseudogene 2	TF	other
ENSG00000165643.10	ENSG00000260583.1	0.907403	0.0124643	ENSG00000165643.10	SOHLH1	chr9	protein_coding	spermatogenesis and oogenesis specific basic helix-loop-helix 1	ENSG00000260583.1	AP000223.42	chr21	antisense	--	TF	other
ENSG00000165643.10	ENSG00000229808.1	0.936815	0.00586241	ENSG00000165643.10	SOHLH1	chr9	protein_coding	spermatogenesis and oogenesis specific basic helix-loop-helix 1	ENSG00000229808.1	RP11-456P18.2	chr1	transcribed_processed_pseudogene	--	TF	other
ENSG00000165643.10	ENSG00000223849.1	0.905568	0.012955	ENSG00000165643.10	SOHLH1	chr9	protein_coding	spermatogenesis and oogenesis specific basic helix-loop-helix 1	ENSG00000223849.1	RP11-80I15.1	chr9	processed_pseudogene	--	TF	other
ENSG00000165643.10	ENSG00000229089.6	0.921143	0.00908257	ENSG00000165643.10	SOHLH1	chr9	protein_coding	spermatogenesis and oogenesis specific basic helix-loop-helix 1	ENSG00000229089.6	ANKRD20A8P	chr2	transcribed_unprocessed_pseudogene	ankyrin repeat domain 20 family, member A8, pseudogene	TF	other
ENSG00000165643.10	ENSG00000272949.1	0.951643	0.00345104	ENSG00000165643.10	SOHLH1	chr9	protein_coding	spermatogenesis and oogenesis specific basic helix-loop-helix 1	ENSG00000272949.1	RP11-514P8.8	chr7	processed_transcript	--	TF	other
ENSG00000165643.10	ENSG00000188833.9	0.919218	0.00952494	ENSG00000165643.10	SOHLH1	chr9	protein_coding	spermatogenesis and oogenesis specific basic helix-loop-helix 1	ENSG00000188833.9	ENTPD8	chr9	protein_coding	ectonucleoside triphosphate diphosphohydrolase 8	TF	other
ENSG00000165643.10	ENSG00000231544.3	0.94282	0.00481079	ENSG00000165643.10	SOHLH1	chr9	protein_coding	spermatogenesis and oogenesis specific basic helix-loop-helix 1	ENSG00000231544.3	RSL24D1P11	chr18	processed_pseudogene	ribosomal L24 domain containing 1 pseudogene 11	TF	other
ENSG00000165643.10	ENSG00000159197.3	0.952489	0.00333227	ENSG00000165643.10	SOHLH1	chr9	protein_coding	spermatogenesis and oogenesis specific basic helix-loop-helix 1	ENSG00000159197.3	KCNE2	chr21	protein_coding	potassium channel, voltage gated subfamily E regulatory beta subunit 2	TF	other
ENSG00000165643.10	ENSG00000275379.1	0.970037	0.00133318	ENSG00000165643.10	SOHLH1	chr9	protein_coding	spermatogenesis and oogenesis specific basic helix-loop-helix 1	ENSG00000275379.1	HIST1H3I	chr6	protein_coding	histone cluster 1, H3i	TF	other
ENSG00000165643.10	ENSG00000273759.1	0.958467	0.00255167	ENSG00000165643.10	SOHLH1	chr9	protein_coding	spermatogenesis and oogenesis specific basic helix-loop-helix 1	ENSG00000273759.1	RP4-563E14.1	chr20	lincRNA	--	TF	other
ENSG00000165643.10	ENSG00000158315.10	0.975125	0.000920422	ENSG00000165643.10	SOHLH1	chr9	protein_coding	spermatogenesis and oogenesis specific basic helix-loop-helix 1	ENSG00000158315.10	RHBDL2	chr1	protein_coding	rhomboid, veinlet-like 2 (Drosophila)	TF	other
ENSG00000165643.10	ENSG00000257355.1	0.97275	0.00110374	ENSG00000165643.10	SOHLH1	chr9	protein_coding	spermatogenesis and oogenesis specific basic helix-loop-helix 1	ENSG00000257355.1	CTD-2006C1.10	chr19	protein_coding	--	TF	other
ENSG00000165643.10	ENSG00000271324.1	0.902245	0.0138669	ENSG00000165643.10	SOHLH1	chr9	protein_coding	spermatogenesis and oogenesis specific basic helix-loop-helix 1	ENSG00000271324.1	RP11-10C24.2	chr3	lincRNA	--	TF	other
ENSG00000165643.10	ENSG00000229839.6	0.972987	0.00108468	ENSG00000165643.10	SOHLH1	chr9	protein_coding	spermatogenesis and oogenesis specific basic helix-loop-helix 1	ENSG00000229839.6	AC018462.2	chr2	antisense	--	TF	other
ENSG00000165643.10	ENSG00000234618.1	0.948187	0.00395733	ENSG00000165643.10	SOHLH1	chr9	protein_coding	spermatogenesis and oogenesis specific basic helix-loop-helix 1	ENSG00000234618.1	RPSAP9	chr9	processed_pseudogene	ribosomal protein SA pseudogene 9	TF	other
ENSG00000165643.10	ENSG00000175877.3	0.928788	0.00742623	ENSG00000165643.10	SOHLH1	chr9	protein_coding	spermatogenesis and oogenesis specific basic helix-loop-helix 1	ENSG00000175877.3	WBSCR28	chr7	protein_coding	Williams-Beuren syndrome chromosome region 28	TF	other
ENSG00000165643.10	ENSG00000280068.1	0.900767	0.0142822	ENSG00000165643.10	SOHLH1	chr9	protein_coding	spermatogenesis and oogenesis specific basic helix-loop-helix 1	ENSG00000280068.1	RP11-91H12.1	chr5	TEC	--	TF	other
ENSG00000165643.10	ENSG00000272312.1	0.979166	0.000646558	ENSG00000165643.10	SOHLH1	chr9	protein_coding	spermatogenesis and oogenesis specific basic helix-loop-helix 1	ENSG00000272312.1	RP11-239L20.6	chr6	lincRNA	--	TF	other
ENSG00000165643.10	ENSG00000186891.13	0.906572	0.0126855	ENSG00000165643.10	SOHLH1	chr9	protein_coding	spermatogenesis and oogenesis specific basic helix-loop-helix 1	ENSG00000186891.13	TNFRSF18	chr1	protein_coding	tumor necrosis factor receptor superfamily, member 18	TF	other
ENSG00000165643.10	ENSG00000188011.5	0.952936	0.00327041	ENSG00000165643.10	SOHLH1	chr9	protein_coding	spermatogenesis and oogenesis specific basic helix-loop-helix 1	ENSG00000188011.5	RTP5	chr2	protein_coding	receptor (chemosensory) transporter protein 5 (putative)	TF	other
ENSG00000165643.10	ENSG00000186431.18	0.922307	0.00881972	ENSG00000165643.10	SOHLH1	chr9	protein_coding	spermatogenesis and oogenesis specific basic helix-loop-helix 1	ENSG00000186431.18	FCAR	chr19	protein_coding	Fc fragment of IgA receptor	TF	other
ENSG00000165643.10	ENSG00000267791.1	0.908064	0.0122899	ENSG00000165643.10	SOHLH1	chr9	protein_coding	spermatogenesis and oogenesis specific basic helix-loop-helix 1	ENSG00000267791.1	CTD-2659N19.2	chr19	antisense	--	TF	other
ENSG00000165643.10	ENSG00000254251.1	0.926864	0.00782778	ENSG00000165643.10	SOHLH1	chr9	protein_coding	spermatogenesis and oogenesis specific basic helix-loop-helix 1	ENSG00000254251.1	RP11-662G23.1	chr8	antisense	--	TF	other
ENSG00000165643.10	ENSG00000234571.1	0.958373	0.00256318	ENSG00000165643.10	SOHLH1	chr9	protein_coding	spermatogenesis and oogenesis specific basic helix-loop-helix 1	ENSG00000234571.1	RP5-998N21.4	chr1	lincRNA	--	TF	other
ENSG00000165643.10	ENSG00000226604.2	0.926864	0.00782778	ENSG00000165643.10	SOHLH1	chr9	protein_coding	spermatogenesis and oogenesis specific basic helix-loop-helix 1	ENSG00000226604.2	PAPPA-AS2	chr9	antisense	PAPPA antisense RNA 2	TF	other
ENSG00000165643.10	ENSG00000129214.14	0.989182	0.000174907	ENSG00000165643.10	SOHLH1	chr9	protein_coding	spermatogenesis and oogenesis specific basic helix-loop-helix 1	ENSG00000129214.14	SHBG	chr17	protein_coding	sex hormone-binding globulin	TF	other
ENSG00000165643.10	ENSG00000237720.1	0.980091	0.000590615	ENSG00000165643.10	SOHLH1	chr9	protein_coding	spermatogenesis and oogenesis specific basic helix-loop-helix 1	ENSG00000237720.1	AC011995.1	chr2	lincRNA	--	TF	other
ENSG00000165643.10	ENSG00000251173.1	0.940088	0.00527662	ENSG00000165643.10	SOHLH1	chr9	protein_coding	spermatogenesis and oogenesis specific basic helix-loop-helix 1	ENSG00000251173.1	UCHL1-AS1	chr4	antisense	UCHL1 antisense RNA 1 (head to head)	TF	other
ENSG00000165643.10	ENSG00000232599.1	0.975585	0.000886872	ENSG00000165643.10	SOHLH1	chr9	protein_coding	spermatogenesis and oogenesis specific basic helix-loop-helix 1	ENSG00000232599.1	RP1-161N10.1	chrX	processed_pseudogene	--	TF	other
ENSG00000164532.10	ENSG00000224536.1	0.95527	0.0029564	ENSG00000164532.10	TBX20	chr7	protein_coding	T-box 20	ENSG00000224536.1	RP11-134G8.7	chr1	antisense	--	TF	other
ENSG00000164532.10	ENSG00000184984.9	0.952553	0.00332347	ENSG00000164532.10	TBX20	chr7	protein_coding	T-box 20	ENSG00000184984.9	CHRM5	chr15	protein_coding	cholinergic receptor, muscarinic 5	TF	other
ENSG00000164532.10	ENSG00000259098.1	0.988478	0.000198386	ENSG00000164532.10	TBX20	chr7	protein_coding	T-box 20	ENSG00000259098.1	RP11-603B24.2	chr15	processed_pseudogene	--	TF	other
ENSG00000164532.10	ENSG00000146858.7	0.90355	0.0135053	ENSG00000164532.10	TBX20	chr7	protein_coding	T-box 20	ENSG00000146858.7	ZC3HAV1L	chr7	protein_coding	zinc finger CCCH-type, antiviral 1-like	TF	other
ENSG00000164532.10	ENSG00000185900.9	0.912049	0.011263	ENSG00000164532.10	TBX20	chr7	protein_coding	T-box 20	ENSG00000185900.9	POMK	chr8	protein_coding	protein-O-mannose kinase	TF	other
ENSG00000164532.10	ENSG00000196110.7	0.968659	0.00145803	ENSG00000164532.10	TBX20	chr7	protein_coding	T-box 20	ENSG00000196110.7	ZNF699	chr19	protein_coding	zinc finger protein 699	TF	TF
ENSG00000164532.10	ENSG00000249967.1	0.922242	0.00883428	ENSG00000164532.10	TBX20	chr7	protein_coding	T-box 20	ENSG00000249967.1	RP11-548K23.11	chr10	protein_coding	--	TF	other
ENSG00000164532.10	ENSG00000154608.13	0.967754	0.00154297	ENSG00000164532.10	TBX20	chr7	protein_coding	T-box 20	ENSG00000154608.13	CEP170P1	chr4	transcribed_unprocessed_pseudogene	centrosomal protein 170kDa pseudogene 1	TF	other
ENSG00000164532.10	ENSG00000116981.3	0.907794	0.0123609	ENSG00000164532.10	TBX20	chr7	protein_coding	T-box 20	ENSG00000116981.3	NT5C1A	chr1	protein_coding	5'-nucleotidase, cytosolic IA	TF	other
ENSG00000164532.10	ENSG00000037749.11	0.972686	0.00110891	ENSG00000164532.10	TBX20	chr7	protein_coding	T-box 20	ENSG00000037749.11	MFAP3	chr5	protein_coding	microfibrillar-associated protein 3	TF	other
ENSG00000164532.10	ENSG00000279536.1	0.954868	0.00300941	ENSG00000164532.10	TBX20	chr7	protein_coding	T-box 20	ENSG00000279536.1	RP11-445N20.2	chr7	TEC	--	TF	other
ENSG00000164532.10	ENSG00000256364.1	0.96967	0.00136595	ENSG00000164532.10	TBX20	chr7	protein_coding	T-box 20	ENSG00000256364.1	RP11-173P15.3	chr12	antisense	--	TF	other
ENSG00000164532.10	ENSG00000272149.1	0.959887	0.00238136	ENSG00000164532.10	TBX20	chr7	protein_coding	T-box 20	ENSG00000272149.1	RP11-627J17.1	chr3	antisense	--	TF	other
ENSG00000164532.10	ENSG00000256469.1	0.949467	0.00376591	ENSG00000164532.10	TBX20	chr7	protein_coding	T-box 20	ENSG00000256469.1	RP11-856F16.2	chr11	antisense	--	TF	other
ENSG00000164532.10	ENSG00000258376.2	-0.934949	0.00620975	ENSG00000164532.10	TBX20	chr7	protein_coding	T-box 20	ENSG00000258376.2	RP4-647C14.2	chr14	antisense	--	TF	other
ENSG00000164532.10	ENSG00000239264.8	0.901887	0.013967	ENSG00000164532.10	TBX20	chr7	protein_coding	T-box 20	ENSG00000239264.8	TXNDC5	chr6	protein_coding	thioredoxin domain containing 5 (endoplasmic reticulum)	TF	other
ENSG00000164532.10	ENSG00000272324.5	0.948612	0.0038932	ENSG00000164532.10	TBX20	chr7	protein_coding	T-box 20	ENSG00000272324.5	CTD-2154B17.4	chr5	antisense	--	TF	other
ENSG00000164532.10	ENSG00000196968.10	0.943138	0.00475809	ENSG00000164532.10	TBX20	chr7	protein_coding	T-box 20	ENSG00000196968.10	FUT11	chr10	protein_coding	fucosyltransferase 11 (alpha (1,3) fucosyltransferase)	TF	other
ENSG00000164532.10	ENSG00000272768.1	0.970496	0.00129287	ENSG00000164532.10	TBX20	chr7	protein_coding	T-box 20	ENSG00000272768.1	RP4-673M15.1	chr7	antisense	--	TF	other
ENSG00000164532.10	ENSG00000260342.2	0.914996	0.0105313	ENSG00000164532.10	TBX20	chr7	protein_coding	T-box 20	ENSG00000260342.2	RP11-1035H13.3	chr16	protein_coding	--	TF	other
ENSG00000164532.10	ENSG00000267699.2	0.970699	0.00127527	ENSG00000164532.10	TBX20	chr7	protein_coding	T-box 20	ENSG00000267699.2	RP11-729L2.2	chr18	protein_coding	--	TF	other
ENSG00000164532.10	ENSG00000274911.1	0.922316	0.00881789	ENSG00000164532.10	TBX20	chr7	protein_coding	T-box 20	ENSG00000274911.1	RP11-12A20.7	chr9	unprocessed_pseudogene	--	TF	other
ENSG00000164532.10	ENSG00000269891.2	0.960968	0.00225552	ENSG00000164532.10	TBX20	chr7	protein_coding	T-box 20	ENSG00000269891.2	ARHGAP19-SLIT1	chr10	protein_coding	ARHGAP19-SLIT1 readthrough (NMD candidate)	TF	other
ENSG00000164532.10	ENSG00000273398.5	0.947981	0.00398853	ENSG00000164532.10	TBX20	chr7	protein_coding	T-box 20	ENSG00000273398.5	HZGJ	chr2	protein_coding	--	TF	other
ENSG00000164532.10	ENSG00000253669.3	0.958661	0.00252804	ENSG00000164532.10	TBX20	chr7	protein_coding	T-box 20	ENSG00000253669.3	KB-1732A1.1	chr8	lincRNA	--	TF	other
ENSG00000164532.10	ENSG00000223459.5	0.917781	0.00986196	ENSG00000164532.10	TBX20	chr7	protein_coding	T-box 20	ENSG00000223459.5	TCAF1P1	chr7	unprocessed_pseudogene	TRPM8 channel-associated factor 1 pseudogene 1	TF	other
ENSG00000164532.10	ENSG00000280035.1	0.967409	0.00157591	ENSG00000164532.10	TBX20	chr7	protein_coding	T-box 20	ENSG00000280035.1	RP11-10J21.2	chr8	TEC	--	TF	other
ENSG00000164532.10	ENSG00000265972.5	0.910342	0.0116976	ENSG00000164532.10	TBX20	chr7	protein_coding	T-box 20	ENSG00000265972.5	TXNIP	chr1	protein_coding	thioredoxin interacting protein	TF	other
ENSG00000153779.9	ENSG00000239884.3	-0.91592	0.010307	ENSG00000153779.9	TGIF2LX	chrX	protein_coding	TGFB-induced factor homeobox 2-like, X-linked	ENSG00000239884.3	RN7SL608P	chr17	misc_RNA	RNA, 7SL, cytoplasmic 608, pseudogene	TF	other
ENSG00000153779.9	ENSG00000196517.11	-0.913146	0.0109878	ENSG00000153779.9	TGIF2LX	chrX	protein_coding	TGFB-induced factor homeobox 2-like, X-linked	ENSG00000196517.11	SLC6A9	chr1	protein_coding	solute carrier family 6 (neurotransmitter transporter, glycine), member 9	TF	other
ENSG00000153779.9	ENSG00000051108.14	-0.973485	0.00104522	ENSG00000153779.9	TGIF2LX	chrX	protein_coding	TGFB-induced factor homeobox 2-like, X-linked	ENSG00000051108.14	HERPUD1	chr16	protein_coding	homocysteine-inducible, endoplasmic reticulum stress-inducible, ubiquitin-like domain member 1	TF	aging
ENSG00000153779.9	ENSG00000260583.1	-0.943128	0.00475963	ENSG00000153779.9	TGIF2LX	chrX	protein_coding	TGFB-induced factor homeobox 2-like, X-linked	ENSG00000260583.1	AP000223.42	chr21	antisense	--	TF	other
ENSG00000153779.9	ENSG00000265864.1	-0.973283	0.00106118	ENSG00000153779.9	TGIF2LX	chrX	protein_coding	TGFB-induced factor homeobox 2-like, X-linked	ENSG00000265864.1	AC092117.2	chr16	miRNA	--	TF	other
ENSG00000153779.9	ENSG00000229808.1	-0.935424	0.0061204	ENSG00000153779.9	TGIF2LX	chrX	protein_coding	TGFB-induced factor homeobox 2-like, X-linked	ENSG00000229808.1	RP11-456P18.2	chr1	transcribed_processed_pseudogene	--	TF	other
ENSG00000153779.9	ENSG00000242419.5	0.994286	4.88794e-05	ENSG00000153779.9	TGIF2LX	chrX	protein_coding	TGFB-induced factor homeobox 2-like, X-linked	ENSG00000242419.5	PCDHGC4	chr5	protein_coding	protocadherin gamma subfamily C, 4	TF	other
ENSG00000153779.9	ENSG00000277300.1	0.986802	0.000260119	ENSG00000153779.9	TGIF2LX	chrX	protein_coding	TGFB-induced factor homeobox 2-like, X-linked	ENSG00000277300.1	AP003041.1	chr11	miRNA	--	TF	other
ENSG00000153779.9	ENSG00000128965.11	-0.97914	0.00064814	ENSG00000153779.9	TGIF2LX	chrX	protein_coding	TGFB-induced factor homeobox 2-like, X-linked	ENSG00000128965.11	CHAC1	chr15	protein_coding	ChaC glutathione-specific gamma-glutamylcyclotransferase 1	TF	other
ENSG00000153779.9	ENSG00000262222.1	0.928088	0.00757106	ENSG00000153779.9	TGIF2LX	chrX	protein_coding	TGFB-induced factor homeobox 2-like, X-linked	ENSG00000262222.1	RP11-876N24.4	chr16	antisense	--	TF	other
ENSG00000153779.9	ENSG00000044574.7	-0.95279	0.00329061	ENSG00000153779.9	TGIF2LX	chrX	protein_coding	TGFB-induced factor homeobox 2-like, X-linked	ENSG00000044574.7	HSPA5	chr9	protein_coding	heat shock 70kDa protein 5 (glucose-regulated protein, 78kDa)	TF	aging
ENSG00000153779.9	ENSG00000207110.1	-0.939489	0.00538151	ENSG00000153779.9	TGIF2LX	chrX	protein_coding	TGFB-induced factor homeobox 2-like, X-linked	ENSG00000207110.1	RNU1-106P	chr8	snRNA	RNA, U1 small nuclear 106, pseudogene	TF	other
ENSG00000153779.9	ENSG00000146858.7	0.92656	0.0078921	ENSG00000153779.9	TGIF2LX	chrX	protein_coding	TGFB-induced factor homeobox 2-like, X-linked	ENSG00000146858.7	ZC3HAV1L	chr7	protein_coding	zinc finger CCCH-type, antiviral 1-like	TF	other
ENSG00000153779.9	ENSG00000128228.4	-0.959953	0.00237358	ENSG00000153779.9	TGIF2LX	chrX	protein_coding	TGFB-induced factor homeobox 2-like, X-linked	ENSG00000128228.4	SDF2L1	chr22	protein_coding	stromal cell-derived factor 2-like 1	TF	other
ENSG00000153779.9	ENSG00000229089.6	-0.935846	0.00604168	ENSG00000153779.9	TGIF2LX	chrX	protein_coding	TGFB-induced factor homeobox 2-like, X-linked	ENSG00000229089.6	ANKRD20A8P	chr2	transcribed_unprocessed_pseudogene	ankyrin repeat domain 20 family, member A8, pseudogene	TF	other
ENSG00000153779.9	ENSG00000151012.13	-0.981943	0.000486136	ENSG00000153779.9	TGIF2LX	chrX	protein_coding	TGFB-induced factor homeobox 2-like, X-linked	ENSG00000151012.13	SLC7A11	chr4	protein_coding	solute carrier family 7 (anionic amino acid transporter light chain, xc- system), member 11	TF	other
ENSG00000153779.9	ENSG00000230002.2	-0.92522	0.0081789	ENSG00000153779.9	TGIF2LX	chrX	protein_coding	TGFB-induced factor homeobox 2-like, X-linked	ENSG00000230002.2	ALMS1-IT1	chr2	sense_intronic	ALMS1 intronic transcript 1	TF	other
ENSG00000153779.9	ENSG00000261864.1	0.909988	0.0117885	ENSG00000153779.9	TGIF2LX	chrX	protein_coding	TGFB-induced factor homeobox 2-like, X-linked	ENSG00000261864.1	RP11-67A1.2	chr16	processed_transcript	--	TF	other
ENSG00000153779.9	ENSG00000070985.13	-0.980611	0.000560279	ENSG00000153779.9	TGIF2LX	chrX	protein_coding	TGFB-induced factor homeobox 2-like, X-linked	ENSG00000070985.13	TRPM5	chr11	protein_coding	transient receptor potential cation channel, subfamily M, member 5	TF	other
ENSG00000153779.9	ENSG00000260128.6	0.915375	0.010439	ENSG00000153779.9	TGIF2LX	chrX	protein_coding	TGFB-induced factor homeobox 2-like, X-linked	ENSG00000260128.6	ULK4P2	chr15	transcribed_unprocessed_pseudogene	ULK4 pseudogene 2	TF	other
ENSG00000153779.9	ENSG00000233261.2	-0.923125	0.00863755	ENSG00000153779.9	TGIF2LX	chrX	protein_coding	TGFB-induced factor homeobox 2-like, X-linked	ENSG00000233261.2	LINC00264	chr10	lincRNA	long intergenic non-protein coding RNA 264	TF	other
ENSG00000153779.9	ENSG00000249967.1	0.939554	0.0053702	ENSG00000153779.9	TGIF2LX	chrX	protein_coding	TGFB-induced factor homeobox 2-like, X-linked	ENSG00000249967.1	RP11-548K23.11	chr10	protein_coding	--	TF	other
ENSG00000153779.9	ENSG00000255776.1	-0.939528	0.00537469	ENSG00000153779.9	TGIF2LX	chrX	protein_coding	TGFB-induced factor homeobox 2-like, X-linked	ENSG00000255776.1	RP11-436I9.3	chr12	processed_pseudogene	--	TF	other
ENSG00000153779.9	ENSG00000116981.3	0.921363	0.00903254	ENSG00000153779.9	TGIF2LX	chrX	protein_coding	TGFB-induced factor homeobox 2-like, X-linked	ENSG00000116981.3	NT5C1A	chr1	protein_coding	5'-nucleotidase, cytosolic IA	TF	other
ENSG00000153779.9	ENSG00000159197.3	-0.913595	0.0108763	ENSG00000153779.9	TGIF2LX	chrX	protein_coding	TGFB-induced factor homeobox 2-like, X-linked	ENSG00000159197.3	KCNE2	chr21	protein_coding	potassium channel, voltage gated subfamily E regulatory beta subunit 2	TF	other
ENSG00000153779.9	ENSG00000160471.12	-0.90844	0.0121911	ENSG00000153779.9	TGIF2LX	chrX	protein_coding	TGFB-induced factor homeobox 2-like, X-linked	ENSG00000160471.12	COX6B2	chr19	protein_coding	cytochrome c oxidase subunit VIb polypeptide 2 (testis)	TF	other
ENSG00000153779.9	ENSG00000153902.13	-0.961233	0.0022252	ENSG00000153779.9	TGIF2LX	chrX	protein_coding	TGFB-induced factor homeobox 2-like, X-linked	ENSG00000153902.13	LGI4	chr19	protein_coding	leucine-rich repeat LGI family, member 4	TF	other
ENSG00000153779.9	ENSG00000130766.4	-0.978726	0.000674031	ENSG00000153779.9	TGIF2LX	chrX	protein_coding	TGFB-induced factor homeobox 2-like, X-linked	ENSG00000130766.4	SESN2	chr1	protein_coding	sestrin 2	TF	other
ENSG00000153779.9	ENSG00000248383.4	0.992004	9.56512e-05	ENSG00000153779.9	TGIF2LX	chrX	protein_coding	TGFB-induced factor homeobox 2-like, X-linked	ENSG00000248383.4	PCDHAC1	chr5	protein_coding	protocadherin alpha subfamily C, 1	TF	other
ENSG00000153779.9	ENSG00000125772.12	-0.972648	0.00111196	ENSG00000153779.9	TGIF2LX	chrX	protein_coding	TGFB-induced factor homeobox 2-like, X-linked	ENSG00000125772.12	GPCPD1	chr20	protein_coding	glycerophosphocholine phosphodiesterase GDE1 homolog (S. cerevisiae)	TF	other
ENSG00000153779.9	ENSG00000230530.1	0.950612	0.00359855	ENSG00000153779.9	TGIF2LX	chrX	protein_coding	TGFB-induced factor homeobox 2-like, X-linked	ENSG00000230530.1	LIMD1-AS1	chr3	antisense	LIMD1 antisense RNA 1	TF	other
ENSG00000153779.9	ENSG00000259158.2	-0.921976	0.00889404	ENSG00000153779.9	TGIF2LX	chrX	protein_coding	TGFB-induced factor homeobox 2-like, X-linked	ENSG00000259158.2	ADAM20P1	chr14	lincRNA	ADAM metallopeptidase domain 20 pseudogene 1	TF	other
ENSG00000153779.9	ENSG00000179331.2	0.929968	0.00718494	ENSG00000153779.9	TGIF2LX	chrX	protein_coding	TGFB-induced factor homeobox 2-like, X-linked	ENSG00000179331.2	RAB39A	chr11	protein_coding	RAB39A, member RAS oncogene family	TF	other
ENSG00000153779.9	ENSG00000279536.1	0.901789	0.0139946	ENSG00000153779.9	TGIF2LX	chrX	protein_coding	TGFB-induced factor homeobox 2-like, X-linked	ENSG00000279536.1	RP11-445N20.2	chr7	TEC	--	TF	other
ENSG00000153779.9	ENSG00000221077.1	0.930228	0.00713234	ENSG00000153779.9	TGIF2LX	chrX	protein_coding	TGFB-induced factor homeobox 2-like, X-linked	ENSG00000221077.1	AL117190.1	chr14	miRNA	--	TF	other
ENSG00000153779.9	ENSG00000253263.1	0.921515	0.00899813	ENSG00000153779.9	TGIF2LX	chrX	protein_coding	TGFB-induced factor homeobox 2-like, X-linked	ENSG00000253263.1	KB-1507C5.3	chr8	lincRNA	--	TF	other
ENSG00000153779.9	ENSG00000174004.5	0.962152	0.00212164	ENSG00000153779.9	TGIF2LX	chrX	protein_coding	TGFB-induced factor homeobox 2-like, X-linked	ENSG00000174004.5	NRROS	chr3	protein_coding	negative regulator of reactive oxygen species	TF	other
ENSG00000153779.9	ENSG00000241697.4	0.950469	0.00361928	ENSG00000153779.9	TGIF2LX	chrX	protein_coding	TGFB-induced factor homeobox 2-like, X-linked	ENSG00000241697.4	TMEFF1	chr9	protein_coding	transmembrane protein with EGF-like and two follistatin-like domains 1	TF	other
ENSG00000153779.9	ENSG00000243410.1	0.948078	0.0039739	ENSG00000153779.9	TGIF2LX	chrX	protein_coding	TGFB-induced factor homeobox 2-like, X-linked	ENSG00000243410.1	RP11-245J9.4	chr3	antisense	--	TF	other
ENSG00000153779.9	ENSG00000123700.4	-0.920077	0.00932619	ENSG00000153779.9	TGIF2LX	chrX	protein_coding	TGFB-induced factor homeobox 2-like, X-linked	ENSG00000123700.4	KCNJ2	chr17	protein_coding	potassium channel, inwardly rectifying subfamily J, member 2	TF	other
ENSG00000153779.9	ENSG00000237212.1	-0.912215	0.0112209	ENSG00000153779.9	TGIF2LX	chrX	protein_coding	TGFB-induced factor homeobox 2-like, X-linked	ENSG00000237212.1	RP11-569G13.2	chr9	lincRNA	--	TF	other
ENSG00000153779.9	ENSG00000259992.1	0.961826	0.00215806	ENSG00000153779.9	TGIF2LX	chrX	protein_coding	TGFB-induced factor homeobox 2-like, X-linked	ENSG00000259992.1	RP11-77K12.8	chr16	processed_transcript	--	TF	other
ENSG00000153779.9	ENSG00000261596.2	-0.982648	0.000449019	ENSG00000153779.9	TGIF2LX	chrX	protein_coding	TGFB-induced factor homeobox 2-like, X-linked	ENSG00000261596.2	CTB-31N19.3	chr16	sense_intronic	--	TF	other
ENSG00000153779.9	ENSG00000129910.7	-0.964119	0.00190807	ENSG00000153779.9	TGIF2LX	chrX	protein_coding	TGFB-induced factor homeobox 2-like, X-linked	ENSG00000129910.7	CDH15	chr16	protein_coding	cadherin 15, type 1, M-cadherin (myotubule)	TF	other
ENSG00000153779.9	ENSG00000271324.1	-0.932504	0.00667991	ENSG00000153779.9	TGIF2LX	chrX	protein_coding	TGFB-induced factor homeobox 2-like, X-linked	ENSG00000271324.1	RP11-10C24.2	chr3	lincRNA	--	TF	other
ENSG00000153779.9	ENSG00000162772.16	-0.9823	0.000467176	ENSG00000153779.9	TGIF2LX	chrX	protein_coding	TGFB-induced factor homeobox 2-like, X-linked	ENSG00000162772.16	ATF3	chr1	protein_coding	activating transcription factor 3	TF	TF
ENSG00000153779.9	ENSG00000052850.5	-0.94437	0.00455595	ENSG00000153779.9	TGIF2LX	chrX	protein_coding	TGFB-induced factor homeobox 2-like, X-linked	ENSG00000052850.5	ALX4	chr11	protein_coding	ALX homeobox 4	TF	TF
ENSG00000153779.9	ENSG00000269313.5	-0.9329	0.00660253	ENSG00000153779.9	TGIF2LX	chrX	protein_coding	TGFB-induced factor homeobox 2-like, X-linked	ENSG00000269313.5	MAGIX	chrX	protein_coding	MAGI family member, X-linked	TF	other
ENSG00000153779.9	ENSG00000232934.7	-0.951524	0.00346792	ENSG00000153779.9	TGIF2LX	chrX	protein_coding	TGFB-induced factor homeobox 2-like, X-linked	ENSG00000232934.7	RP11-324O2.3	chr10	antisense	--	TF	other
ENSG00000153779.9	ENSG00000070669.16	-0.992156	9.2057e-05	ENSG00000153779.9	TGIF2LX	chrX	protein_coding	TGFB-induced factor homeobox 2-like, X-linked	ENSG00000070669.16	ASNS	chr7	protein_coding	asparagine synthetase (glutamine-hydrolyzing)	TF	aging
ENSG00000153779.9	ENSG00000234722.3	0.958363	0.0025644	ENSG00000153779.9	TGIF2LX	chrX	protein_coding	TGFB-induced factor homeobox 2-like, X-linked	ENSG00000234722.3	LINC01287	chr7	lincRNA	long intergenic non-protein coding RNA 1287	TF	other
ENSG00000153779.9	ENSG00000118194.18	-0.922372	0.00880519	ENSG00000153779.9	TGIF2LX	chrX	protein_coding	TGFB-induced factor homeobox 2-like, X-linked	ENSG00000118194.18	TNNT2	chr1	protein_coding	troponin T type 2 (cardiac)	TF	other
ENSG00000153779.9	ENSG00000137142.4	0.941005	0.00511801	ENSG00000153779.9	TGIF2LX	chrX	protein_coding	TGFB-induced factor homeobox 2-like, X-linked	ENSG00000137142.4	IGFBPL1	chr9	protein_coding	insulin-like growth factor binding protein-like 1	TF	other
ENSG00000153779.9	ENSG00000251664.3	0.955023	0.00298894	ENSG00000153779.9	TGIF2LX	chrX	protein_coding	TGFB-induced factor homeobox 2-like, X-linked	ENSG00000251664.3	PCDHA12	chr5	protein_coding	protocadherin alpha 12	TF	other
ENSG00000153779.9	ENSG00000175197.10	-0.977476	0.000755314	ENSG00000153779.9	TGIF2LX	chrX	protein_coding	TGFB-induced factor homeobox 2-like, X-linked	ENSG00000175197.10	DDIT3	chr12	protein_coding	DNA-damage-inducible transcript 3	TF	TF
ENSG00000153779.9	ENSG00000258924.4	0.935497	0.00610674	ENSG00000153779.9	TGIF2LX	chrX	protein_coding	TGFB-induced factor homeobox 2-like, X-linked	ENSG00000258924.4	CTB-96E2.3	chr17	processed_transcript	--	TF	other
ENSG00000153779.9	ENSG00000278983.1	-0.91809	0.00978919	ENSG00000153779.9	TGIF2LX	chrX	protein_coding	TGFB-induced factor homeobox 2-like, X-linked	ENSG00000278983.1	RP11-426J5.3	chr18	TEC	--	TF	other
ENSG00000153779.9	ENSG00000236519.1	-0.947447	0.00407022	ENSG00000153779.9	TGIF2LX	chrX	protein_coding	TGFB-induced factor homeobox 2-like, X-linked	ENSG00000236519.1	LINC01424	chr21	antisense	long intergenic non-protein coding RNA 1424	TF	other
ENSG00000153779.9	ENSG00000243232.4	0.971706	0.00118949	ENSG00000153779.9	TGIF2LX	chrX	protein_coding	TGFB-induced factor homeobox 2-like, X-linked	ENSG00000243232.4	PCDHAC2	chr5	protein_coding	protocadherin alpha subfamily C, 2	TF	other
ENSG00000153779.9	ENSG00000281358.1	-0.982515	0.000455901	ENSG00000153779.9	TGIF2LX	chrX	protein_coding	TGFB-induced factor homeobox 2-like, X-linked	ENSG00000281358.1	RASSF1-AS1	chr3	antisense	RASSF1 antisense RNA 1	TF	other
ENSG00000153779.9	ENSG00000278740.1	-0.909536	0.0119055	ENSG00000153779.9	TGIF2LX	chrX	protein_coding	TGFB-induced factor homeobox 2-like, X-linked	ENSG00000278740.1	RP11-147L13.14	chr17	lincRNA	--	TF	other
ENSG00000153779.9	ENSG00000205702.10	-0.913573	0.0108817	ENSG00000153779.9	TGIF2LX	chrX	protein_coding	TGFB-induced factor homeobox 2-like, X-linked	ENSG00000205702.10	CYP2D7	chr22	polymorphic_pseudogene	cytochrome P450, family 2, subfamily D, polypeptide 7 (gene/pseudogene)	TF	other
ENSG00000153779.9	ENSG00000100219.16	-0.965769	0.00173754	ENSG00000153779.9	TGIF2LX	chrX	protein_coding	TGFB-induced factor homeobox 2-like, X-linked	ENSG00000100219.16	XBP1	chr22	protein_coding	X-box binding protein 1	TF	TF
ENSG00000153779.9	ENSG00000239264.8	0.961948	0.00214435	ENSG00000153779.9	TGIF2LX	chrX	protein_coding	TGFB-induced factor homeobox 2-like, X-linked	ENSG00000239264.8	TXNDC5	chr6	protein_coding	thioredoxin domain containing 5 (endoplasmic reticulum)	TF	other
ENSG00000153779.9	ENSG00000272324.5	0.914929	0.0105477	ENSG00000153779.9	TGIF2LX	chrX	protein_coding	TGFB-induced factor homeobox 2-like, X-linked	ENSG00000272324.5	CTD-2154B17.4	chr5	antisense	--	TF	other
ENSG00000153779.9	ENSG00000103226.17	0.971944	0.00116965	ENSG00000153779.9	TGIF2LX	chrX	protein_coding	TGFB-induced factor homeobox 2-like, X-linked	ENSG00000103226.17	NOMO3	chr16	protein_coding	NODAL modulator 3	TF	other
ENSG00000153779.9	ENSG00000275437.1	-0.913786	0.0108288	ENSG00000153779.9	TGIF2LX	chrX	protein_coding	TGFB-induced factor homeobox 2-like, X-linked	ENSG00000275437.1	RP5-908M14.10	chr20	sense_intronic	--	TF	other
ENSG00000153779.9	ENSG00000254656.1	0.935728	0.00606353	ENSG00000153779.9	TGIF2LX	chrX	protein_coding	TGFB-induced factor homeobox 2-like, X-linked	ENSG00000254656.1	RTL1	chr14	protein_coding	retrotransposon-like 1	TF	other
ENSG00000153779.9	ENSG00000172216.5	-0.992679	8.0192e-05	ENSG00000153779.9	TGIF2LX	chrX	protein_coding	TGFB-induced factor homeobox 2-like, X-linked	ENSG00000172216.5	CEBPB	chr20	protein_coding	CCAAT/enhancer binding protein (C/EBP), beta	TF	TF
ENSG00000153779.9	ENSG00000160606.10	-0.973774	0.00102267	ENSG00000153779.9	TGIF2LX	chrX	protein_coding	TGFB-induced factor homeobox 2-like, X-linked	ENSG00000160606.10	TLCD1	chr17	protein_coding	TLC domain containing 1	TF	other
ENSG00000153779.9	ENSG00000230528.7	-0.921952	0.00889949	ENSG00000153779.9	TGIF2LX	chrX	protein_coding	TGFB-induced factor homeobox 2-like, X-linked	ENSG00000230528.7	NOS2P3	chr17	transcribed_unprocessed_pseudogene	nitric oxide synthase 2 pseudogene 3	TF	other
ENSG00000153779.9	ENSG00000196968.10	0.908055	0.0122921	ENSG00000153779.9	TGIF2LX	chrX	protein_coding	TGFB-induced factor homeobox 2-like, X-linked	ENSG00000196968.10	FUT11	chr10	protein_coding	fucosyltransferase 11 (alpha (1,3) fucosyltransferase)	TF	other
ENSG00000153779.9	ENSG00000228709.1	0.98669	0.000264572	ENSG00000153779.9	TGIF2LX	chrX	protein_coding	TGFB-induced factor homeobox 2-like, X-linked	ENSG00000228709.1	AP001065.15	chr21	lincRNA	--	TF	other
ENSG00000153779.9	ENSG00000273615.1	-0.933874	0.00641432	ENSG00000153779.9	TGIF2LX	chrX	protein_coding	TGFB-induced factor homeobox 2-like, X-linked	ENSG00000273615.1	RP11-1136G4.2	chr16	lincRNA	--	TF	other
ENSG00000153779.9	ENSG00000163577.7	0.983725	0.000395179	ENSG00000153779.9	TGIF2LX	chrX	protein_coding	TGFB-induced factor homeobox 2-like, X-linked	ENSG00000163577.7	EIF5A2	chr3	protein_coding	eukaryotic translation initiation factor 5A2	TF	TF
ENSG00000153779.9	ENSG00000257529.5	0.970691	0.00127592	ENSG00000153779.9	TGIF2LX	chrX	protein_coding	TGFB-induced factor homeobox 2-like, X-linked	ENSG00000257529.5	RPL36A-HNRNPH2	chrX	protein_coding	RPL36A-HNRNPH2 readthrough	TF	other
ENSG00000153779.9	ENSG00000240184.6	0.902493	0.0137979	ENSG00000153779.9	TGIF2LX	chrX	protein_coding	TGFB-induced factor homeobox 2-like, X-linked	ENSG00000240184.6	PCDHGC3	chr5	protein_coding	protocadherin gamma subfamily C, 3	TF	other
ENSG00000153779.9	ENSG00000260342.2	0.94347	0.00470309	ENSG00000153779.9	TGIF2LX	chrX	protein_coding	TGFB-induced factor homeobox 2-like, X-linked	ENSG00000260342.2	RP11-1035H13.3	chr16	protein_coding	--	TF	other
ENSG00000153779.9	ENSG00000274911.1	0.932565	0.00666779	ENSG00000153779.9	TGIF2LX	chrX	protein_coding	TGFB-induced factor homeobox 2-like, X-linked	ENSG00000274911.1	RP11-12A20.7	chr9	unprocessed_pseudogene	--	TF	other
ENSG00000153779.9	ENSG00000267767.2	0.950055	0.00367951	ENSG00000153779.9	TGIF2LX	chrX	protein_coding	TGFB-induced factor homeobox 2-like, X-linked	ENSG00000267767.2	CTC-523E23.4	chr19	lincRNA	--	TF	other
ENSG00000153779.9	ENSG00000208028.1	-0.95609	0.00284982	ENSG00000153779.9	TGIF2LX	chrX	protein_coding	TGFB-induced factor homeobox 2-like, X-linked	ENSG00000208028.1	MIR616	chr12	miRNA	microRNA 616	TF	other
ENSG00000153779.9	ENSG00000275070.1	-0.98209	0.000478267	ENSG00000153779.9	TGIF2LX	chrX	protein_coding	TGFB-induced factor homeobox 2-like, X-linked	ENSG00000275070.1	Metazoa_SRP	chrX	misc_RNA	--	TF	other
ENSG00000153779.9	ENSG00000164621.5	0.967191	0.001597	ENSG00000153779.9	TGIF2LX	chrX	protein_coding	TGFB-induced factor homeobox 2-like, X-linked	ENSG00000164621.5	SMAD5-AS1	chr5	antisense	SMAD5 antisense RNA 1	TF	other
ENSG00000153779.9	ENSG00000269978.1	-0.910477	0.0116629	ENSG00000153779.9	TGIF2LX	chrX	protein_coding	TGFB-induced factor homeobox 2-like, X-linked	ENSG00000269978.1	RP11-338N10.3	chr1	lincRNA	--	TF	other
ENSG00000153779.9	ENSG00000254081.1	-0.915692	0.010362	ENSG00000153779.9	TGIF2LX	chrX	protein_coding	TGFB-induced factor homeobox 2-like, X-linked	ENSG00000254081.1	LINC01299	chr8	lincRNA	long intergenic non-protein coding RNA 1299	TF	other
ENSG00000153779.9	ENSG00000261270.1	-0.99033	0.000139804	ENSG00000153779.9	TGIF2LX	chrX	protein_coding	TGFB-induced factor homeobox 2-like, X-linked	ENSG00000261270.1	RP11-325K4.3	chr16	sense_intronic	--	TF	other
ENSG00000153779.9	ENSG00000254122.2	0.969544	0.00137725	ENSG00000153779.9	TGIF2LX	chrX	protein_coding	TGFB-induced factor homeobox 2-like, X-linked	ENSG00000254122.2	PCDHGB7	chr5	protein_coding	protocadherin gamma subfamily B, 7	TF	other
ENSG00000153779.9	ENSG00000273398.5	0.930778	0.00702169	ENSG00000153779.9	TGIF2LX	chrX	protein_coding	TGFB-induced factor homeobox 2-like, X-linked	ENSG00000273398.5	HZGJ	chr2	protein_coding	--	TF	other
ENSG00000153779.9	ENSG00000261187.1	-0.926753	0.00785115	ENSG00000153779.9	TGIF2LX	chrX	protein_coding	TGFB-induced factor homeobox 2-like, X-linked	ENSG00000261187.1	RP11-1007O24.2	chr15	lincRNA	--	TF	other
ENSG00000153779.9	ENSG00000248498.3	-0.969624	0.00137005	ENSG00000153779.9	TGIF2LX	chrX	protein_coding	TGFB-induced factor homeobox 2-like, X-linked	ENSG00000248498.3	ASNSP1	chr8	unprocessed_pseudogene	asparagine synthetase pseudogene 1	TF	other
ENSG00000153779.9	ENSG00000139269.2	-0.957675	0.00264924	ENSG00000153779.9	TGIF2LX	chrX	protein_coding	TGFB-induced factor homeobox 2-like, X-linked	ENSG00000139269.2	INHBE	chr12	protein_coding	inhibin, beta E	TF	other
ENSG00000153779.9	ENSG00000146192.14	-0.980727	0.000553595	ENSG00000153779.9	TGIF2LX	chrX	protein_coding	TGFB-induced factor homeobox 2-like, X-linked	ENSG00000146192.14	FGD2	chr6	protein_coding	FYVE, RhoGEF and PH domain containing 2	TF	other
ENSG00000153779.9	ENSG00000269570.2	0.910927	0.0115475	ENSG00000153779.9	TGIF2LX	chrX	protein_coding	TGFB-induced factor homeobox 2-like, X-linked	ENSG00000269570.2	CMB9-55A18.1	chr11	antisense	--	TF	other
ENSG00000153779.9	ENSG00000266677.1	0.920573	0.00921233	ENSG00000153779.9	TGIF2LX	chrX	protein_coding	TGFB-induced factor homeobox 2-like, X-linked	ENSG00000266677.1	RP11-258F1.1	chr17	antisense	--	TF	other
ENSG00000153779.9	ENSG00000149043.16	-0.922289	0.0088238	ENSG00000153779.9	TGIF2LX	chrX	protein_coding	TGFB-induced factor homeobox 2-like, X-linked	ENSG00000149043.16	SYT8	chr11	protein_coding	synaptotagmin VIII	TF	other
ENSG00000153779.9	ENSG00000269898.1	-0.959942	0.00237479	ENSG00000153779.9	TGIF2LX	chrX	protein_coding	TGFB-induced factor homeobox 2-like, X-linked	ENSG00000269898.1	RP11-568J23.4	chr16	antisense	--	TF	other
ENSG00000153779.9	ENSG00000261732.1	0.973744	0.001025	ENSG00000153779.9	TGIF2LX	chrX	protein_coding	TGFB-induced factor homeobox 2-like, X-linked	ENSG00000261732.1	LA16c-431H6.6	chr16	protein_coding	--	TF	other
ENSG00000153779.9	ENSG00000266313.1	-0.943673	0.00466968	ENSG00000153779.9	TGIF2LX	chrX	protein_coding	TGFB-induced factor homeobox 2-like, X-linked	ENSG00000266313.1	RP11-173M1.4	chr17	lincRNA	--	TF	other
ENSG00000153779.9	ENSG00000111859.16	0.9658	0.00173445	ENSG00000153779.9	TGIF2LX	chrX	protein_coding	TGFB-induced factor homeobox 2-like, X-linked	ENSG00000111859.16	NEDD9	chr6	protein_coding	neural precursor cell expressed, developmentally down-regulated 9	TF	other
ENSG00000153779.9	ENSG00000223459.5	0.931375	0.00690253	ENSG00000153779.9	TGIF2LX	chrX	protein_coding	TGFB-induced factor homeobox 2-like, X-linked	ENSG00000223459.5	TCAF1P1	chr7	unprocessed_pseudogene	TRPM8 channel-associated factor 1 pseudogene 1	TF	other
ENSG00000153779.9	ENSG00000250424.4	0.977258	0.000769883	ENSG00000153779.9	TGIF2LX	chrX	protein_coding	TGFB-induced factor homeobox 2-like, X-linked	ENSG00000250424.4	RP5-877J2.1	chr7	protein_coding	--	TF	other
ENSG00000153779.9	ENSG00000213888.3	0.905784	0.0128969	ENSG00000153779.9	TGIF2LX	chrX	protein_coding	TGFB-induced factor homeobox 2-like, X-linked	ENSG00000213888.3	LINC01521	chr22	lincRNA	long intergenic non-protein coding RNA 1521	TF	other
ENSG00000153779.9	ENSG00000111981.4	-0.959768	0.00239539	ENSG00000153779.9	TGIF2LX	chrX	protein_coding	TGFB-induced factor homeobox 2-like, X-linked	ENSG00000111981.4	ULBP1	chr6	protein_coding	UL16 binding protein 1	TF	other
ENSG00000153779.9	ENSG00000235508.3	-0.968568	0.0014664	ENSG00000153779.9	TGIF2LX	chrX	protein_coding	TGFB-induced factor homeobox 2-like, X-linked	ENSG00000235508.3	RPS2P7	chr20	processed_pseudogene	ribosomal protein S2 pseudogene 7	TF	other
ENSG00000153779.9	ENSG00000140450.8	0.967485	0.00156864	ENSG00000153779.9	TGIF2LX	chrX	protein_coding	TGFB-induced factor homeobox 2-like, X-linked	ENSG00000140450.8	ARRDC4	chr15	protein_coding	arrestin domain containing 4	TF	other
ENSG00000153779.9	ENSG00000104324.15	-0.916239	0.0102301	ENSG00000153779.9	TGIF2LX	chrX	protein_coding	TGFB-induced factor homeobox 2-like, X-linked	ENSG00000104324.15	CPQ	chr8	protein_coding	carboxypeptidase Q	TF	aging
ENSG00000153779.9	ENSG00000207421.1	-0.960031	0.00236437	ENSG00000153779.9	TGIF2LX	chrX	protein_coding	TGFB-induced factor homeobox 2-like, X-linked	ENSG00000207421.1	SNORD38B	chr1	snoRNA	small nucleolar RNA, C/D box 38B	TF	other
ENSG00000153779.9	ENSG00000258465.6	0.981835	0.000491966	ENSG00000153779.9	TGIF2LX	chrX	protein_coding	TGFB-induced factor homeobox 2-like, X-linked	ENSG00000258465.6	RP11-574F21.3	chr1	protein_coding	--	TF	other
ENSG00000153779.9	ENSG00000265972.5	0.958699	0.00252342	ENSG00000153779.9	TGIF2LX	chrX	protein_coding	TGFB-induced factor homeobox 2-like, X-linked	ENSG00000265972.5	TXNIP	chr1	protein_coding	thioredoxin interacting protein	TF	other
ENSG00000153779.9	ENSG00000128272.14	-0.992269	8.94275e-05	ENSG00000153779.9	TGIF2LX	chrX	protein_coding	TGFB-induced factor homeobox 2-like, X-linked	ENSG00000128272.14	ATF4	chr22	protein_coding	activating transcription factor 4	TF	TF
ENSG00000153779.9	ENSG00000265845.2	-0.908911	0.012068	ENSG00000153779.9	TGIF2LX	chrX	protein_coding	TGFB-induced factor homeobox 2-like, X-linked	ENSG00000265845.2	RP11-20B24.5	chr17	antisense	--	TF	other
ENSG00000153779.9	ENSG00000270299.1	0.939033	0.00546214	ENSG00000153779.9	TGIF2LX	chrX	protein_coding	TGFB-induced factor homeobox 2-like, X-linked	ENSG00000270299.1	RP5-850E9.3	chr20	protein_coding	--	TF	other
ENSG00000153779.9	ENSG00000272787.1	-0.942814	0.00481183	ENSG00000153779.9	TGIF2LX	chrX	protein_coding	TGFB-induced factor homeobox 2-like, X-linked	ENSG00000272787.1	KB-226F1.2	chr22	lincRNA	--	TF	other
ENSG00000153779.9	ENSG00000173110.7	-0.978514	0.000687489	ENSG00000153779.9	TGIF2LX	chrX	protein_coding	TGFB-induced factor homeobox 2-like, X-linked	ENSG00000173110.7	HSPA6	chr1	protein_coding	heat shock 70kDa protein 6 (HSP70B')	TF	other
ENSG00000153779.9	ENSG00000242686.4	-0.924254	0.00838879	ENSG00000153779.9	TGIF2LX	chrX	protein_coding	TGFB-induced factor homeobox 2-like, X-linked	ENSG00000242686.4	RP11-1191J2.2	chr4	antisense	--	TF	other
ENSG00000153779.9	ENSG00000276418.4	0.9693	0.00139929	ENSG00000153779.9	TGIF2LX	chrX	protein_coding	TGFB-induced factor homeobox 2-like, X-linked	ENSG00000276418.4	RP11-26J3.4	chr8	protein_coding	--	TF	other
ENSG00000153779.9	ENSG00000253102.1	0.922503	0.0087759	ENSG00000153779.9	TGIF2LX	chrX	protein_coding	TGFB-induced factor homeobox 2-like, X-linked	ENSG00000253102.1	RP1-117B12.4	chr17	antisense	--	TF	other
ENSG00000153779.9	ENSG00000261114.1	-0.974746	0.000948627	ENSG00000153779.9	TGIF2LX	chrX	protein_coding	TGFB-induced factor homeobox 2-like, X-linked	ENSG00000261114.1	RP11-325K4.2	chr16	sense_intronic	--	TF	other
ENSG00000153779.9	ENSG00000181826.9	0.920764	0.00916875	ENSG00000153779.9	TGIF2LX	chrX	protein_coding	TGFB-induced factor homeobox 2-like, X-linked	ENSG00000181826.9	RELL1	chr4	protein_coding	RELT-like 1	TF	other
ENSG00000153779.9	ENSG00000235499.1	0.950061	0.00367858	ENSG00000153779.9	TGIF2LX	chrX	protein_coding	TGFB-induced factor homeobox 2-like, X-linked	ENSG00000235499.1	AC073046.25	chr2	lincRNA	--	TF	other
ENSG00000153779.9	ENSG00000235852.1	0.954111	0.00311035	ENSG00000153779.9	TGIF2LX	chrX	protein_coding	TGFB-induced factor homeobox 2-like, X-linked	ENSG00000235852.1	AC005540.3	chr2	antisense	--	TF	other
ENSG00000153779.9	ENSG00000251173.1	-0.920789	0.00916314	ENSG00000153779.9	TGIF2LX	chrX	protein_coding	TGFB-induced factor homeobox 2-like, X-linked	ENSG00000251173.1	UCHL1-AS1	chr4	antisense	UCHL1 antisense RNA 1 (head to head)	TF	other
ENSG00000153779.9	ENSG00000259580.1	0.967569	0.0015606	ENSG00000153779.9	TGIF2LX	chrX	protein_coding	TGFB-induced factor homeobox 2-like, X-linked	ENSG00000259580.1	RP11-37C7.1	chr15	processed_transcript	--	TF	other
ENSG00000153779.9	ENSG00000269825.1	0.980027	0.00059442	ENSG00000153779.9	TGIF2LX	chrX	protein_coding	TGFB-induced factor homeobox 2-like, X-linked	ENSG00000269825.1	CTD-3099C6.9	chr19	sense_intronic	--	TF	other
ENSG00000153779.9	ENSG00000105479.15	-0.918541	0.00968316	ENSG00000153779.9	TGIF2LX	chrX	protein_coding	TGFB-induced factor homeobox 2-like, X-linked	ENSG00000105479.15	CCDC114	chr19	protein_coding	coiled-coil domain containing 114	TF	other
ENSG00000153779.9	ENSG00000251521.2	-0.911641	0.0113661	ENSG00000153779.9	TGIF2LX	chrX	protein_coding	TGFB-induced factor homeobox 2-like, X-linked	ENSG00000251521.2	IMPA1P	chr8	transcribed_unprocessed_pseudogene	inositol(myo)-1(or 4)-monophosphatase 1 pseudogene	TF	other
ENSG00000100219.16	ENSG00000239884.3	0.941333	0.00506183	ENSG00000100219.16	XBP1	chr22	protein_coding	X-box binding protein 1	ENSG00000239884.3	RN7SL608P	chr17	misc_RNA	RNA, 7SL, cytoplasmic 608, pseudogene	TF	other
ENSG00000100219.16	ENSG00000051108.14	0.99884	2.01917e-06	ENSG00000100219.16	XBP1	chr22	protein_coding	X-box binding protein 1	ENSG00000051108.14	HERPUD1	chr16	protein_coding	homocysteine-inducible, endoplasmic reticulum stress-inducible, ubiquitin-like domain member 1	TF	aging
ENSG00000100219.16	ENSG00000260583.1	0.94855	0.00390256	ENSG00000100219.16	XBP1	chr22	protein_coding	X-box binding protein 1	ENSG00000260583.1	AP000223.42	chr21	antisense	--	TF	other
ENSG00000100219.16	ENSG00000229036.7	0.942159	0.00492155	ENSG00000100219.16	XBP1	chr22	protein_coding	X-box binding protein 1	ENSG00000229036.7	VDAC1P8	chr6	transcribed_processed_pseudogene	voltage-dependent anion channel 1 pseudogene 8	TF	other
ENSG00000100219.16	ENSG00000265864.1	0.975619	0.000884414	ENSG00000100219.16	XBP1	chr22	protein_coding	X-box binding protein 1	ENSG00000265864.1	AC092117.2	chr16	miRNA	--	TF	other
ENSG00000100219.16	ENSG00000230314.6	-0.935628	0.00608234	ENSG00000100219.16	XBP1	chr22	protein_coding	X-box binding protein 1	ENSG00000230314.6	ELOVL2-AS1	chr6	antisense	ELOVL2 antisense RNA 1	TF	other
ENSG00000100219.16	ENSG00000229808.1	0.901788	0.0139948	ENSG00000100219.16	XBP1	chr22	protein_coding	X-box binding protein 1	ENSG00000229808.1	RP11-456P18.2	chr1	transcribed_processed_pseudogene	--	TF	other
ENSG00000100219.16	ENSG00000242419.5	-0.938481	0.00556056	ENSG00000100219.16	XBP1	chr22	protein_coding	X-box binding protein 1	ENSG00000242419.5	PCDHGC4	chr5	protein_coding	protocadherin gamma subfamily C, 4	TF	other
ENSG00000100219.16	ENSG00000277300.1	-0.925757	0.0080635	ENSG00000100219.16	XBP1	chr22	protein_coding	X-box binding protein 1	ENSG00000277300.1	AP003041.1	chr11	miRNA	--	TF	other
ENSG00000100219.16	ENSG00000128965.11	0.997691	7.98788e-06	ENSG00000100219.16	XBP1	chr22	protein_coding	X-box binding protein 1	ENSG00000128965.11	CHAC1	chr15	protein_coding	ChaC glutathione-specific gamma-glutamylcyclotransferase 1	TF	other
ENSG00000100219.16	ENSG00000262222.1	-0.900461	0.0143688	ENSG00000100219.16	XBP1	chr22	protein_coding	X-box binding protein 1	ENSG00000262222.1	RP11-876N24.4	chr16	antisense	--	TF	other
ENSG00000100219.16	ENSG00000044574.7	0.996871	1.46672e-05	ENSG00000100219.16	XBP1	chr22	protein_coding	X-box binding protein 1	ENSG00000044574.7	HSPA5	chr9	protein_coding	heat shock 70kDa protein 5 (glucose-regulated protein, 78kDa)	TF	aging
ENSG00000100219.16	ENSG00000128228.4	0.99205	9.45563e-05	ENSG00000100219.16	XBP1	chr22	protein_coding	X-box binding protein 1	ENSG00000128228.4	SDF2L1	chr22	protein_coding	stromal cell-derived factor 2-like 1	TF	other
ENSG00000100219.16	ENSG00000151012.13	0.939676	0.00534872	ENSG00000100219.16	XBP1	chr22	protein_coding	X-box binding protein 1	ENSG00000151012.13	SLC7A11	chr4	protein_coding	solute carrier family 7 (anionic amino acid transporter light chain, xc- system), member 11	TF	other
ENSG00000100219.16	ENSG00000230002.2	0.968139	0.00150652	ENSG00000100219.16	XBP1	chr22	protein_coding	X-box binding protein 1	ENSG00000230002.2	ALMS1-IT1	chr2	sense_intronic	ALMS1 intronic transcript 1	TF	other
ENSG00000100219.16	ENSG00000070985.13	0.915335	0.0104489	ENSG00000100219.16	XBP1	chr22	protein_coding	X-box binding protein 1	ENSG00000070985.13	TRPM5	chr11	protein_coding	transient receptor potential cation channel, subfamily M, member 5	TF	other
ENSG00000100219.16	ENSG00000233261.2	0.964383	0.00188029	ENSG00000100219.16	XBP1	chr22	protein_coding	X-box binding protein 1	ENSG00000233261.2	LINC00264	chr10	lincRNA	long intergenic non-protein coding RNA 264	TF	other
ENSG00000100219.16	ENSG00000188833.9	0.911206	0.0114766	ENSG00000100219.16	XBP1	chr22	protein_coding	X-box binding protein 1	ENSG00000188833.9	ENTPD8	chr9	protein_coding	ectonucleoside triphosphate diphosphohydrolase 8	TF	other
ENSG00000100219.16	ENSG00000255776.1	0.966009	0.00171345	ENSG00000100219.16	XBP1	chr22	protein_coding	X-box binding protein 1	ENSG00000255776.1	RP11-436I9.3	chr12	processed_pseudogene	--	TF	other
ENSG00000100219.16	ENSG00000159197.3	0.918433	0.00970853	ENSG00000100219.16	XBP1	chr22	protein_coding	X-box binding protein 1	ENSG00000159197.3	KCNE2	chr21	protein_coding	potassium channel, voltage gated subfamily E regulatory beta subunit 2	TF	other
ENSG00000100219.16	ENSG00000153902.13	0.986561	0.000269701	ENSG00000100219.16	XBP1	chr22	protein_coding	X-box binding protein 1	ENSG00000153902.13	LGI4	chr19	protein_coding	leucine-rich repeat LGI family, member 4	TF	other
ENSG00000100219.16	ENSG00000130766.4	0.98008	0.000591279	ENSG00000100219.16	XBP1	chr22	protein_coding	X-box binding protein 1	ENSG00000130766.4	SESN2	chr1	protein_coding	sestrin 2	TF	other
ENSG00000100219.16	ENSG00000242516.1	0.938225	0.00560644	ENSG00000100219.16	XBP1	chr22	protein_coding	X-box binding protein 1	ENSG00000242516.1	LINC00960	chr3	lincRNA	long intergenic non-protein coding RNA 960	TF	other
ENSG00000100219.16	ENSG00000248383.4	-0.984653	0.000351495	ENSG00000100219.16	XBP1	chr22	protein_coding	X-box binding protein 1	ENSG00000248383.4	PCDHAC1	chr5	protein_coding	protocadherin alpha subfamily C, 1	TF	other
ENSG00000100219.16	ENSG00000163254.4	0.936223	0.0059715	ENSG00000100219.16	XBP1	chr22	protein_coding	X-box binding protein 1	ENSG00000163254.4	CRYGC	chr2	protein_coding	crystallin, gamma C	TF	other
ENSG00000100219.16	ENSG00000125772.12	0.987317	0.000240278	ENSG00000100219.16	XBP1	chr22	protein_coding	X-box binding protein 1	ENSG00000125772.12	GPCPD1	chr20	protein_coding	glycerophosphocholine phosphodiesterase GDE1 homolog (S. cerevisiae)	TF	other
ENSG00000100219.16	ENSG00000230530.1	-0.972685	0.00110894	ENSG00000100219.16	XBP1	chr22	protein_coding	X-box binding protein 1	ENSG00000230530.1	LIMD1-AS1	chr3	antisense	LIMD1 antisense RNA 1	TF	other
ENSG00000100219.16	ENSG00000259158.2	0.929958	0.00718706	ENSG00000100219.16	XBP1	chr22	protein_coding	X-box binding protein 1	ENSG00000259158.2	ADAM20P1	chr14	lincRNA	ADAM metallopeptidase domain 20 pseudogene 1	TF	other
ENSG00000100219.16	ENSG00000221077.1	-0.914106	0.0107498	ENSG00000100219.16	XBP1	chr22	protein_coding	X-box binding protein 1	ENSG00000221077.1	AL117190.1	chr14	miRNA	--	TF	other
ENSG00000100219.16	ENSG00000174004.5	-0.917918	0.0098297	ENSG00000100219.16	XBP1	chr22	protein_coding	X-box binding protein 1	ENSG00000174004.5	NRROS	chr3	protein_coding	negative regulator of reactive oxygen species	TF	other
ENSG00000100219.16	ENSG00000172232.9	0.913114	0.0109958	ENSG00000100219.16	XBP1	chr22	protein_coding	X-box binding protein 1	ENSG00000172232.9	AZU1	chr19	protein_coding	azurocidin 1	TF	aging
ENSG00000100219.16	ENSG00000241697.4	-0.90238	0.0138293	ENSG00000100219.16	XBP1	chr22	protein_coding	X-box binding protein 1	ENSG00000241697.4	TMEFF1	chr9	protein_coding	transmembrane protein with EGF-like and two follistatin-like domains 1	TF	other
ENSG00000100219.16	ENSG00000272885.1	0.921105	0.009091	ENSG00000100219.16	XBP1	chr22	protein_coding	X-box binding protein 1	ENSG00000272885.1	RP11-2H3.6	chr4	lincRNA	--	TF	other
ENSG00000100219.16	ENSG00000261596.2	0.961238	0.00222458	ENSG00000100219.16	XBP1	chr22	protein_coding	X-box binding protein 1	ENSG00000261596.2	CTB-31N19.3	chr16	sense_intronic	--	TF	other
ENSG00000100219.16	ENSG00000129910.7	0.96432	0.0018869	ENSG00000100219.16	XBP1	chr22	protein_coding	X-box binding protein 1	ENSG00000129910.7	CDH15	chr16	protein_coding	cadherin 15, type 1, M-cadherin (myotubule)	TF	other
ENSG00000100219.16	ENSG00000271324.1	0.900027	0.0144922	ENSG00000100219.16	XBP1	chr22	protein_coding	X-box binding protein 1	ENSG00000271324.1	RP11-10C24.2	chr3	lincRNA	--	TF	other
ENSG00000100219.16	ENSG00000162772.16	0.991036	0.000120179	ENSG00000100219.16	XBP1	chr22	protein_coding	X-box binding protein 1	ENSG00000162772.16	ATF3	chr1	protein_coding	activating transcription factor 3	TF	TF
ENSG00000100219.16	ENSG00000052850.5	0.948898	0.00385042	ENSG00000100219.16	XBP1	chr22	protein_coding	X-box binding protein 1	ENSG00000052850.5	ALX4	chr11	protein_coding	ALX homeobox 4	TF	TF
ENSG00000100219.16	ENSG00000105146.12	0.908622	0.0121435	ENSG00000100219.16	XBP1	chr22	protein_coding	X-box binding protein 1	ENSG00000105146.12	AURKC	chr19	protein_coding	aurora kinase C	TF	other
ENSG00000100219.16	ENSG00000269313.5	0.957099	0.00272129	ENSG00000100219.16	XBP1	chr22	protein_coding	X-box binding protein 1	ENSG00000269313.5	MAGIX	chrX	protein_coding	MAGI family member, X-linked	TF	other
ENSG00000100219.16	ENSG00000232934.7	0.969557	0.00137606	ENSG00000100219.16	XBP1	chr22	protein_coding	X-box binding protein 1	ENSG00000232934.7	RP11-324O2.3	chr10	antisense	--	TF	other
ENSG00000100219.16	ENSG00000070669.16	0.98229	0.000467708	ENSG00000100219.16	XBP1	chr22	protein_coding	X-box binding protein 1	ENSG00000070669.16	ASNS	chr7	protein_coding	asparagine synthetase (glutamine-hydrolyzing)	TF	aging
ENSG00000100219.16	ENSG00000234722.3	-0.943857	0.00463962	ENSG00000100219.16	XBP1	chr22	protein_coding	X-box binding protein 1	ENSG00000234722.3	LINC01287	chr7	lincRNA	long intergenic non-protein coding RNA 1287	TF	other
ENSG00000100219.16	ENSG00000118194.18	0.900597	0.0143305	ENSG00000100219.16	XBP1	chr22	protein_coding	X-box binding protein 1	ENSG00000118194.18	TNNT2	chr1	protein_coding	troponin T type 2 (cardiac)	TF	other
ENSG00000100219.16	ENSG00000251664.3	-0.908762	0.0121069	ENSG00000100219.16	XBP1	chr22	protein_coding	X-box binding protein 1	ENSG00000251664.3	PCDHA12	chr5	protein_coding	protocadherin alpha 12	TF	other
ENSG00000100219.16	ENSG00000175197.10	0.998566	3.08295e-06	ENSG00000100219.16	XBP1	chr22	protein_coding	X-box binding protein 1	ENSG00000175197.10	DDIT3	chr12	protein_coding	DNA-damage-inducible transcript 3	TF	TF
ENSG00000100219.16	ENSG00000278983.1	0.939	0.00546797	ENSG00000100219.16	XBP1	chr22	protein_coding	X-box binding protein 1	ENSG00000278983.1	RP11-426J5.3	chr18	TEC	--	TF	other
ENSG00000100219.16	ENSG00000236519.1	0.937969	0.00565243	ENSG00000100219.16	XBP1	chr22	protein_coding	X-box binding protein 1	ENSG00000236519.1	LINC01424	chr21	antisense	long intergenic non-protein coding RNA 1424	TF	other
ENSG00000100219.16	ENSG00000243232.4	-0.905646	0.012934	ENSG00000100219.16	XBP1	chr22	protein_coding	X-box binding protein 1	ENSG00000243232.4	PCDHAC2	chr5	protein_coding	protocadherin alpha subfamily C, 2	TF	other
ENSG00000100219.16	ENSG00000281358.1	0.94749	0.00406352	ENSG00000100219.16	XBP1	chr22	protein_coding	X-box binding protein 1	ENSG00000281358.1	RASSF1-AS1	chr3	antisense	RASSF1 antisense RNA 1	TF	other
ENSG00000100219.16	ENSG00000278740.1	0.923885	0.00846982	ENSG00000100219.16	XBP1	chr22	protein_coding	X-box binding protein 1	ENSG00000278740.1	RP11-147L13.14	chr17	lincRNA	--	TF	other
ENSG00000100219.16	ENSG00000205702.10	0.969242	0.00140455	ENSG00000100219.16	XBP1	chr22	protein_coding	X-box binding protein 1	ENSG00000205702.10	CYP2D7	chr22	polymorphic_pseudogene	cytochrome P450, family 2, subfamily D, polypeptide 7 (gene/pseudogene)	TF	other
ENSG00000100219.16	ENSG00000103226.17	-0.911013	0.0115256	ENSG00000100219.16	XBP1	chr22	protein_coding	X-box binding protein 1	ENSG00000103226.17	NOMO3	chr16	protein_coding	NODAL modulator 3	TF	other
ENSG00000100219.16	ENSG00000275437.1	0.932779	0.00662617	ENSG00000100219.16	XBP1	chr22	protein_coding	X-box binding protein 1	ENSG00000275437.1	RP5-908M14.10	chr20	sense_intronic	--	TF	other
ENSG00000100219.16	ENSG00000172216.5	0.981283	0.000522197	ENSG00000100219.16	XBP1	chr22	protein_coding	X-box binding protein 1	ENSG00000172216.5	CEBPB	chr20	protein_coding	CCAAT/enhancer binding protein (C/EBP), beta	TF	TF
ENSG00000100219.16	ENSG00000160606.10	0.966497	0.00166487	ENSG00000100219.16	XBP1	chr22	protein_coding	X-box binding protein 1	ENSG00000160606.10	TLCD1	chr17	protein_coding	TLC domain containing 1	TF	other
ENSG00000100219.16	ENSG00000230528.7	0.92624	0.00796006	ENSG00000100219.16	XBP1	chr22	protein_coding	X-box binding protein 1	ENSG00000230528.7	NOS2P3	chr17	transcribed_unprocessed_pseudogene	nitric oxide synthase 2 pseudogene 3	TF	other
ENSG00000100219.16	ENSG00000228709.1	-0.924324	0.00837369	ENSG00000100219.16	XBP1	chr22	protein_coding	X-box binding protein 1	ENSG00000228709.1	AP001065.15	chr21	lincRNA	--	TF	other
ENSG00000100219.16	ENSG00000273615.1	0.956854	0.00275219	ENSG00000100219.16	XBP1	chr22	protein_coding	X-box binding protein 1	ENSG00000273615.1	RP11-1136G4.2	chr16	lincRNA	--	TF	other
ENSG00000100219.16	ENSG00000163577.7	-0.942629	0.00484281	ENSG00000100219.16	XBP1	chr22	protein_coding	X-box binding protein 1	ENSG00000163577.7	EIF5A2	chr3	protein_coding	eukaryotic translation initiation factor 5A2	TF	TF
ENSG00000100219.16	ENSG00000267791.1	0.914573	0.0106349	ENSG00000100219.16	XBP1	chr22	protein_coding	X-box binding protein 1	ENSG00000267791.1	CTD-2659N19.2	chr19	antisense	--	TF	other
ENSG00000100219.16	ENSG00000257529.5	-0.921312	0.0090442	ENSG00000100219.16	XBP1	chr22	protein_coding	X-box binding protein 1	ENSG00000257529.5	RPL36A-HNRNPH2	chrX	protein_coding	RPL36A-HNRNPH2 readthrough	TF	other
ENSG00000100219.16	ENSG00000280000.1	-0.914703	0.0106031	ENSG00000100219.16	XBP1	chr22	protein_coding	X-box binding protein 1	ENSG00000280000.1	RP11-509E10.3	chr16	TEC	--	TF	other
ENSG00000100219.16	ENSG00000267767.2	-0.948211	0.00395376	ENSG00000100219.16	XBP1	chr22	protein_coding	X-box binding protein 1	ENSG00000267767.2	CTC-523E23.4	chr19	lincRNA	--	TF	other
ENSG00000100219.16	ENSG00000208028.1	0.964359	0.00188276	ENSG00000100219.16	XBP1	chr22	protein_coding	X-box binding protein 1	ENSG00000208028.1	MIR616	chr12	miRNA	microRNA 616	TF	other
ENSG00000100219.16	ENSG00000275070.1	0.973296	0.00106016	ENSG00000100219.16	XBP1	chr22	protein_coding	X-box binding protein 1	ENSG00000275070.1	Metazoa_SRP	chrX	misc_RNA	--	TF	other
ENSG00000100219.16	ENSG00000153779.9	-0.965769	0.00173754	ENSG00000100219.16	XBP1	chr22	protein_coding	X-box binding protein 1	ENSG00000153779.9	TGIF2LX	chrX	protein_coding	TGFB-induced factor homeobox 2-like, X-linked	TF	TF
ENSG00000100219.16	ENSG00000164621.5	-0.969049	0.00142217	ENSG00000100219.16	XBP1	chr22	protein_coding	X-box binding protein 1	ENSG00000164621.5	SMAD5-AS1	chr5	antisense	SMAD5 antisense RNA 1	TF	other
ENSG00000100219.16	ENSG00000269978.1	0.963396	0.0019853	ENSG00000100219.16	XBP1	chr22	protein_coding	X-box binding protein 1	ENSG00000269978.1	RP11-338N10.3	chr1	lincRNA	--	TF	other
ENSG00000100219.16	ENSG00000261270.1	0.9679	0.00152908	ENSG00000100219.16	XBP1	chr22	protein_coding	X-box binding protein 1	ENSG00000261270.1	RP11-325K4.3	chr16	sense_intronic	--	TF	other
ENSG00000100219.16	ENSG00000254122.2	-0.905352	0.0130133	ENSG00000100219.16	XBP1	chr22	protein_coding	X-box binding protein 1	ENSG00000254122.2	PCDHGB7	chr5	protein_coding	protocadherin gamma subfamily B, 7	TF	other
ENSG00000100219.16	ENSG00000261187.1	0.941274	0.00507191	ENSG00000100219.16	XBP1	chr22	protein_coding	X-box binding protein 1	ENSG00000261187.1	RP11-1007O24.2	chr15	lincRNA	--	TF	other
ENSG00000100219.16	ENSG00000248498.3	0.980125	0.0005886	ENSG00000100219.16	XBP1	chr22	protein_coding	X-box binding protein 1	ENSG00000248498.3	ASNSP1	chr8	unprocessed_pseudogene	asparagine synthetase pseudogene 1	TF	other
ENSG00000100219.16	ENSG00000139269.2	0.969958	0.00134024	ENSG00000100219.16	XBP1	chr22	protein_coding	X-box binding protein 1	ENSG00000139269.2	INHBE	chr12	protein_coding	inhibin, beta E	TF	other
ENSG00000100219.16	ENSG00000146192.14	0.946545	0.00420978	ENSG00000100219.16	XBP1	chr22	protein_coding	X-box binding protein 1	ENSG00000146192.14	FGD2	chr6	protein_coding	FYVE, RhoGEF and PH domain containing 2	TF	other
ENSG00000100219.16	ENSG00000149043.16	0.930024	0.00717368	ENSG00000100219.16	XBP1	chr22	protein_coding	X-box binding protein 1	ENSG00000149043.16	SYT8	chr11	protein_coding	synaptotagmin VIII	TF	other
ENSG00000100219.16	ENSG00000269898.1	0.960344	0.00232768	ENSG00000100219.16	XBP1	chr22	protein_coding	X-box binding protein 1	ENSG00000269898.1	RP11-568J23.4	chr16	antisense	--	TF	other
ENSG00000100219.16	ENSG00000266313.1	0.939082	0.00545354	ENSG00000100219.16	XBP1	chr22	protein_coding	X-box binding protein 1	ENSG00000266313.1	RP11-173M1.4	chr17	lincRNA	--	TF	other
ENSG00000100219.16	ENSG00000256427.1	0.919165	0.00953738	ENSG00000100219.16	XBP1	chr22	protein_coding	X-box binding protein 1	ENSG00000256427.1	RP11-118B22.4	chr12	lincRNA	--	TF	other
ENSG00000100219.16	ENSG00000111859.16	-0.979015	0.00065595	ENSG00000100219.16	XBP1	chr22	protein_coding	X-box binding protein 1	ENSG00000111859.16	NEDD9	chr6	protein_coding	neural precursor cell expressed, developmentally down-regulated 9	TF	other
ENSG00000100219.16	ENSG00000250424.4	-0.951301	0.00349958	ENSG00000100219.16	XBP1	chr22	protein_coding	X-box binding protein 1	ENSG00000250424.4	RP5-877J2.1	chr7	protein_coding	--	TF	other
ENSG00000100219.16	ENSG00000235508.3	0.933	0.00658307	ENSG00000100219.16	XBP1	chr22	protein_coding	X-box binding protein 1	ENSG00000235508.3	RPS2P7	chr20	processed_pseudogene	ribosomal protein S2 pseudogene 7	TF	other
ENSG00000100219.16	ENSG00000207421.1	0.915884	0.0103157	ENSG00000100219.16	XBP1	chr22	protein_coding	X-box binding protein 1	ENSG00000207421.1	SNORD38B	chr1	snoRNA	small nucleolar RNA, C/D box 38B	TF	other
ENSG00000100219.16	ENSG00000258465.6	-0.905185	0.0130587	ENSG00000100219.16	XBP1	chr22	protein_coding	X-box binding protein 1	ENSG00000258465.6	RP11-574F21.3	chr1	protein_coding	--	TF	other
ENSG00000100219.16	ENSG00000128272.14	0.984344	0.000365761	ENSG00000100219.16	XBP1	chr22	protein_coding	X-box binding protein 1	ENSG00000128272.14	ATF4	chr22	protein_coding	activating transcription factor 4	TF	TF
ENSG00000100219.16	ENSG00000259668.5	0.911181	0.0114829	ENSG00000100219.16	XBP1	chr22	protein_coding	X-box binding protein 1	ENSG00000259668.5	RP11-707P17.2	chr15	antisense	--	TF	other
ENSG00000100219.16	ENSG00000265845.2	0.959	0.00248707	ENSG00000100219.16	XBP1	chr22	protein_coding	X-box binding protein 1	ENSG00000265845.2	RP11-20B24.5	chr17	antisense	--	TF	other
ENSG00000100219.16	ENSG00000270299.1	-0.945274	0.00441042	ENSG00000100219.16	XBP1	chr22	protein_coding	X-box binding protein 1	ENSG00000270299.1	RP5-850E9.3	chr20	protein_coding	--	TF	other
ENSG00000100219.16	ENSG00000272787.1	0.914879	0.01056	ENSG00000100219.16	XBP1	chr22	protein_coding	X-box binding protein 1	ENSG00000272787.1	KB-226F1.2	chr22	lincRNA	--	TF	other
ENSG00000100219.16	ENSG00000173110.7	0.978393	0.000695281	ENSG00000100219.16	XBP1	chr22	protein_coding	X-box binding protein 1	ENSG00000173110.7	HSPA6	chr1	protein_coding	heat shock 70kDa protein 6 (HSP70B')	TF	other
ENSG00000100219.16	ENSG00000253102.1	-0.922286	0.00882455	ENSG00000100219.16	XBP1	chr22	protein_coding	X-box binding protein 1	ENSG00000253102.1	RP1-117B12.4	chr17	antisense	--	TF	other
ENSG00000100219.16	ENSG00000261114.1	0.986366	0.000277565	ENSG00000100219.16	XBP1	chr22	protein_coding	X-box binding protein 1	ENSG00000261114.1	RP11-325K4.2	chr16	sense_intronic	--	TF	other
ENSG00000100219.16	ENSG00000231940.1	0.902331	0.0138429	ENSG00000100219.16	XBP1	chr22	protein_coding	X-box binding protein 1	ENSG00000231940.1	RPS7P3	chr1	processed_pseudogene	ribosomal protein S7 pseudogene 3	TF	other
ENSG00000100219.16	ENSG00000235499.1	-0.961849	0.00215549	ENSG00000100219.16	XBP1	chr22	protein_coding	X-box binding protein 1	ENSG00000235499.1	AC073046.25	chr2	lincRNA	--	TF	other
ENSG00000100219.16	ENSG00000134107.4	-0.918424	0.0097105	ENSG00000100219.16	XBP1	chr22	protein_coding	X-box binding protein 1	ENSG00000134107.4	BHLHE40	chr3	protein_coding	basic helix-loop-helix family, member e40	TF	TF
ENSG00000100219.16	ENSG00000251173.1	0.93491	0.00621712	ENSG00000100219.16	XBP1	chr22	protein_coding	X-box binding protein 1	ENSG00000251173.1	UCHL1-AS1	chr4	antisense	UCHL1 antisense RNA 1 (head to head)	TF	other
ENSG00000100219.16	ENSG00000273903.1	0.970426	0.00129902	ENSG00000100219.16	XBP1	chr22	protein_coding	X-box binding protein 1	ENSG00000273903.1	RP11-686G8.5	chr12	antisense	--	TF	other
ENSG00000100219.16	ENSG00000269825.1	-0.956883	0.00274857	ENSG00000100219.16	XBP1	chr22	protein_coding	X-box binding protein 1	ENSG00000269825.1	CTD-3099C6.9	chr19	sense_intronic	--	TF	other
ENSG00000100219.16	ENSG00000251521.2	0.932145	0.0067502	ENSG00000100219.16	XBP1	chr22	protein_coding	X-box binding protein 1	ENSG00000251521.2	IMPA1P	chr8	transcribed_unprocessed_pseudogene	inositol(myo)-1(or 4)-monophosphatase 1 pseudogene	TF	other
ENSG00000185177.12	ENSG00000231181.1	0.977871	0.0007291	ENSG00000185177.12	ZNF479	chr7	protein_coding	zinc finger protein 479	ENSG00000231181.1	RP13-15M17.1	chr1	processed_pseudogene	--	TF	other
ENSG00000185177.12	ENSG00000244378.1	0.928765	0.00743092	ENSG00000185177.12	ZNF479	chr7	protein_coding	zinc finger protein 479	ENSG00000244378.1	RPS2P45	chr16	transcribed_processed_pseudogene	ribosomal protein S2 pseudogene 45	TF	other
ENSG00000185177.12	ENSG00000088002.11	0.91439	0.0106798	ENSG00000185177.12	ZNF479	chr7	protein_coding	zinc finger protein 479	ENSG00000088002.11	SULT2B1	chr19	protein_coding	sulfotransferase family, cytosolic, 2B, member 1	TF	other
ENSG00000185177.12	ENSG00000254884.1	0.949408	0.00377454	ENSG00000185177.12	ZNF479	chr7	protein_coding	zinc finger protein 479	ENSG00000254884.1	PRR13P2	chr11	processed_pseudogene	proline rich 13 pseudogene 2	TF	other
ENSG00000185177.12	ENSG00000174326.11	0.964533	0.00186456	ENSG00000185177.12	ZNF479	chr7	protein_coding	zinc finger protein 479	ENSG00000174326.11	SLC16A11	chr17	protein_coding	solute carrier family 16, member 11	TF	other
ENSG00000185177.12	ENSG00000169245.5	0.938938	0.00547906	ENSG00000185177.12	ZNF479	chr7	protein_coding	zinc finger protein 479	ENSG00000169245.5	CXCL10	chr4	protein_coding	chemokine (C-X-C motif) ligand 10	TF	other
ENSG00000185177.12	ENSG00000142319.17	0.973195	0.00106811	ENSG00000185177.12	ZNF479	chr7	protein_coding	zinc finger protein 479	ENSG00000142319.17	SLC6A3	chr5	protein_coding	solute carrier family 6 (neurotransmitter transporter), member 3	TF	other
ENSG00000185177.12	ENSG00000186281.12	0.941802	0.00498197	ENSG00000185177.12	ZNF479	chr7	protein_coding	zinc finger protein 479	ENSG00000186281.12	GPAT2	chr2	protein_coding	glycerol-3-phosphate acyltransferase 2, mitochondrial	TF	other
ENSG00000185177.12	ENSG00000173227.13	0.973195	0.00106811	ENSG00000185177.12	ZNF479	chr7	protein_coding	zinc finger protein 479	ENSG00000173227.13	SYT12	chr11	protein_coding	synaptotagmin XII	TF	other
ENSG00000185177.12	ENSG00000238755.3	0.945065	0.0044439	ENSG00000185177.12	ZNF479	chr7	protein_coding	zinc finger protein 479	ENSG00000238755.3	RP11-23D24.2	chr3	processed_transcript	--	TF	other
ENSG00000185177.12	ENSG00000230528.7	0.940352	0.00523074	ENSG00000185177.12	ZNF479	chr7	protein_coding	zinc finger protein 479	ENSG00000230528.7	NOS2P3	chr17	transcribed_unprocessed_pseudogene	nitric oxide synthase 2 pseudogene 3	TF	other
ENSG00000185177.12	ENSG00000272444.1	0.970717	0.00127371	ENSG00000185177.12	ZNF479	chr7	protein_coding	zinc finger protein 479	ENSG00000272444.1	RP11-1017G21.6	chr14	lincRNA	--	TF	other
ENSG00000185177.12	ENSG00000150054.18	0.961008	0.00225091	ENSG00000185177.12	ZNF479	chr7	protein_coding	zinc finger protein 479	ENSG00000150054.18	MPP7	chr10	protein_coding	membrane protein, palmitoylated 7 (MAGUK p55 subfamily member 7)	TF	other
ENSG00000185177.12	ENSG00000176840.11	0.948051	0.00397801	ENSG00000185177.12	ZNF479	chr7	protein_coding	zinc finger protein 479	ENSG00000176840.11	MIR7-3HG	chr19	lincRNA	MIR7-3 host gene	TF	other
ENSG00000185177.12	ENSG00000240668.1	0.925516	0.00811521	ENSG00000185177.12	ZNF479	chr7	protein_coding	zinc finger protein 479	ENSG00000240668.1	KRT8P36	chr3	processed_pseudogene	keratin 8 pseudogene 36	TF	other
ENSG00000185177.12	ENSG00000253661.1	-0.901256	0.0141441	ENSG00000185177.12	ZNF479	chr7	protein_coding	zinc finger protein 479	ENSG00000253661.1	ZFHX4-AS1	chr8	antisense	ZFHX4 antisense RNA 1	TF	other
ENSG00000185177.12	ENSG00000226287.7	0.978506	0.000688049	ENSG00000185177.12	ZNF479	chr7	protein_coding	zinc finger protein 479	ENSG00000226287.7	TMEM191A	chr22	processed_transcript	transmembrane protein 191A (pseudogene)	TF	other
ENSG00000196110.7	ENSG00000224536.1	0.942057	0.00493876	ENSG00000196110.7	ZNF699	chr19	protein_coding	zinc finger protein 699	ENSG00000224536.1	RP11-134G8.7	chr1	antisense	--	TF	other
ENSG00000196110.7	ENSG00000242419.5	0.932061	0.00676669	ENSG00000196110.7	ZNF699	chr19	protein_coding	zinc finger protein 699	ENSG00000242419.5	PCDHGC4	chr5	protein_coding	protocadherin gamma subfamily C, 4	TF	other
ENSG00000196110.7	ENSG00000277300.1	0.920925	0.00913197	ENSG00000196110.7	ZNF699	chr19	protein_coding	zinc finger protein 699	ENSG00000277300.1	AP003041.1	chr11	miRNA	--	TF	other
ENSG00000196110.7	ENSG00000184984.9	0.976638	0.000812285	ENSG00000196110.7	ZNF699	chr19	protein_coding	zinc finger protein 699	ENSG00000184984.9	CHRM5	chr15	protein_coding	cholinergic receptor, muscarinic 5	TF	other
ENSG00000196110.7	ENSG00000259098.1	0.99429	4.88196e-05	ENSG00000196110.7	ZNF699	chr19	protein_coding	zinc finger protein 699	ENSG00000259098.1	RP11-603B24.2	chr15	processed_pseudogene	--	TF	other
ENSG00000196110.7	ENSG00000146858.7	0.946401	0.00423229	ENSG00000196110.7	ZNF699	chr19	protein_coding	zinc finger protein 699	ENSG00000146858.7	ZC3HAV1L	chr7	protein_coding	zinc finger CCCH-type, antiviral 1-like	TF	other
ENSG00000196110.7	ENSG00000185900.9	0.939121	0.00544663	ENSG00000196110.7	ZNF699	chr19	protein_coding	zinc finger protein 699	ENSG00000185900.9	POMK	chr8	protein_coding	protein-O-mannose kinase	TF	other
ENSG00000196110.7	ENSG00000070985.13	-0.915732	0.0103525	ENSG00000196110.7	ZNF699	chr19	protein_coding	zinc finger protein 699	ENSG00000070985.13	TRPM5	chr11	protein_coding	transient receptor potential cation channel, subfamily M, member 5	TF	other
ENSG00000196110.7	ENSG00000249967.1	0.967908	0.00152831	ENSG00000196110.7	ZNF699	chr19	protein_coding	zinc finger protein 699	ENSG00000249967.1	RP11-548K23.11	chr10	protein_coding	--	TF	other
ENSG00000196110.7	ENSG00000154608.13	0.990916	0.000123392	ENSG00000196110.7	ZNF699	chr19	protein_coding	zinc finger protein 699	ENSG00000154608.13	CEP170P1	chr4	transcribed_unprocessed_pseudogene	centrosomal protein 170kDa pseudogene 1	TF	other
ENSG00000196110.7	ENSG00000116981.3	0.951283	0.0035022	ENSG00000196110.7	ZNF699	chr19	protein_coding	zinc finger protein 699	ENSG00000116981.3	NT5C1A	chr1	protein_coding	5'-nucleotidase, cytosolic IA	TF	other
ENSG00000196110.7	ENSG00000037749.11	0.991373	0.000111316	ENSG00000196110.7	ZNF699	chr19	protein_coding	zinc finger protein 699	ENSG00000037749.11	MFAP3	chr5	protein_coding	microfibrillar-associated protein 3	TF	other
ENSG00000196110.7	ENSG00000179331.2	0.900689	0.0143041	ENSG00000196110.7	ZNF699	chr19	protein_coding	zinc finger protein 699	ENSG00000179331.2	RAB39A	chr11	protein_coding	RAB39A, member RAS oncogene family	TF	other
ENSG00000196110.7	ENSG00000279536.1	0.994841	3.98578e-05	ENSG00000196110.7	ZNF699	chr19	protein_coding	zinc finger protein 699	ENSG00000279536.1	RP11-445N20.2	chr7	TEC	--	TF	other
ENSG00000196110.7	ENSG00000256364.1	0.955662	0.00290518	ENSG00000196110.7	ZNF699	chr19	protein_coding	zinc finger protein 699	ENSG00000256364.1	RP11-173P15.3	chr12	antisense	--	TF	other
ENSG00000196110.7	ENSG00000241697.4	0.919067	0.00956023	ENSG00000196110.7	ZNF699	chr19	protein_coding	zinc finger protein 699	ENSG00000241697.4	TMEFF1	chr9	protein_coding	transmembrane protein with EGF-like and two follistatin-like domains 1	TF	other
ENSG00000196110.7	ENSG00000243410.1	0.957521	0.00266831	ENSG00000196110.7	ZNF699	chr19	protein_coding	zinc finger protein 699	ENSG00000243410.1	RP11-245J9.4	chr3	antisense	--	TF	other
ENSG00000196110.7	ENSG00000259992.1	0.966428	0.00167169	ENSG00000196110.7	ZNF699	chr19	protein_coding	zinc finger protein 699	ENSG00000259992.1	RP11-77K12.8	chr16	processed_transcript	--	TF	other
ENSG00000196110.7	ENSG00000272149.1	0.983169	0.000422539	ENSG00000196110.7	ZNF699	chr19	protein_coding	zinc finger protein 699	ENSG00000272149.1	RP11-627J17.1	chr3	antisense	--	TF	other
ENSG00000196110.7	ENSG00000164532.10	0.968659	0.00145803	ENSG00000196110.7	ZNF699	chr19	protein_coding	zinc finger protein 699	ENSG00000164532.10	TBX20	chr7	protein_coding	T-box 20	TF	TF
ENSG00000196110.7	ENSG00000137142.4	0.947995	0.00398643	ENSG00000196110.7	ZNF699	chr19	protein_coding	zinc finger protein 699	ENSG00000137142.4	IGFBPL1	chr9	protein_coding	insulin-like growth factor binding protein-like 1	TF	other
ENSG00000196110.7	ENSG00000263859.1	-0.925279	0.00816627	ENSG00000196110.7	ZNF699	chr19	protein_coding	zinc finger protein 699	ENSG00000263859.1	RP11-498C9.16	chr17	lincRNA	--	TF	other
ENSG00000196110.7	ENSG00000258924.4	0.918466	0.00970067	ENSG00000196110.7	ZNF699	chr19	protein_coding	zinc finger protein 699	ENSG00000258924.4	CTB-96E2.3	chr17	processed_transcript	--	TF	other
ENSG00000196110.7	ENSG00000256469.1	0.941319	0.00506419	ENSG00000196110.7	ZNF699	chr19	protein_coding	zinc finger protein 699	ENSG00000256469.1	RP11-856F16.2	chr11	antisense	--	TF	other
ENSG00000196110.7	ENSG00000258376.2	-0.947649	0.00403927	ENSG00000196110.7	ZNF699	chr19	protein_coding	zinc finger protein 699	ENSG00000258376.2	RP4-647C14.2	chr14	antisense	--	TF	other
ENSG00000196110.7	ENSG00000243232.4	0.941718	0.00499615	ENSG00000196110.7	ZNF699	chr19	protein_coding	zinc finger protein 699	ENSG00000243232.4	PCDHAC2	chr5	protein_coding	protocadherin alpha subfamily C, 2	TF	other
ENSG00000196110.7	ENSG00000281358.1	-0.906997	0.0125722	ENSG00000196110.7	ZNF699	chr19	protein_coding	zinc finger protein 699	ENSG00000281358.1	RASSF1-AS1	chr3	antisense	RASSF1 antisense RNA 1	TF	other
ENSG00000196110.7	ENSG00000239264.8	0.977263	0.000769599	ENSG00000196110.7	ZNF699	chr19	protein_coding	zinc finger protein 699	ENSG00000239264.8	TXNDC5	chr6	protein_coding	thioredoxin domain containing 5 (endoplasmic reticulum)	TF	other
ENSG00000196110.7	ENSG00000272324.5	0.991973	9.63827e-05	ENSG00000196110.7	ZNF699	chr19	protein_coding	zinc finger protein 699	ENSG00000272324.5	CTD-2154B17.4	chr5	antisense	--	TF	other
ENSG00000196110.7	ENSG00000103226.17	0.951615	0.00345501	ENSG00000196110.7	ZNF699	chr19	protein_coding	zinc finger protein 699	ENSG00000103226.17	NOMO3	chr16	protein_coding	NODAL modulator 3	TF	other
ENSG00000196110.7	ENSG00000254656.1	0.924722	0.0082869	ENSG00000196110.7	ZNF699	chr19	protein_coding	zinc finger protein 699	ENSG00000254656.1	RTL1	chr14	protein_coding	retrotransposon-like 1	TF	other
ENSG00000196110.7	ENSG00000196968.10	0.969289	0.00140028	ENSG00000196110.7	ZNF699	chr19	protein_coding	zinc finger protein 699	ENSG00000196968.10	FUT11	chr10	protein_coding	fucosyltransferase 11 (alpha (1,3) fucosyltransferase)	TF	other
ENSG00000196110.7	ENSG00000228709.1	0.944305	0.00456646	ENSG00000196110.7	ZNF699	chr19	protein_coding	zinc finger protein 699	ENSG00000228709.1	AP001065.15	chr21	lincRNA	--	TF	other
ENSG00000196110.7	ENSG00000280134.1	-0.901439	0.0140928	ENSG00000196110.7	ZNF699	chr19	protein_coding	zinc finger protein 699	ENSG00000280134.1	RP11-113E21.3	chr10	TEC	--	TF	other
ENSG00000196110.7	ENSG00000272768.1	0.973103	0.00107546	ENSG00000196110.7	ZNF699	chr19	protein_coding	zinc finger protein 699	ENSG00000272768.1	RP4-673M15.1	chr7	antisense	--	TF	other
ENSG00000196110.7	ENSG00000257529.5	0.934906	0.00621786	ENSG00000196110.7	ZNF699	chr19	protein_coding	zinc finger protein 699	ENSG00000257529.5	RPL36A-HNRNPH2	chrX	protein_coding	RPL36A-HNRNPH2 readthrough	TF	other
ENSG00000196110.7	ENSG00000240184.6	0.918517	0.00968882	ENSG00000196110.7	ZNF699	chr19	protein_coding	zinc finger protein 699	ENSG00000240184.6	PCDHGC3	chr5	protein_coding	protocadherin gamma subfamily C, 3	TF	other
ENSG00000196110.7	ENSG00000260342.2	0.974173	0.000991957	ENSG00000196110.7	ZNF699	chr19	protein_coding	zinc finger protein 699	ENSG00000260342.2	RP11-1035H13.3	chr16	protein_coding	--	TF	other
ENSG00000196110.7	ENSG00000267699.2	0.990771	0.000127365	ENSG00000196110.7	ZNF699	chr19	protein_coding	zinc finger protein 699	ENSG00000267699.2	RP11-729L2.2	chr18	protein_coding	--	TF	other
ENSG00000196110.7	ENSG00000274911.1	0.981688	0.000499942	ENSG00000196110.7	ZNF699	chr19	protein_coding	zinc finger protein 699	ENSG00000274911.1	RP11-12A20.7	chr9	unprocessed_pseudogene	--	TF	other
ENSG00000196110.7	ENSG00000269891.2	0.969	0.00142659	ENSG00000196110.7	ZNF699	chr19	protein_coding	zinc finger protein 699	ENSG00000269891.2	ARHGAP19-SLIT1	chr10	protein_coding	ARHGAP19-SLIT1 readthrough (NMD candidate)	TF	other
ENSG00000196110.7	ENSG00000254081.1	-0.928854	0.00741257	ENSG00000196110.7	ZNF699	chr19	protein_coding	zinc finger protein 699	ENSG00000254081.1	LINC01299	chr8	lincRNA	long intergenic non-protein coding RNA 1299	TF	other
ENSG00000196110.7	ENSG00000254122.2	0.951066	0.00353327	ENSG00000196110.7	ZNF699	chr19	protein_coding	zinc finger protein 699	ENSG00000254122.2	PCDHGB7	chr5	protein_coding	protocadherin gamma subfamily B, 7	TF	other
ENSG00000196110.7	ENSG00000273398.5	0.993538	6.25041e-05	ENSG00000196110.7	ZNF699	chr19	protein_coding	zinc finger protein 699	ENSG00000273398.5	HZGJ	chr2	protein_coding	--	TF	other
ENSG00000196110.7	ENSG00000146192.14	-0.905645	0.0129343	ENSG00000196110.7	ZNF699	chr19	protein_coding	zinc finger protein 699	ENSG00000146192.14	FGD2	chr6	protein_coding	FYVE, RhoGEF and PH domain containing 2	TF	other
ENSG00000196110.7	ENSG00000269570.2	0.922189	0.00884624	ENSG00000196110.7	ZNF699	chr19	protein_coding	zinc finger protein 699	ENSG00000269570.2	CMB9-55A18.1	chr11	antisense	--	TF	other
ENSG00000196110.7	ENSG00000266677.1	0.934686	0.00625956	ENSG00000196110.7	ZNF699	chr19	protein_coding	zinc finger protein 699	ENSG00000266677.1	RP11-258F1.1	chr17	antisense	--	TF	other
ENSG00000196110.7	ENSG00000261732.1	0.970309	0.00130922	ENSG00000196110.7	ZNF699	chr19	protein_coding	zinc finger protein 699	ENSG00000261732.1	LA16c-431H6.6	chr16	protein_coding	--	TF	other
ENSG00000196110.7	ENSG00000253669.3	0.943933	0.00462713	ENSG00000196110.7	ZNF699	chr19	protein_coding	zinc finger protein 699	ENSG00000253669.3	KB-1732A1.1	chr8	lincRNA	--	TF	other
ENSG00000196110.7	ENSG00000223459.5	0.962314	0.00210361	ENSG00000196110.7	ZNF699	chr19	protein_coding	zinc finger protein 699	ENSG00000223459.5	TCAF1P1	chr7	unprocessed_pseudogene	TRPM8 channel-associated factor 1 pseudogene 1	TF	other
ENSG00000196110.7	ENSG00000111981.4	-0.922436	0.00879087	ENSG00000196110.7	ZNF699	chr19	protein_coding	zinc finger protein 699	ENSG00000111981.4	ULBP1	chr6	protein_coding	UL16 binding protein 1	TF	other
ENSG00000196110.7	ENSG00000268163.1	0.926879	0.00782452	ENSG00000196110.7	ZNF699	chr19	protein_coding	zinc finger protein 699	ENSG00000268163.1	AC004076.9	chr19	protein_coding	--	TF	other
ENSG00000196110.7	ENSG00000140450.8	0.955563	0.00291812	ENSG00000196110.7	ZNF699	chr19	protein_coding	zinc finger protein 699	ENSG00000140450.8	ARRDC4	chr15	protein_coding	arrestin domain containing 4	TF	other
ENSG00000196110.7	ENSG00000049130.13	0.941659	0.00500622	ENSG00000196110.7	ZNF699	chr19	protein_coding	zinc finger protein 699	ENSG00000049130.13	KITLG	chr12	protein_coding	KIT ligand	TF	other
ENSG00000196110.7	ENSG00000280035.1	0.99694	1.40318e-05	ENSG00000196110.7	ZNF699	chr19	protein_coding	zinc finger protein 699	ENSG00000280035.1	RP11-10J21.2	chr8	TEC	--	TF	other
ENSG00000196110.7	ENSG00000104324.15	-0.934125	0.00636633	ENSG00000196110.7	ZNF699	chr19	protein_coding	zinc finger protein 699	ENSG00000104324.15	CPQ	chr8	protein_coding	carboxypeptidase Q	TF	aging
ENSG00000196110.7	ENSG00000258465.6	0.959799	0.00239165	ENSG00000196110.7	ZNF699	chr19	protein_coding	zinc finger protein 699	ENSG00000258465.6	RP11-574F21.3	chr1	protein_coding	--	TF	other
ENSG00000196110.7	ENSG00000265972.5	0.973566	0.00103887	ENSG00000196110.7	ZNF699	chr19	protein_coding	zinc finger protein 699	ENSG00000265972.5	TXNIP	chr1	protein_coding	thioredoxin interacting protein	TF	other
ENSG00000196110.7	ENSG00000276418.4	0.972152	0.00115251	ENSG00000196110.7	ZNF699	chr19	protein_coding	zinc finger protein 699	ENSG00000276418.4	RP11-26J3.4	chr8	protein_coding	--	TF	other
ENSG00000196110.7	ENSG00000181826.9	0.940733	0.00516475	ENSG00000196110.7	ZNF699	chr19	protein_coding	zinc finger protein 699	ENSG00000181826.9	RELL1	chr4	protein_coding	RELT-like 1	TF	other
ENSG00000196110.7	ENSG00000235852.1	0.936945	0.00583863	ENSG00000196110.7	ZNF699	chr19	protein_coding	zinc finger protein 699	ENSG00000235852.1	AC005540.3	chr2	antisense	--	TF	other
ENSG00000196110.7	ENSG00000259580.1	0.949721	0.00372837	ENSG00000196110.7	ZNF699	chr19	protein_coding	zinc finger protein 699	ENSG00000259580.1	RP11-37C7.1	chr15	processed_transcript	--	TF	other
