# Supplementary material for: EIF5A2 specifically regulates the transcription of aging-related genes in human neuroblastoma cells
Source: BMC Geriatr. 2023 Feb 7;23:83. doi: 10.1186/s12877-023-03793-6 (PMC9906866; doi:10.1186/s12877-023-03793-6)
Supplement: Supplementary file 11 — Additional file 11. Correlation analysis between DEGs and EIF5A2 in human glial cell tissue database. [file 12877_2023_3793_MOESM11_ESM.xlsx]

## Sheet: Sheet1
Gene	Gene	correlation	pvalue	other	other	Gene	Symbol	Chr	GeneType	Description	Gene	Symbol	Chr	GeneType	Description
ENSG00000162772.16	ENSG00000051108.14	0.58925	2.41945e-07	TF	aging	ENSG00000162772.16	ATF3	chr1	protein_coding	activating transcription factor 3	ENSG00000051108.14	HERPUD1	chr16	protein_coding	homocysteine-inducible, endoplasmic reticulum stress-inducible, ubiquitin-like domain member 1
ENSG00000162772.16	ENSG00000275379.1	0.80322	8.2799e-16	TF	other	ENSG00000162772.16	ATF3	chr1	protein_coding	activating transcription factor 3	ENSG00000275379.1	HIST1H3I	chr6	protein_coding	histone cluster 1, H3i
ENSG00000162772.16	ENSG00000261270.1	0.669727	1.0583e-09	TF	other	ENSG00000162772.16	ATF3	chr1	protein_coding	activating transcription factor 3	ENSG00000261270.1	RP11-325K4.3	chr16	sense_intronic	--
ENSG00000162772.16	ENSG00000234571.1	0.775972	3.14872e-14	TF	other	ENSG00000162772.16	ATF3	chr1	protein_coding	activating transcription factor 3	ENSG00000234571.1	RP5-998N21.4	chr1	lincRNA	--
ENSG00000162772.16	ENSG00000129214.14	0.61599	4.71259e-08	TF	other	ENSG00000162772.16	ATF3	chr1	protein_coding	activating transcription factor 3	ENSG00000129214.14	SHBG	chr17	protein_coding	sex hormone-binding globulin
ENSG00000162772.16	ENSG00000269313.5	0.423322	0.000442313	TF	other	ENSG00000162772.16	ATF3	chr1	protein_coding	activating transcription factor 3	ENSG00000269313.5	MAGIX	chrX	protein_coding	MAGI family member, X-linked
ENSG00000162772.16	ENSG00000274290.1	0.794732	2.72666e-15	TF	other	ENSG00000162772.16	ATF3	chr1	protein_coding	activating transcription factor 3	ENSG00000274290.1	HIST1H2BE	chr6	protein_coding	histone cluster 1, H2be
ENSG00000162772.16	ENSG00000181826.9	0.471745	7.2821e-05	TF	other	ENSG00000162772.16	ATF3	chr1	protein_coding	activating transcription factor 3	ENSG00000181826.9	RELL1	chr4	protein_coding	RELT-like 1
ENSG00000162772.16	ENSG00000111981.4	0.524018	7.46973e-06	TF	other	ENSG00000162772.16	ATF3	chr1	protein_coding	activating transcription factor 3	ENSG00000111981.4	ULBP1	chr6	protein_coding	UL16 binding protein 1
ENSG00000162772.16	ENSG00000130766.4	0.574773	5.52477e-07	TF	other	ENSG00000162772.16	ATF3	chr1	protein_coding	activating transcription factor 3	ENSG00000130766.4	SESN2	chr1	protein_coding	sestrin 2
ENSG00000162772.16	ENSG00000261441.1	0.5265	6.64028e-06	TF	other	ENSG00000162772.16	ATF3	chr1	protein_coding	activating transcription factor 3	ENSG00000261441.1	RP11-217B1.2	chr15	antisense	--
ENSG00000162772.16	ENSG00000280594.1	0.687458	2.53267e-10	TF	other	ENSG00000162772.16	ATF3	chr1	protein_coding	activating transcription factor 3	ENSG00000280594.1	AP000432.1	chr21	processed_transcript	--
ENSG00000162772.16	ENSG00000208028.1	0.829021	1.50165e-17	TF	other	ENSG00000162772.16	ATF3	chr1	protein_coding	activating transcription factor 3	ENSG00000208028.1	MIR616	chr12	miRNA	microRNA 616
ENSG00000162772.16	ENSG00000269900.3	0.646853	5.8362e-09	TF	other	ENSG00000162772.16	ATF3	chr1	protein_coding	activating transcription factor 3	ENSG00000269900.3	RMRP	chr9	lincRNA	RNA component of mitochondrial RNA processing endoribonuclease
ENSG00000162772.16	ENSG00000262222.1	0.418817	0.000516232	TF	other	ENSG00000162772.16	ATF3	chr1	protein_coding	activating transcription factor 3	ENSG00000262222.1	RP11-876N24.4	chr16	antisense	--
ENSG00000162772.16	ENSG00000173110.7	0.782454	1.38953e-14	TF	other	ENSG00000162772.16	ATF3	chr1	protein_coding	activating transcription factor 3	ENSG00000173110.7	HSPA6	chr1	protein_coding	heat shock 70kDa protein 6 (HSP70B')
ENSG00000162772.16	ENSG00000265972.5	0.45243	0.00015448	TF	other	ENSG00000162772.16	ATF3	chr1	protein_coding	activating transcription factor 3	ENSG00000265972.5	TXNIP	chr1	protein_coding	thioredoxin interacting protein
ENSG00000162772.16	ENSG00000272854.1	0.456979	0.000129926	TF	other	ENSG00000162772.16	ATF3	chr1	protein_coding	activating transcription factor 3	ENSG00000272854.1	RP4-593H12.1	chr7	antisense	--
ENSG00000162772.16	ENSG00000202198.1	0.46542	9.36173e-05	TF	other	ENSG00000162772.16	ATF3	chr1	protein_coding	activating transcription factor 3	ENSG00000202198.1	RN7SK	chr6	misc_RNA	RNA, 7SK small nuclear
ENSG00000162772.16	ENSG00000070985.13	0.426419	0.00039724	TF	other	ENSG00000162772.16	ATF3	chr1	protein_coding	activating transcription factor 3	ENSG00000070985.13	TRPM5	chr11	protein_coding	transient receptor potential cation channel, subfamily M, member 5
ENSG00000162772.16	ENSG00000280254.1	0.629391	1.95711e-08	TF	other	ENSG00000162772.16	ATF3	chr1	protein_coding	activating transcription factor 3	ENSG00000280254.1	RP11-81A22.4	chr17	TEC	--
ENSG00000162772.16	ENSG00000266313.1	0.517261	1.02439e-05	TF	other	ENSG00000162772.16	ATF3	chr1	protein_coding	activating transcription factor 3	ENSG00000266313.1	RP11-173M1.4	chr17	lincRNA	--
ENSG00000162772.16	ENSG00000275091.1	0.856692	8.97665e-20	TF	other	ENSG00000162772.16	ATF3	chr1	protein_coding	activating transcription factor 3	ENSG00000275091.1	CTB-55O6.13	chr19	antisense	--
ENSG00000162772.16	ENSG00000281358.1	0.524867	7.17582e-06	TF	other	ENSG00000162772.16	ATF3	chr1	protein_coding	activating transcription factor 3	ENSG00000281358.1	RASSF1-AS1	chr3	antisense	RASSF1 antisense RNA 1
ENSG00000162772.16	ENSG00000269106.1	0.561802	1.12028e-06	TF	other	ENSG00000162772.16	ATF3	chr1	protein_coding	activating transcription factor 3	ENSG00000269106.1	CTD-2619J13.23	chr19	antisense	--
ENSG00000162772.16	ENSG00000104518.10	0.406706	0.000773973	TF	other	ENSG00000162772.16	ATF3	chr1	protein_coding	activating transcription factor 3	ENSG00000104518.10	GSDMD	chr8	protein_coding	gasdermin D
ENSG00000162772.16	ENSG00000257355.1	0.579149	4.32272e-07	TF	other	ENSG00000162772.16	ATF3	chr1	protein_coding	activating transcription factor 3	ENSG00000257355.1	CTD-2006C1.10	chr19	protein_coding	--
ENSG00000162772.16	ENSG00000257529.5	0.492806	3.04172e-05	TF	other	ENSG00000162772.16	ATF3	chr1	protein_coding	activating transcription factor 3	ENSG00000257529.5	RPL36A-HNRNPH2	chrX	protein_coding	RPL36A-HNRNPH2 readthrough
ENSG00000162772.16	ENSG00000272768.1	0.692847	1.60724e-10	TF	other	ENSG00000162772.16	ATF3	chr1	protein_coding	activating transcription factor 3	ENSG00000272768.1	RP4-673M15.1	chr7	antisense	--
ENSG00000162772.16	ENSG00000253669.3	0.405552	0.000803784	TF	other	ENSG00000162772.16	ATF3	chr1	protein_coding	activating transcription factor 3	ENSG00000253669.3	KB-1732A1.1	chr8	lincRNA	--
ENSG00000162772.16	ENSG00000262420.3	0.806292	5.30275e-16	TF	other	ENSG00000162772.16	ATF3	chr1	protein_coding	activating transcription factor 3	ENSG00000262420.3	RP11-490O6.2	chr16	antisense	--
ENSG00000162772.16	ENSG00000261114.1	0.594728	1.75147e-07	TF	other	ENSG00000162772.16	ATF3	chr1	protein_coding	activating transcription factor 3	ENSG00000261114.1	RP11-325K4.2	chr16	sense_intronic	--
ENSG00000162772.16	ENSG00000273363.1	0.57543	5.32622e-07	TF	other	ENSG00000162772.16	ATF3	chr1	protein_coding	activating transcription factor 3	ENSG00000273363.1	RP11-285G1.14	chr10	sense_intronic	--
ENSG00000162772.16	ENSG00000175197.10	0.852603	2.04122e-19	TF	TF	ENSG00000162772.16	ATF3	chr1	protein_coding	activating transcription factor 3	ENSG00000175197.10	DDIT3	chr12	protein_coding	DNA-damage-inducible transcript 3
ENSG00000162772.16	ENSG00000172216.5	0.492703	3.05518e-05	TF	TF	ENSG00000162772.16	ATF3	chr1	protein_coding	activating transcription factor 3	ENSG00000172216.5	CEBPB	chr20	protein_coding	CCAAT/enhancer binding protein (C/EBP), beta
ENSG00000162772.16	ENSG00000128272.14	0.614871	5.06178e-08	TF	TF	ENSG00000162772.16	ATF3	chr1	protein_coding	activating transcription factor 3	ENSG00000128272.14	ATF4	chr22	protein_coding	activating transcription factor 4
ENSG00000128272.14	ENSG00000104324.15	0.432607	0.000319468	TF	aging	ENSG00000128272.14	ATF4	chr22	protein_coding	activating transcription factor 4	ENSG00000104324.15	CPQ	chr8	protein_coding	carboxypeptidase Q
ENSG00000128272.14	ENSG00000051108.14	0.68346	3.52695e-10	TF	aging	ENSG00000128272.14	ATF4	chr22	protein_coding	activating transcription factor 4	ENSG00000051108.14	HERPUD1	chr16	protein_coding	homocysteine-inducible, endoplasmic reticulum stress-inducible, ubiquitin-like domain member 1
ENSG00000128272.14	ENSG00000275379.1	0.738084	2.29808e-12	TF	other	ENSG00000128272.14	ATF4	chr22	protein_coding	activating transcription factor 4	ENSG00000275379.1	HIST1H3I	chr6	protein_coding	histone cluster 1, H3i
ENSG00000128272.14	ENSG00000272949.1	0.442447	0.000223975	TF	other	ENSG00000128272.14	ATF4	chr22	protein_coding	activating transcription factor 4	ENSG00000272949.1	RP11-514P8.8	chr7	processed_transcript	--
ENSG00000128272.14	ENSG00000261270.1	0.63545	1.2972e-08	TF	other	ENSG00000128272.14	ATF4	chr22	protein_coding	activating transcription factor 4	ENSG00000261270.1	RP11-325K4.3	chr16	sense_intronic	--
ENSG00000128272.14	ENSG00000268163.1	-0.499175	2.3094e-05	TF	other	ENSG00000128272.14	ATF4	chr22	protein_coding	activating transcription factor 4	ENSG00000268163.1	AC004076.9	chr19	protein_coding	--
ENSG00000128272.14	ENSG00000049130.13	-0.449889	0.000169984	TF	other	ENSG00000128272.14	ATF4	chr22	protein_coding	activating transcription factor 4	ENSG00000049130.13	KITLG	chr12	protein_coding	KIT ligand
ENSG00000128272.14	ENSG00000183426.15	0.566182	8.85348e-07	TF	other	ENSG00000128272.14	ATF4	chr22	protein_coding	activating transcription factor 4	ENSG00000183426.15	NPIPA1	chr16	protein_coding	nuclear pore complex interacting protein family, member A1
ENSG00000128272.14	ENSG00000228709.1	0.421165	0.000476421	TF	other	ENSG00000128272.14	ATF4	chr22	protein_coding	activating transcription factor 4	ENSG00000228709.1	AP001065.15	chr21	lincRNA	--
ENSG00000128272.14	ENSG00000132530.16	0.400117	0.000958707	TF	other	ENSG00000128272.14	ATF4	chr22	protein_coding	activating transcription factor 4	ENSG00000132530.16	XAF1	chr17	protein_coding	XIAP associated factor 1
ENSG00000128272.14	ENSG00000261864.1	0.489463	3.50727e-05	TF	other	ENSG00000128272.14	ATF4	chr22	protein_coding	activating transcription factor 4	ENSG00000261864.1	RP11-67A1.2	chr16	processed_transcript	--
ENSG00000128272.14	ENSG00000234571.1	0.551806	1.89309e-06	TF	other	ENSG00000128272.14	ATF4	chr22	protein_coding	activating transcription factor 4	ENSG00000234571.1	RP5-998N21.4	chr1	lincRNA	--
ENSG00000128272.14	ENSG00000129214.14	0.548192	2.27903e-06	TF	other	ENSG00000128272.14	ATF4	chr22	protein_coding	activating transcription factor 4	ENSG00000129214.14	SHBG	chr17	protein_coding	sex hormone-binding globulin
ENSG00000128272.14	ENSG00000274290.1	0.646596	5.94414e-09	TF	other	ENSG00000128272.14	ATF4	chr22	protein_coding	activating transcription factor 4	ENSG00000274290.1	HIST1H2BE	chr6	protein_coding	histone cluster 1, H2be
ENSG00000128272.14	ENSG00000181826.9	0.534445	4.52704e-06	TF	other	ENSG00000128272.14	ATF4	chr22	protein_coding	activating transcription factor 4	ENSG00000181826.9	RELL1	chr4	protein_coding	RELT-like 1
ENSG00000128272.14	ENSG00000276934.1	0.418649	0.000519208	TF	other	ENSG00000128272.14	ATF4	chr22	protein_coding	activating transcription factor 4	ENSG00000276934.1	RP11-231E4.5	chr18	sense_intronic	--
ENSG00000128272.14	ENSG00000259158.2	-0.407676	0.000749683	TF	other	ENSG00000128272.14	ATF4	chr22	protein_coding	activating transcription factor 4	ENSG00000259158.2	ADAM20P1	chr14	lincRNA	ADAM metallopeptidase domain 20 pseudogene 1
ENSG00000128272.14	ENSG00000111981.4	0.413912	0.000609368	TF	other	ENSG00000128272.14	ATF4	chr22	protein_coding	activating transcription factor 4	ENSG00000111981.4	ULBP1	chr6	protein_coding	UL16 binding protein 1
ENSG00000128272.14	ENSG00000173227.13	-0.436801	0.000274959	TF	other	ENSG00000128272.14	ATF4	chr22	protein_coding	activating transcription factor 4	ENSG00000173227.13	SYT12	chr11	protein_coding	synaptotagmin XII
ENSG00000128272.14	ENSG00000150054.18	-0.406381	0.000782283	TF	other	ENSG00000128272.14	ATF4	chr22	protein_coding	activating transcription factor 4	ENSG00000150054.18	MPP7	chr10	protein_coding	membrane protein, palmitoylated 7 (MAGUK p55 subfamily member 7)
ENSG00000128272.14	ENSG00000146192.14	0.612832	5.7625e-08	TF	other	ENSG00000128272.14	ATF4	chr22	protein_coding	activating transcription factor 4	ENSG00000146192.14	FGD2	chr6	protein_coding	FYVE, RhoGEF and PH domain containing 2
ENSG00000128272.14	ENSG00000130766.4	0.664756	1.55324e-09	TF	other	ENSG00000128272.14	ATF4	chr22	protein_coding	activating transcription factor 4	ENSG00000130766.4	SESN2	chr1	protein_coding	sestrin 2
ENSG00000128272.14	ENSG00000261441.1	0.572704	6.1968e-07	TF	other	ENSG00000128272.14	ATF4	chr22	protein_coding	activating transcription factor 4	ENSG00000261441.1	RP11-217B1.2	chr15	antisense	--
ENSG00000128272.14	ENSG00000235499.1	0.53512	4.38006e-06	TF	other	ENSG00000128272.14	ATF4	chr22	protein_coding	activating transcription factor 4	ENSG00000235499.1	AC073046.25	chr2	lincRNA	--
ENSG00000128272.14	ENSG00000280594.1	0.706691	4.76956e-11	TF	other	ENSG00000128272.14	ATF4	chr22	protein_coding	activating transcription factor 4	ENSG00000280594.1	AP000432.1	chr21	processed_transcript	--
ENSG00000128272.14	ENSG00000196968.10	0.632964	1.53727e-08	TF	other	ENSG00000128272.14	ATF4	chr22	protein_coding	activating transcription factor 4	ENSG00000196968.10	FUT11	chr10	protein_coding	fucosyltransferase 11 (alpha (1,3) fucosyltransferase)
ENSG00000128272.14	ENSG00000116981.3	-0.425861	0.000405034	TF	other	ENSG00000128272.14	ATF4	chr22	protein_coding	activating transcription factor 4	ENSG00000116981.3	NT5C1A	chr1	protein_coding	5'-nucleotidase, cytosolic IA
ENSG00000128272.14	ENSG00000267699.2	0.513784	1.20197e-05	TF	other	ENSG00000128272.14	ATF4	chr22	protein_coding	activating transcription factor 4	ENSG00000267699.2	RP11-729L2.2	chr18	protein_coding	--
ENSG00000128272.14	ENSG00000208028.1	0.69073	1.92382e-10	TF	other	ENSG00000128272.14	ATF4	chr22	protein_coding	activating transcription factor 4	ENSG00000208028.1	MIR616	chr12	miRNA	microRNA 616
ENSG00000128272.14	ENSG00000269900.3	0.592396	2.01121e-07	TF	other	ENSG00000128272.14	ATF4	chr22	protein_coding	activating transcription factor 4	ENSG00000269900.3	RMRP	chr9	lincRNA	RNA component of mitochondrial RNA processing endoribonuclease
ENSG00000128272.14	ENSG00000229089.6	-0.514252	1.17648e-05	TF	other	ENSG00000128272.14	ATF4	chr22	protein_coding	activating transcription factor 4	ENSG00000229089.6	ANKRD20A8P	chr2	transcribed_unprocessed_pseudogene	ankyrin repeat domain 20 family, member A8, pseudogene
ENSG00000128272.14	ENSG00000239264.8	0.445922	0.000197059	TF	other	ENSG00000128272.14	ATF4	chr22	protein_coding	activating transcription factor 4	ENSG00000239264.8	TXNDC5	chr6	protein_coding	thioredoxin domain containing 5 (endoplasmic reticulum)
ENSG00000128272.14	ENSG00000262222.1	0.57091	6.84129e-07	TF	other	ENSG00000128272.14	ATF4	chr22	protein_coding	activating transcription factor 4	ENSG00000262222.1	RP11-876N24.4	chr16	antisense	--
ENSG00000128272.14	ENSG00000182492.15	-0.414649	0.000594467	TF	other	ENSG00000128272.14	ATF4	chr22	protein_coding	activating transcription factor 4	ENSG00000182492.15	BGN	chrX	protein_coding	biglycan
ENSG00000128272.14	ENSG00000258465.6	0.542251	3.07744e-06	TF	other	ENSG00000128272.14	ATF4	chr22	protein_coding	activating transcription factor 4	ENSG00000258465.6	RP11-574F21.3	chr1	protein_coding	--
ENSG00000128272.14	ENSG00000173110.7	0.507092	1.62713e-05	TF	other	ENSG00000128272.14	ATF4	chr22	protein_coding	activating transcription factor 4	ENSG00000173110.7	HSPA6	chr1	protein_coding	heat shock 70kDa protein 6 (HSP70B')
ENSG00000128272.14	ENSG00000265972.5	0.469459	7.97887e-05	TF	other	ENSG00000128272.14	ATF4	chr22	protein_coding	activating transcription factor 4	ENSG00000265972.5	TXNIP	chr1	protein_coding	thioredoxin interacting protein
ENSG00000128272.14	ENSG00000237720.1	-0.42166	0.000468391	TF	other	ENSG00000128272.14	ATF4	chr22	protein_coding	activating transcription factor 4	ENSG00000237720.1	AC011995.1	chr2	lincRNA	--
ENSG00000128272.14	ENSG00000272854.1	0.555014	1.60276e-06	TF	other	ENSG00000128272.14	ATF4	chr22	protein_coding	activating transcription factor 4	ENSG00000272854.1	RP4-593H12.1	chr7	antisense	--
ENSG00000128272.14	ENSG00000205702.10	0.501577	2.07851e-05	TF	other	ENSG00000128272.14	ATF4	chr22	protein_coding	activating transcription factor 4	ENSG00000205702.10	CYP2D7	chr22	polymorphic_pseudogene	cytochrome P450, family 2, subfamily D, polypeptide 7 (gene/pseudogene)
ENSG00000128272.14	ENSG00000202198.1	0.40814	0.000738322	TF	other	ENSG00000128272.14	ATF4	chr22	protein_coding	activating transcription factor 4	ENSG00000202198.1	RN7SK	chr6	misc_RNA	RNA, 7SK small nuclear
ENSG00000128272.14	ENSG00000254884.1	0.422234	0.00045923	TF	other	ENSG00000128272.14	ATF4	chr22	protein_coding	activating transcription factor 4	ENSG00000254884.1	PRR13P2	chr11	processed_pseudogene	proline rich 13 pseudogene 2
ENSG00000128272.14	ENSG00000280254.1	0.721498	1.20088e-11	TF	other	ENSG00000128272.14	ATF4	chr22	protein_coding	activating transcription factor 4	ENSG00000280254.1	RP11-81A22.4	chr17	TEC	--
ENSG00000128272.14	ENSG00000235244.3	-0.4733	6.84077e-05	TF	other	ENSG00000128272.14	ATF4	chr22	protein_coding	activating transcription factor 4	ENSG00000235244.3	RP11-761E20.1	chrX	lincRNA	--
ENSG00000128272.14	ENSG00000275091.1	0.626902	2.31132e-08	TF	other	ENSG00000128272.14	ATF4	chr22	protein_coding	activating transcription factor 4	ENSG00000275091.1	CTB-55O6.13	chr19	antisense	--
ENSG00000128272.14	ENSG00000281358.1	0.639121	1.0067e-08	TF	other	ENSG00000128272.14	ATF4	chr22	protein_coding	activating transcription factor 4	ENSG00000281358.1	RASSF1-AS1	chr3	antisense	RASSF1 antisense RNA 1
ENSG00000128272.14	ENSG00000269106.1	0.616092	4.68186e-08	TF	other	ENSG00000128272.14	ATF4	chr22	protein_coding	activating transcription factor 4	ENSG00000269106.1	CTD-2619J13.23	chr19	antisense	--
ENSG00000128272.14	ENSG00000257355.1	0.549663	2.11379e-06	TF	other	ENSG00000128272.14	ATF4	chr22	protein_coding	activating transcription factor 4	ENSG00000257355.1	CTD-2006C1.10	chr19	protein_coding	--
ENSG00000128272.14	ENSG00000104518.10	0.584758	3.13938e-07	TF	other	ENSG00000128272.14	ATF4	chr22	protein_coding	activating transcription factor 4	ENSG00000104518.10	GSDMD	chr8	protein_coding	gasdermin D
ENSG00000128272.14	ENSG00000130368.5	-0.458955	0.000120422	TF	other	ENSG00000128272.14	ATF4	chr22	protein_coding	activating transcription factor 4	ENSG00000130368.5	MAS1	chr6	protein_coding	MAS1 proto-oncogene, G protein-coupled receptor
ENSG00000128272.14	ENSG00000257529.5	0.605147	9.31558e-08	TF	other	ENSG00000128272.14	ATF4	chr22	protein_coding	activating transcription factor 4	ENSG00000257529.5	RPL36A-HNRNPH2	chrX	protein_coding	RPL36A-HNRNPH2 readthrough
ENSG00000128272.14	ENSG00000280000.1	-0.493647	2.93403e-05	TF	other	ENSG00000128272.14	ATF4	chr22	protein_coding	activating transcription factor 4	ENSG00000280000.1	RP11-509E10.3	chr16	TEC	--
ENSG00000128272.14	ENSG00000272768.1	0.530212	5.55889e-06	TF	other	ENSG00000128272.14	ATF4	chr22	protein_coding	activating transcription factor 4	ENSG00000272768.1	RP4-673M15.1	chr7	antisense	--
ENSG00000128272.14	ENSG00000262420.3	0.645199	6.56638e-09	TF	other	ENSG00000128272.14	ATF4	chr22	protein_coding	activating transcription factor 4	ENSG00000262420.3	RP11-490O6.2	chr16	antisense	--
ENSG00000128272.14	ENSG00000261732.1	0.445513	0.000200069	TF	other	ENSG00000128272.14	ATF4	chr22	protein_coding	activating transcription factor 4	ENSG00000261732.1	LA16c-431H6.6	chr16	protein_coding	--
ENSG00000128272.14	ENSG00000261114.1	0.632683	1.56699e-08	TF	other	ENSG00000128272.14	ATF4	chr22	protein_coding	activating transcription factor 4	ENSG00000261114.1	RP11-325K4.2	chr16	sense_intronic	--
ENSG00000128272.14	ENSG00000174004.5	0.489285	3.53383e-05	TF	other	ENSG00000128272.14	ATF4	chr22	protein_coding	activating transcription factor 4	ENSG00000174004.5	NRROS	chr3	protein_coding	negative regulator of reactive oxygen species
ENSG00000128272.14	ENSG00000273363.1	0.566818	8.554e-07	TF	other	ENSG00000128272.14	ATF4	chr22	protein_coding	activating transcription factor 4	ENSG00000273363.1	RP11-285G1.14	chr10	sense_intronic	--
ENSG00000128272.14	ENSG00000254462.1	0.507515	1.59657e-05	TF	other	ENSG00000128272.14	ATF4	chr22	protein_coding	activating transcription factor 4	ENSG00000254462.1	TMX2-CTNND1	chr11	protein_coding	TMX2-CTNND1 readthrough (NMD candidate)
ENSG00000128272.14	ENSG00000100219.16	0.508994	1.49391e-05	TF	TF	ENSG00000128272.14	ATF4	chr22	protein_coding	activating transcription factor 4	ENSG00000100219.16	XBP1	chr22	protein_coding	X-box binding protein 1
ENSG00000128272.14	ENSG00000162772.16	0.614871	5.06178e-08	TF	TF	ENSG00000128272.14	ATF4	chr22	protein_coding	activating transcription factor 4	ENSG00000162772.16	ATF3	chr1	protein_coding	activating transcription factor 3
ENSG00000128272.14	ENSG00000175197.10	0.756245	3.23938e-13	TF	TF	ENSG00000128272.14	ATF4	chr22	protein_coding	activating transcription factor 4	ENSG00000175197.10	DDIT3	chr12	protein_coding	DNA-damage-inducible transcript 3
ENSG00000128272.14	ENSG00000172216.5	0.4668	8.86643e-05	TF	TF	ENSG00000128272.14	ATF4	chr22	protein_coding	activating transcription factor 4	ENSG00000172216.5	CEBPB	chr20	protein_coding	CCAAT/enhancer binding protein (C/EBP), beta
ENSG00000134107.4	ENSG00000258667.1	0.486594	3.95863e-05	TF	other	ENSG00000134107.4	BHLHE40	chr3	protein_coding	basic helix-loop-helix family, member e40	ENSG00000258667.1	HIF1A-AS2	chr14	lincRNA	HIF1A antisense RNA 2
ENSG00000134107.4	ENSG00000214940.8	0.404256	0.000838521	TF	other	ENSG00000134107.4	BHLHE40	chr3	protein_coding	basic helix-loop-helix family, member e40	ENSG00000214940.8	NPIPA8	chr16	protein_coding	nuclear pore complex interacting protein family, member A8
ENSG00000134107.4	ENSG00000274461.1	0.431757	0.000329249	TF	other	ENSG00000134107.4	BHLHE40	chr3	protein_coding	basic helix-loop-helix family, member e40	ENSG00000274461.1	RP11-323P17.2	chr10	processed_transcript	--
ENSG00000134107.4	ENSG00000230530.1	0.471809	7.26335e-05	TF	other	ENSG00000134107.4	BHLHE40	chr3	protein_coding	basic helix-loop-helix family, member e40	ENSG00000230530.1	LIMD1-AS1	chr3	antisense	LIMD1 antisense RNA 1
ENSG00000134107.4	ENSG00000235920.1	0.40245	0.000889165	TF	other	ENSG00000134107.4	BHLHE40	chr3	protein_coding	basic helix-loop-helix family, member e40	ENSG00000235920.1	AC073109.2	chr7	processed_pseudogene	--
ENSG00000172216.5	ENSG00000104324.15	0.495927	2.65954e-05	TF	aging	ENSG00000172216.5	CEBPB	chr20	protein_coding	CCAAT/enhancer binding protein (C/EBP), beta	ENSG00000104324.15	CPQ	chr8	protein_coding	carboxypeptidase Q
ENSG00000172216.5	ENSG00000051108.14	0.579252	4.29756e-07	TF	aging	ENSG00000172216.5	CEBPB	chr20	protein_coding	CCAAT/enhancer binding protein (C/EBP), beta	ENSG00000051108.14	HERPUD1	chr16	protein_coding	homocysteine-inducible, endoplasmic reticulum stress-inducible, ubiquitin-like domain member 1
ENSG00000172216.5	ENSG00000070669.16	-0.65302	3.73576e-09	TF	aging	ENSG00000172216.5	CEBPB	chr20	protein_coding	CCAAT/enhancer binding protein (C/EBP), beta	ENSG00000070669.16	ASNS	chr7	protein_coding	asparagine synthetase (glutamine-hydrolyzing)
ENSG00000172216.5	ENSG00000044574.7	0.581388	3.80731e-07	TF	aging	ENSG00000172216.5	CEBPB	chr20	protein_coding	CCAAT/enhancer binding protein (C/EBP), beta	ENSG00000044574.7	HSPA5	chr9	protein_coding	heat shock 70kDa protein 5 (glucose-regulated protein, 78kDa)
ENSG00000172216.5	ENSG00000149451.17	-0.455054	0.000139841	TF	aging	ENSG00000172216.5	CEBPB	chr20	protein_coding	CCAAT/enhancer binding protein (C/EBP), beta	ENSG00000149451.17	ADAM33	chr20	protein_coding	ADAM metallopeptidase domain 33
ENSG00000172216.5	ENSG00000273398.5	-0.573826	5.82357e-07	TF	other	ENSG00000172216.5	CEBPB	chr20	protein_coding	CCAAT/enhancer binding protein (C/EBP), beta	ENSG00000273398.5	HZGJ	chr2	protein_coding	--
ENSG00000172216.5	ENSG00000267072.2	-0.637961	1.09109e-08	TF	other	ENSG00000172216.5	CEBPB	chr20	protein_coding	CCAAT/enhancer binding protein (C/EBP), beta	ENSG00000267072.2	RP11-165E7.1	chr16	lincRNA	--
ENSG00000172216.5	ENSG00000243232.4	-0.724341	9.12202e-12	TF	other	ENSG00000172216.5	CEBPB	chr20	protein_coding	CCAAT/enhancer binding protein (C/EBP), beta	ENSG00000243232.4	PCDHAC2	chr5	protein_coding	protocadherin alpha subfamily C, 2
ENSG00000172216.5	ENSG00000242686.4	-0.455989	0.000134942	TF	other	ENSG00000172216.5	CEBPB	chr20	protein_coding	CCAAT/enhancer binding protein (C/EBP), beta	ENSG00000242686.4	RP11-1191J2.2	chr4	antisense	--
ENSG00000172216.5	ENSG00000268163.1	-0.569983	7.19844e-07	TF	other	ENSG00000172216.5	CEBPB	chr20	protein_coding	CCAAT/enhancer binding protein (C/EBP), beta	ENSG00000268163.1	AC004076.9	chr19	protein_coding	--
ENSG00000172216.5	ENSG00000251664.3	-0.723941	9.48344e-12	TF	other	ENSG00000172216.5	CEBPB	chr20	protein_coding	CCAAT/enhancer binding protein (C/EBP), beta	ENSG00000251664.3	PCDHA12	chr5	protein_coding	protocadherin alpha 12
ENSG00000172216.5	ENSG00000235852.1	0.625458	2.54391e-08	TF	other	ENSG00000172216.5	CEBPB	chr20	protein_coding	CCAAT/enhancer binding protein (C/EBP), beta	ENSG00000235852.1	AC005540.3	chr2	antisense	--
ENSG00000172216.5	ENSG00000275209.1	0.513097	1.24029e-05	TF	other	ENSG00000172216.5	CEBPB	chr20	protein_coding	CCAAT/enhancer binding protein (C/EBP), beta	ENSG00000275209.1	FP236383.4	chr21	miRNA	--
ENSG00000172216.5	ENSG00000228709.1	0.440447	0.000240952	TF	other	ENSG00000172216.5	CEBPB	chr20	protein_coding	CCAAT/enhancer binding protein (C/EBP), beta	ENSG00000228709.1	AP001065.15	chr21	lincRNA	--
ENSG00000172216.5	ENSG00000234571.1	0.595435	1.67919e-07	TF	other	ENSG00000172216.5	CEBPB	chr20	protein_coding	CCAAT/enhancer binding protein (C/EBP), beta	ENSG00000234571.1	RP5-998N21.4	chr1	lincRNA	--
ENSG00000172216.5	ENSG00000188011.5	-0.466825	8.85755e-05	TF	other	ENSG00000172216.5	CEBPB	chr20	protein_coding	CCAAT/enhancer binding protein (C/EBP), beta	ENSG00000188011.5	RTP5	chr2	protein_coding	receptor (chemosensory) transporter protein 5 (putative)
ENSG00000172216.5	ENSG00000146192.14	0.684431	3.25596e-10	TF	other	ENSG00000172216.5	CEBPB	chr20	protein_coding	CCAAT/enhancer binding protein (C/EBP), beta	ENSG00000146192.14	FGD2	chr6	protein_coding	FYVE, RhoGEF and PH domain containing 2
ENSG00000172216.5	ENSG00000130766.4	0.579167	4.31827e-07	TF	other	ENSG00000172216.5	CEBPB	chr20	protein_coding	CCAAT/enhancer binding protein (C/EBP), beta	ENSG00000130766.4	SESN2	chr1	protein_coding	sestrin 2
ENSG00000172216.5	ENSG00000186431.18	0.472279	7.12765e-05	TF	other	ENSG00000172216.5	CEBPB	chr20	protein_coding	CCAAT/enhancer binding protein (C/EBP), beta	ENSG00000186431.18	FCAR	chr19	protein_coding	Fc fragment of IgA receptor
ENSG00000172216.5	ENSG00000123700.4	0.41926	0.000508503	TF	other	ENSG00000172216.5	CEBPB	chr20	protein_coding	CCAAT/enhancer binding protein (C/EBP), beta	ENSG00000123700.4	KCNJ2	chr17	protein_coding	potassium channel, inwardly rectifying subfamily J, member 2
ENSG00000172216.5	ENSG00000235499.1	0.703554	6.31951e-11	TF	other	ENSG00000172216.5	CEBPB	chr20	protein_coding	CCAAT/enhancer binding protein (C/EBP), beta	ENSG00000235499.1	AC073046.25	chr2	lincRNA	--
ENSG00000172216.5	ENSG00000196968.10	0.539872	3.46502e-06	TF	other	ENSG00000172216.5	CEBPB	chr20	protein_coding	CCAAT/enhancer binding protein (C/EBP), beta	ENSG00000196968.10	FUT11	chr10	protein_coding	fucosyltransferase 11 (alpha (1,3) fucosyltransferase)
ENSG00000172216.5	ENSG00000128228.4	0.490531	3.35186e-05	TF	other	ENSG00000172216.5	CEBPB	chr20	protein_coding	CCAAT/enhancer binding protein (C/EBP), beta	ENSG00000128228.4	SDF2L1	chr22	protein_coding	stromal cell-derived factor 2-like 1
ENSG00000172216.5	ENSG00000256364.1	0.406816	0.000771193	TF	other	ENSG00000172216.5	CEBPB	chr20	protein_coding	CCAAT/enhancer binding protein (C/EBP), beta	ENSG00000256364.1	RP11-173P15.3	chr12	antisense	--
ENSG00000172216.5	ENSG00000116981.3	-0.40623	0.000786146	TF	other	ENSG00000172216.5	CEBPB	chr20	protein_coding	CCAAT/enhancer binding protein (C/EBP), beta	ENSG00000116981.3	NT5C1A	chr1	protein_coding	5'-nucleotidase, cytosolic IA
ENSG00000172216.5	ENSG00000208028.1	0.559955	1.23595e-06	TF	other	ENSG00000172216.5	CEBPB	chr20	protein_coding	CCAAT/enhancer binding protein (C/EBP), beta	ENSG00000208028.1	MIR616	chr12	miRNA	microRNA 616
ENSG00000172216.5	ENSG00000269900.3	0.518388	9.72257e-06	TF	other	ENSG00000172216.5	CEBPB	chr20	protein_coding	CCAAT/enhancer binding protein (C/EBP), beta	ENSG00000269900.3	RMRP	chr9	lincRNA	RNA component of mitochondrial RNA processing endoribonuclease
ENSG00000172216.5	ENSG00000262222.1	0.436557	0.000277383	TF	other	ENSG00000172216.5	CEBPB	chr20	protein_coding	CCAAT/enhancer binding protein (C/EBP), beta	ENSG00000262222.1	RP11-876N24.4	chr16	antisense	--
ENSG00000172216.5	ENSG00000182492.15	-0.633411	1.49123e-08	TF	other	ENSG00000172216.5	CEBPB	chr20	protein_coding	CCAAT/enhancer binding protein (C/EBP), beta	ENSG00000182492.15	BGN	chrX	protein_coding	biglycan
ENSG00000172216.5	ENSG00000165887.11	-0.558333	1.34663e-06	TF	other	ENSG00000172216.5	CEBPB	chr20	protein_coding	CCAAT/enhancer binding protein (C/EBP), beta	ENSG00000165887.11	ANKRD2	chr10	protein_coding	ankyrin repeat domain 2 (stretch responsive muscle)
ENSG00000172216.5	ENSG00000173110.7	0.456115	0.000134289	TF	other	ENSG00000172216.5	CEBPB	chr20	protein_coding	CCAAT/enhancer binding protein (C/EBP), beta	ENSG00000173110.7	HSPA6	chr1	protein_coding	heat shock 70kDa protein 6 (HSP70B')
ENSG00000172216.5	ENSG00000265972.5	0.570988	6.81176e-07	TF	other	ENSG00000172216.5	CEBPB	chr20	protein_coding	CCAAT/enhancer binding protein (C/EBP), beta	ENSG00000265972.5	TXNIP	chr1	protein_coding	thioredoxin interacting protein
ENSG00000172216.5	ENSG00000237720.1	-0.726464	7.41214e-12	TF	other	ENSG00000172216.5	CEBPB	chr20	protein_coding	CCAAT/enhancer binding protein (C/EBP), beta	ENSG00000237720.1	AC011995.1	chr2	lincRNA	--
ENSG00000172216.5	ENSG00000274461.1	0.450378	0.000166894	TF	other	ENSG00000172216.5	CEBPB	chr20	protein_coding	CCAAT/enhancer binding protein (C/EBP), beta	ENSG00000274461.1	RP11-323P17.2	chr10	processed_transcript	--
ENSG00000172216.5	ENSG00000153902.13	-0.665197	1.50171e-09	TF	other	ENSG00000172216.5	CEBPB	chr20	protein_coding	CCAAT/enhancer binding protein (C/EBP), beta	ENSG00000153902.13	LGI4	chr19	protein_coding	leucine-rich repeat LGI family, member 4
ENSG00000172216.5	ENSG00000254884.1	0.410478	0.00068337	TF	other	ENSG00000172216.5	CEBPB	chr20	protein_coding	CCAAT/enhancer binding protein (C/EBP), beta	ENSG00000254884.1	PRR13P2	chr11	processed_pseudogene	proline rich 13 pseudogene 2
ENSG00000172216.5	ENSG00000229808.1	0.535343	4.33244e-06	TF	other	ENSG00000172216.5	CEBPB	chr20	protein_coding	CCAAT/enhancer binding protein (C/EBP), beta	ENSG00000229808.1	RP11-456P18.2	chr1	transcribed_processed_pseudogene	--
ENSG00000172216.5	ENSG00000118194.18	-0.518821	9.52924e-06	TF	other	ENSG00000172216.5	CEBPB	chr20	protein_coding	CCAAT/enhancer binding protein (C/EBP), beta	ENSG00000118194.18	TNNT2	chr1	protein_coding	troponin T type 2 (cardiac)
ENSG00000172216.5	ENSG00000235244.3	-0.62239	3.11339e-08	TF	other	ENSG00000172216.5	CEBPB	chr20	protein_coding	CCAAT/enhancer binding protein (C/EBP), beta	ENSG00000235244.3	RP11-761E20.1	chrX	lincRNA	--
ENSG00000172216.5	ENSG00000275091.1	0.434117	0.000302737	TF	other	ENSG00000172216.5	CEBPB	chr20	protein_coding	CCAAT/enhancer binding protein (C/EBP), beta	ENSG00000275091.1	CTB-55O6.13	chr19	antisense	--
ENSG00000172216.5	ENSG00000257355.1	0.440272	0.000242492	TF	other	ENSG00000172216.5	CEBPB	chr20	protein_coding	CCAAT/enhancer binding protein (C/EBP), beta	ENSG00000257355.1	CTD-2006C1.10	chr19	protein_coding	--
ENSG00000172216.5	ENSG00000257529.5	0.575033	5.44536e-07	TF	other	ENSG00000172216.5	CEBPB	chr20	protein_coding	CCAAT/enhancer binding protein (C/EBP), beta	ENSG00000257529.5	RPL36A-HNRNPH2	chrX	protein_coding	RPL36A-HNRNPH2 readthrough
ENSG00000172216.5	ENSG00000280000.1	-0.607495	8.05489e-08	TF	other	ENSG00000172216.5	CEBPB	chr20	protein_coding	CCAAT/enhancer binding protein (C/EBP), beta	ENSG00000280000.1	RP11-509E10.3	chr16	TEC	--
ENSG00000172216.5	ENSG00000184984.9	-0.407543	0.000752988	TF	other	ENSG00000172216.5	CEBPB	chr20	protein_coding	CCAAT/enhancer binding protein (C/EBP), beta	ENSG00000184984.9	CHRM5	chr15	protein_coding	cholinergic receptor, muscarinic 5
ENSG00000172216.5	ENSG00000276418.4	-0.554347	1.65946e-06	TF	other	ENSG00000172216.5	CEBPB	chr20	protein_coding	CCAAT/enhancer binding protein (C/EBP), beta	ENSG00000276418.4	RP11-26J3.4	chr8	protein_coding	--
ENSG00000172216.5	ENSG00000265864.1	0.567521	8.23335e-07	TF	other	ENSG00000172216.5	CEBPB	chr20	protein_coding	CCAAT/enhancer binding protein (C/EBP), beta	ENSG00000265864.1	AC092117.2	chr16	miRNA	--
ENSG00000172216.5	ENSG00000261732.1	0.413691	0.000613893	TF	other	ENSG00000172216.5	CEBPB	chr20	protein_coding	CCAAT/enhancer binding protein (C/EBP), beta	ENSG00000261732.1	LA16c-431H6.6	chr16	protein_coding	--
ENSG00000172216.5	ENSG00000241697.4	-0.696322	1.19244e-10	TF	other	ENSG00000172216.5	CEBPB	chr20	protein_coding	CCAAT/enhancer binding protein (C/EBP), beta	ENSG00000241697.4	TMEFF1	chr9	protein_coding	transmembrane protein with EGF-like and two follistatin-like domains 1
ENSG00000172216.5	ENSG00000174004.5	0.679376	4.92024e-10	TF	other	ENSG00000172216.5	CEBPB	chr20	protein_coding	CCAAT/enhancer binding protein (C/EBP), beta	ENSG00000174004.5	NRROS	chr3	protein_coding	negative regulator of reactive oxygen species
ENSG00000172216.5	ENSG00000176840.11	-0.559944	1.23665e-06	TF	other	ENSG00000172216.5	CEBPB	chr20	protein_coding	CCAAT/enhancer binding protein (C/EBP), beta	ENSG00000176840.11	MIR7-3HG	chr19	lincRNA	MIR7-3 host gene
ENSG00000172216.5	ENSG00000196517.11	-0.554361	1.65822e-06	TF	other	ENSG00000172216.5	CEBPB	chr20	protein_coding	CCAAT/enhancer binding protein (C/EBP), beta	ENSG00000196517.11	SLC6A9	chr1	protein_coding	solute carrier family 6 (neurotransmitter transporter, glycine), member 9
ENSG00000172216.5	ENSG00000275379.1	0.591805	2.0826e-07	TF	other	ENSG00000172216.5	CEBPB	chr20	protein_coding	CCAAT/enhancer binding protein (C/EBP), beta	ENSG00000275379.1	HIST1H3I	chr6	protein_coding	histone cluster 1, H3i
ENSG00000172216.5	ENSG00000270299.1	-0.64853	5.17473e-09	TF	other	ENSG00000172216.5	CEBPB	chr20	protein_coding	CCAAT/enhancer binding protein (C/EBP), beta	ENSG00000270299.1	RP5-850E9.3	chr20	protein_coding	--
ENSG00000172216.5	ENSG00000244378.1	0.47746	5.77856e-05	TF	other	ENSG00000172216.5	CEBPB	chr20	protein_coding	CCAAT/enhancer binding protein (C/EBP), beta	ENSG00000244378.1	RPS2P45	chr16	transcribed_processed_pseudogene	ribosomal protein S2 pseudogene 45
ENSG00000172216.5	ENSG00000230314.6	-0.523413	7.68633e-06	TF	other	ENSG00000172216.5	CEBPB	chr20	protein_coding	CCAAT/enhancer binding protein (C/EBP), beta	ENSG00000230314.6	ELOVL2-AS1	chr6	antisense	ELOVL2 antisense RNA 1
ENSG00000172216.5	ENSG00000261270.1	0.503097	1.9437e-05	TF	other	ENSG00000172216.5	CEBPB	chr20	protein_coding	CCAAT/enhancer binding protein (C/EBP), beta	ENSG00000261270.1	RP11-325K4.3	chr16	sense_intronic	--
ENSG00000172216.5	ENSG00000103226.17	-0.586185	2.89133e-07	TF	other	ENSG00000172216.5	CEBPB	chr20	protein_coding	CCAAT/enhancer binding protein (C/EBP), beta	ENSG00000103226.17	NOMO3	chr16	protein_coding	NODAL modulator 3
ENSG00000172216.5	ENSG00000049130.13	-0.655011	3.22771e-09	TF	other	ENSG00000172216.5	CEBPB	chr20	protein_coding	CCAAT/enhancer binding protein (C/EBP), beta	ENSG00000049130.13	KITLG	chr12	protein_coding	KIT ligand
ENSG00000172216.5	ENSG00000259580.1	-0.657729	2.63914e-09	TF	other	ENSG00000172216.5	CEBPB	chr20	protein_coding	CCAAT/enhancer binding protein (C/EBP), beta	ENSG00000259580.1	RP11-37C7.1	chr15	processed_transcript	--
ENSG00000172216.5	ENSG00000163637.11	-0.709172	3.80798e-11	TF	other	ENSG00000172216.5	CEBPB	chr20	protein_coding	CCAAT/enhancer binding protein (C/EBP), beta	ENSG00000163637.11	PRICKLE2	chr3	protein_coding	prickle homolog 2 (Drosophila)
ENSG00000172216.5	ENSG00000151012.13	-0.620361	3.55417e-08	TF	other	ENSG00000172216.5	CEBPB	chr20	protein_coding	CCAAT/enhancer binding protein (C/EBP), beta	ENSG00000151012.13	SLC7A11	chr4	protein_coding	solute carrier family 7 (anionic amino acid transporter light chain, xc- system), member 11
ENSG00000172216.5	ENSG00000181826.9	0.606241	8.70683e-08	TF	other	ENSG00000172216.5	CEBPB	chr20	protein_coding	CCAAT/enhancer binding protein (C/EBP), beta	ENSG00000181826.9	RELL1	chr4	protein_coding	RELT-like 1
ENSG00000172216.5	ENSG00000173227.13	-0.684946	3.12033e-10	TF	other	ENSG00000172216.5	CEBPB	chr20	protein_coding	CCAAT/enhancer binding protein (C/EBP), beta	ENSG00000173227.13	SYT12	chr11	protein_coding	synaptotagmin XII
ENSG00000172216.5	ENSG00000223459.5	-0.722032	1.14073e-11	TF	other	ENSG00000172216.5	CEBPB	chr20	protein_coding	CCAAT/enhancer binding protein (C/EBP), beta	ENSG00000223459.5	TCAF1P1	chr7	unprocessed_pseudogene	TRPM8 channel-associated factor 1 pseudogene 1
ENSG00000172216.5	ENSG00000150054.18	-0.597435	1.4897e-07	TF	other	ENSG00000172216.5	CEBPB	chr20	protein_coding	CCAAT/enhancer binding protein (C/EBP), beta	ENSG00000150054.18	MPP7	chr10	protein_coding	membrane protein, palmitoylated 7 (MAGUK p55 subfamily member 7)
ENSG00000172216.5	ENSG00000272788.1	-0.501656	2.07128e-05	TF	other	ENSG00000172216.5	CEBPB	chr20	protein_coding	CCAAT/enhancer binding protein (C/EBP), beta	ENSG00000272788.1	RP11-674N23.4	chr18	sense_intronic	--
ENSG00000172216.5	ENSG00000226287.7	-0.455121	0.000139481	TF	other	ENSG00000172216.5	CEBPB	chr20	protein_coding	CCAAT/enhancer binding protein (C/EBP), beta	ENSG00000226287.7	TMEM191A	chr22	processed_transcript	transmembrane protein 191A (pseudogene)
ENSG00000172216.5	ENSG00000165349.11	-0.541072	3.26418e-06	TF	other	ENSG00000172216.5	CEBPB	chr20	protein_coding	CCAAT/enhancer binding protein (C/EBP), beta	ENSG00000165349.11	SLC7A3	chrX	protein_coding	solute carrier family 7 (cationic amino acid transporter, y+ system), member 3
ENSG00000172216.5	ENSG00000242419.5	-0.715902	2.0432e-11	TF	other	ENSG00000172216.5	CEBPB	chr20	protein_coding	CCAAT/enhancer binding protein (C/EBP), beta	ENSG00000242419.5	PCDHGC4	chr5	protein_coding	protocadherin gamma subfamily C, 4
ENSG00000172216.5	ENSG00000140450.8	-0.522094	8.17842e-06	TF	other	ENSG00000172216.5	CEBPB	chr20	protein_coding	CCAAT/enhancer binding protein (C/EBP), beta	ENSG00000140450.8	ARRDC4	chr15	protein_coding	arrestin domain containing 4
ENSG00000172216.5	ENSG00000240184.6	-0.648631	5.13696e-09	TF	other	ENSG00000172216.5	CEBPB	chr20	protein_coding	CCAAT/enhancer binding protein (C/EBP), beta	ENSG00000240184.6	PCDHGC3	chr5	protein_coding	protocadherin gamma subfamily C, 3
ENSG00000172216.5	ENSG00000258667.1	0.469367	8.00796e-05	TF	other	ENSG00000172216.5	CEBPB	chr20	protein_coding	CCAAT/enhancer binding protein (C/EBP), beta	ENSG00000258667.1	HIF1A-AS2	chr14	lincRNA	HIF1A antisense RNA 2
ENSG00000172216.5	ENSG00000248383.4	-0.680123	4.63149e-10	TF	other	ENSG00000172216.5	CEBPB	chr20	protein_coding	CCAAT/enhancer binding protein (C/EBP), beta	ENSG00000248383.4	PCDHAC1	chr5	protein_coding	protocadherin alpha subfamily C, 1
ENSG00000172216.5	ENSG00000154608.13	0.556001	1.52215e-06	TF	other	ENSG00000172216.5	CEBPB	chr20	protein_coding	CCAAT/enhancer binding protein (C/EBP), beta	ENSG00000154608.13	CEP170P1	chr4	transcribed_unprocessed_pseudogene	centrosomal protein 170kDa pseudogene 1
ENSG00000172216.5	ENSG00000229036.7	-0.451894	0.000157637	TF	other	ENSG00000172216.5	CEBPB	chr20	protein_coding	CCAAT/enhancer binding protein (C/EBP), beta	ENSG00000229036.7	VDAC1P8	chr6	transcribed_processed_pseudogene	voltage-dependent anion channel 1 pseudogene 8
ENSG00000172216.5	ENSG00000277105.1	0.56886	7.65417e-07	TF	other	ENSG00000172216.5	CEBPB	chr20	protein_coding	CCAAT/enhancer binding protein (C/EBP), beta	ENSG00000277105.1	FP236383.10	chr21	miRNA	--
ENSG00000172216.5	ENSG00000280035.1	0.413705	0.00061361	TF	other	ENSG00000172216.5	CEBPB	chr20	protein_coding	CCAAT/enhancer binding protein (C/EBP), beta	ENSG00000280035.1	RP11-10J21.2	chr8	TEC	--
ENSG00000172216.5	ENSG00000237624.1	-0.496197	2.62859e-05	TF	other	ENSG00000172216.5	CEBPB	chr20	protein_coding	CCAAT/enhancer binding protein (C/EBP), beta	ENSG00000237624.1	OXCT2P1	chr1	unprocessed_pseudogene	3-oxoacid CoA transferase 2 pseudogene 1
ENSG00000172216.5	ENSG00000251184.1	0.637709	1.11022e-08	TF	other	ENSG00000172216.5	CEBPB	chr20	protein_coding	CCAAT/enhancer binding protein (C/EBP), beta	ENSG00000251184.1	RP11-101E3.5	chr9	protein_coding	--
ENSG00000172216.5	ENSG00000197061.4	-0.48526	4.18622e-05	TF	other	ENSG00000172216.5	CEBPB	chr20	protein_coding	CCAAT/enhancer binding protein (C/EBP), beta	ENSG00000197061.4	HIST1H4C	chr6	protein_coding	histone cluster 1, H4c
ENSG00000172216.5	ENSG00000104518.10	0.523886	7.51666e-06	TF	other	ENSG00000172216.5	CEBPB	chr20	protein_coding	CCAAT/enhancer binding protein (C/EBP), beta	ENSG00000104518.10	GSDMD	chr8	protein_coding	gasdermin D
ENSG00000172216.5	ENSG00000130368.5	-0.608159	7.72901e-08	TF	other	ENSG00000172216.5	CEBPB	chr20	protein_coding	CCAAT/enhancer binding protein (C/EBP), beta	ENSG00000130368.5	MAS1	chr6	protein_coding	MAS1 proto-oncogene, G protein-coupled receptor
ENSG00000172216.5	ENSG00000160606.10	-0.413384	0.000620241	TF	other	ENSG00000172216.5	CEBPB	chr20	protein_coding	CCAAT/enhancer binding protein (C/EBP), beta	ENSG00000160606.10	TLCD1	chr17	protein_coding	TLC domain containing 1
ENSG00000172216.5	ENSG00000186891.13	-0.462248	0.000105993	TF	other	ENSG00000172216.5	CEBPB	chr20	protein_coding	CCAAT/enhancer binding protein (C/EBP), beta	ENSG00000186891.13	TNFRSF18	chr1	protein_coding	tumor necrosis factor receptor superfamily, member 18
ENSG00000172216.5	ENSG00000272768.1	0.635293	1.31123e-08	TF	other	ENSG00000172216.5	CEBPB	chr20	protein_coding	CCAAT/enhancer binding protein (C/EBP), beta	ENSG00000272768.1	RP4-673M15.1	chr7	antisense	--
ENSG00000172216.5	ENSG00000262420.3	0.404265	0.000838278	TF	other	ENSG00000172216.5	CEBPB	chr20	protein_coding	CCAAT/enhancer binding protein (C/EBP), beta	ENSG00000262420.3	RP11-490O6.2	chr16	antisense	--
ENSG00000172216.5	ENSG00000216819.1	-0.649683	4.76162e-09	TF	other	ENSG00000172216.5	CEBPB	chr20	protein_coding	CCAAT/enhancer binding protein (C/EBP), beta	ENSG00000216819.1	TUBB2BP1	chr6	unprocessed_pseudogene	tubulin, beta 2B class IIb pseudogene 1
ENSG00000172216.5	ENSG00000260583.1	-0.658014	2.58377e-09	TF	other	ENSG00000172216.5	CEBPB	chr20	protein_coding	CCAAT/enhancer binding protein (C/EBP), beta	ENSG00000260583.1	AP000223.42	chr21	antisense	--
ENSG00000172216.5	ENSG00000162772.16	0.492703	3.05518e-05	TF	TF	ENSG00000172216.5	CEBPB	chr20	protein_coding	CCAAT/enhancer binding protein (C/EBP), beta	ENSG00000162772.16	ATF3	chr1	protein_coding	activating transcription factor 3
ENSG00000172216.5	ENSG00000100219.16	0.678696	5.19811e-10	TF	TF	ENSG00000172216.5	CEBPB	chr20	protein_coding	CCAAT/enhancer binding protein (C/EBP), beta	ENSG00000100219.16	XBP1	chr22	protein_coding	X-box binding protein 1
ENSG00000172216.5	ENSG00000175197.10	0.4851	4.21435e-05	TF	TF	ENSG00000172216.5	CEBPB	chr20	protein_coding	CCAAT/enhancer binding protein (C/EBP), beta	ENSG00000175197.10	DDIT3	chr12	protein_coding	DNA-damage-inducible transcript 3
ENSG00000172216.5	ENSG00000165643.10	-0.528458	6.04763e-06	TF	TF	ENSG00000172216.5	CEBPB	chr20	protein_coding	CCAAT/enhancer binding protein (C/EBP), beta	ENSG00000165643.10	SOHLH1	chr9	protein_coding	spermatogenesis and oogenesis specific basic helix-loop-helix 1
ENSG00000172216.5	ENSG00000163577.7	-0.647844	5.43616e-09	TF	TF	ENSG00000172216.5	CEBPB	chr20	protein_coding	CCAAT/enhancer binding protein (C/EBP), beta	ENSG00000163577.7	EIF5A2	chr3	protein_coding	eukaryotic translation initiation factor 5A2
ENSG00000172216.5	ENSG00000128272.14	0.4668	8.86643e-05	TF	TF	ENSG00000172216.5	CEBPB	chr20	protein_coding	CCAAT/enhancer binding protein (C/EBP), beta	ENSG00000128272.14	ATF4	chr22	protein_coding	activating transcription factor 4
ENSG00000175197.10	ENSG00000104324.15	0.420205	0.000492347	TF	aging	ENSG00000175197.10	DDIT3	chr12	protein_coding	DNA-damage-inducible transcript 3	ENSG00000104324.15	CPQ	chr8	protein_coding	carboxypeptidase Q
ENSG00000175197.10	ENSG00000051108.14	0.585339	3.03602e-07	TF	aging	ENSG00000175197.10	DDIT3	chr12	protein_coding	DNA-damage-inducible transcript 3	ENSG00000051108.14	HERPUD1	chr16	protein_coding	homocysteine-inducible, endoplasmic reticulum stress-inducible, ubiquitin-like domain member 1
ENSG00000175197.10	ENSG00000275379.1	0.808274	3.961e-16	TF	other	ENSG00000175197.10	DDIT3	chr12	protein_coding	DNA-damage-inducible transcript 3	ENSG00000275379.1	HIST1H3I	chr6	protein_coding	histone cluster 1, H3i
ENSG00000175197.10	ENSG00000261270.1	0.653445	3.62133e-09	TF	other	ENSG00000175197.10	DDIT3	chr12	protein_coding	DNA-damage-inducible transcript 3	ENSG00000261270.1	RP11-325K4.3	chr16	sense_intronic	--
ENSG00000175197.10	ENSG00000234571.1	0.753596	4.35659e-13	TF	other	ENSG00000175197.10	DDIT3	chr12	protein_coding	DNA-damage-inducible transcript 3	ENSG00000234571.1	RP5-998N21.4	chr1	lincRNA	--
ENSG00000175197.10	ENSG00000129214.14	0.622156	3.16152e-08	TF	other	ENSG00000175197.10	DDIT3	chr12	protein_coding	DNA-damage-inducible transcript 3	ENSG00000129214.14	SHBG	chr17	protein_coding	sex hormone-binding globulin
ENSG00000175197.10	ENSG00000269313.5	0.479541	5.30628e-05	TF	other	ENSG00000175197.10	DDIT3	chr12	protein_coding	DNA-damage-inducible transcript 3	ENSG00000269313.5	MAGIX	chrX	protein_coding	MAGI family member, X-linked
ENSG00000175197.10	ENSG00000274290.1	0.789533	5.50586e-15	TF	other	ENSG00000175197.10	DDIT3	chr12	protein_coding	DNA-damage-inducible transcript 3	ENSG00000274290.1	HIST1H2BE	chr6	protein_coding	histone cluster 1, H2be
ENSG00000175197.10	ENSG00000181826.9	0.423682	0.000436854	TF	other	ENSG00000175197.10	DDIT3	chr12	protein_coding	DNA-damage-inducible transcript 3	ENSG00000181826.9	RELL1	chr4	protein_coding	RELT-like 1
ENSG00000175197.10	ENSG00000111981.4	0.51492	1.14104e-05	TF	other	ENSG00000175197.10	DDIT3	chr12	protein_coding	DNA-damage-inducible transcript 3	ENSG00000111981.4	ULBP1	chr6	protein_coding	UL16 binding protein 1
ENSG00000175197.10	ENSG00000130766.4	0.646686	5.90606e-09	TF	other	ENSG00000175197.10	DDIT3	chr12	protein_coding	DNA-damage-inducible transcript 3	ENSG00000130766.4	SESN2	chr1	protein_coding	sestrin 2
ENSG00000175197.10	ENSG00000146192.14	0.42053	0.000486902	TF	other	ENSG00000175197.10	DDIT3	chr12	protein_coding	DNA-damage-inducible transcript 3	ENSG00000146192.14	FGD2	chr6	protein_coding	FYVE, RhoGEF and PH domain containing 2
ENSG00000175197.10	ENSG00000261441.1	0.587704	2.64756e-07	TF	other	ENSG00000175197.10	DDIT3	chr12	protein_coding	DNA-damage-inducible transcript 3	ENSG00000261441.1	RP11-217B1.2	chr15	antisense	--
ENSG00000175197.10	ENSG00000235084.3	0.424643	0.000422551	TF	other	ENSG00000175197.10	DDIT3	chr12	protein_coding	DNA-damage-inducible transcript 3	ENSG00000235084.3	CHCHD2P6	chr1	processed_pseudogene	coiled-coil-helix-coiled-coil-helix domain containing 2 pseudogene 6
ENSG00000175197.10	ENSG00000235499.1	0.456295	0.000133372	TF	other	ENSG00000175197.10	DDIT3	chr12	protein_coding	DNA-damage-inducible transcript 3	ENSG00000235499.1	AC073046.25	chr2	lincRNA	--
ENSG00000175197.10	ENSG00000280594.1	0.762355	1.6121e-13	TF	other	ENSG00000175197.10	DDIT3	chr12	protein_coding	DNA-damage-inducible transcript 3	ENSG00000280594.1	AP000432.1	chr21	processed_transcript	--
ENSG00000175197.10	ENSG00000196968.10	0.479593	5.29517e-05	TF	other	ENSG00000175197.10	DDIT3	chr12	protein_coding	DNA-damage-inducible transcript 3	ENSG00000196968.10	FUT11	chr10	protein_coding	fucosyltransferase 11 (alpha (1,3) fucosyltransferase)
ENSG00000175197.10	ENSG00000208028.1	0.903518	7.23106e-25	TF	other	ENSG00000175197.10	DDIT3	chr12	protein_coding	DNA-damage-inducible transcript 3	ENSG00000208028.1	MIR616	chr12	miRNA	microRNA 616
ENSG00000175197.10	ENSG00000269900.3	0.575441	5.32284e-07	TF	other	ENSG00000175197.10	DDIT3	chr12	protein_coding	DNA-damage-inducible transcript 3	ENSG00000269900.3	RMRP	chr9	lincRNA	RNA component of mitochondrial RNA processing endoribonuclease
ENSG00000175197.10	ENSG00000262222.1	0.490465	3.36132e-05	TF	other	ENSG00000175197.10	DDIT3	chr12	protein_coding	DNA-damage-inducible transcript 3	ENSG00000262222.1	RP11-876N24.4	chr16	antisense	--
ENSG00000175197.10	ENSG00000173110.7	0.79232	3.78709e-15	TF	other	ENSG00000175197.10	DDIT3	chr12	protein_coding	DNA-damage-inducible transcript 3	ENSG00000173110.7	HSPA6	chr1	protein_coding	heat shock 70kDa protein 6 (HSP70B')
ENSG00000175197.10	ENSG00000169245.5	0.427845	0.000377925	TF	other	ENSG00000175197.10	DDIT3	chr12	protein_coding	DNA-damage-inducible transcript 3	ENSG00000169245.5	CXCL10	chr4	protein_coding	chemokine (C-X-C motif) ligand 10
ENSG00000175197.10	ENSG00000265972.5	0.489436	3.5114e-05	TF	other	ENSG00000175197.10	DDIT3	chr12	protein_coding	DNA-damage-inducible transcript 3	ENSG00000265972.5	TXNIP	chr1	protein_coding	thioredoxin interacting protein
ENSG00000175197.10	ENSG00000272854.1	0.506826	1.64661e-05	TF	other	ENSG00000175197.10	DDIT3	chr12	protein_coding	DNA-damage-inducible transcript 3	ENSG00000272854.1	RP4-593H12.1	chr7	antisense	--
ENSG00000175197.10	ENSG00000202198.1	0.414994	0.000587603	TF	other	ENSG00000175197.10	DDIT3	chr12	protein_coding	DNA-damage-inducible transcript 3	ENSG00000202198.1	RN7SK	chr6	misc_RNA	RNA, 7SK small nuclear
ENSG00000175197.10	ENSG00000254884.1	0.423491	0.000439737	TF	other	ENSG00000175197.10	DDIT3	chr12	protein_coding	DNA-damage-inducible transcript 3	ENSG00000254884.1	PRR13P2	chr11	processed_pseudogene	proline rich 13 pseudogene 2
ENSG00000175197.10	ENSG00000258667.1	0.42333	0.000442196	TF	other	ENSG00000175197.10	DDIT3	chr12	protein_coding	DNA-damage-inducible transcript 3	ENSG00000258667.1	HIF1A-AS2	chr14	lincRNA	HIF1A antisense RNA 2
ENSG00000175197.10	ENSG00000280254.1	0.754556	3.91467e-13	TF	other	ENSG00000175197.10	DDIT3	chr12	protein_coding	DNA-damage-inducible transcript 3	ENSG00000280254.1	RP11-81A22.4	chr17	TEC	--
ENSG00000175197.10	ENSG00000266313.1	0.457584	0.000126945	TF	other	ENSG00000175197.10	DDIT3	chr12	protein_coding	DNA-damage-inducible transcript 3	ENSG00000266313.1	RP11-173M1.4	chr17	lincRNA	--
ENSG00000175197.10	ENSG00000275091.1	0.858029	6.82574e-20	TF	other	ENSG00000175197.10	DDIT3	chr12	protein_coding	DNA-damage-inducible transcript 3	ENSG00000275091.1	CTB-55O6.13	chr19	antisense	--
ENSG00000175197.10	ENSG00000281358.1	0.579297	4.28663e-07	TF	other	ENSG00000175197.10	DDIT3	chr12	protein_coding	DNA-damage-inducible transcript 3	ENSG00000281358.1	RASSF1-AS1	chr3	antisense	RASSF1 antisense RNA 1
ENSG00000175197.10	ENSG00000269106.1	0.566247	8.82231e-07	TF	other	ENSG00000175197.10	DDIT3	chr12	protein_coding	DNA-damage-inducible transcript 3	ENSG00000269106.1	CTD-2619J13.23	chr19	antisense	--
ENSG00000175197.10	ENSG00000128965.11	0.401249	0.000924378	TF	other	ENSG00000175197.10	DDIT3	chr12	protein_coding	DNA-damage-inducible transcript 3	ENSG00000128965.11	CHAC1	chr15	protein_coding	ChaC glutathione-specific gamma-glutamylcyclotransferase 1
ENSG00000175197.10	ENSG00000257355.1	0.697995	1.03123e-10	TF	other	ENSG00000175197.10	DDIT3	chr12	protein_coding	DNA-damage-inducible transcript 3	ENSG00000257355.1	CTD-2006C1.10	chr19	protein_coding	--
ENSG00000175197.10	ENSG00000104518.10	0.449391	0.000173185	TF	other	ENSG00000175197.10	DDIT3	chr12	protein_coding	DNA-damage-inducible transcript 3	ENSG00000104518.10	GSDMD	chr8	protein_coding	gasdermin D
ENSG00000175197.10	ENSG00000257529.5	0.476696	5.96146e-05	TF	other	ENSG00000175197.10	DDIT3	chr12	protein_coding	DNA-damage-inducible transcript 3	ENSG00000257529.5	RPL36A-HNRNPH2	chrX	protein_coding	RPL36A-HNRNPH2 readthrough
ENSG00000175197.10	ENSG00000272768.1	0.695418	1.28923e-10	TF	other	ENSG00000175197.10	DDIT3	chr12	protein_coding	DNA-damage-inducible transcript 3	ENSG00000272768.1	RP4-673M15.1	chr7	antisense	--
ENSG00000175197.10	ENSG00000253669.3	0.466386	9.01243e-05	TF	other	ENSG00000175197.10	DDIT3	chr12	protein_coding	DNA-damage-inducible transcript 3	ENSG00000253669.3	KB-1732A1.1	chr8	lincRNA	--
ENSG00000175197.10	ENSG00000262420.3	0.783812	1.16667e-14	TF	other	ENSG00000175197.10	DDIT3	chr12	protein_coding	DNA-damage-inducible transcript 3	ENSG00000262420.3	RP11-490O6.2	chr16	antisense	--
ENSG00000175197.10	ENSG00000261114.1	0.601035	1.19836e-07	TF	other	ENSG00000175197.10	DDIT3	chr12	protein_coding	DNA-damage-inducible transcript 3	ENSG00000261114.1	RP11-325K4.2	chr16	sense_intronic	--
ENSG00000175197.10	ENSG00000273363.1	0.594713	1.75304e-07	TF	other	ENSG00000175197.10	DDIT3	chr12	protein_coding	DNA-damage-inducible transcript 3	ENSG00000273363.1	RP11-285G1.14	chr10	sense_intronic	--
ENSG00000175197.10	ENSG00000162772.16	0.852603	2.04122e-19	TF	TF	ENSG00000175197.10	DDIT3	chr12	protein_coding	DNA-damage-inducible transcript 3	ENSG00000162772.16	ATF3	chr1	protein_coding	activating transcription factor 3
ENSG00000175197.10	ENSG00000172216.5	0.4851	4.21435e-05	TF	TF	ENSG00000175197.10	DDIT3	chr12	protein_coding	DNA-damage-inducible transcript 3	ENSG00000172216.5	CEBPB	chr20	protein_coding	CCAAT/enhancer binding protein (C/EBP), beta
ENSG00000175197.10	ENSG00000128272.14	0.756245	3.23938e-13	TF	TF	ENSG00000175197.10	DDIT3	chr12	protein_coding	DNA-damage-inducible transcript 3	ENSG00000128272.14	ATF4	chr22	protein_coding	activating transcription factor 4
ENSG00000163577.7	ENSG00000104324.15	-0.721876	1.15797e-11	TF	aging	ENSG00000163577.7	EIF5A2	chr3	protein_coding	eukaryotic translation initiation factor 5A2	ENSG00000104324.15	CPQ	chr8	protein_coding	carboxypeptidase Q
ENSG00000163577.7	ENSG00000051108.14	-0.565204	9.33417e-07	TF	aging	ENSG00000163577.7	EIF5A2	chr3	protein_coding	eukaryotic translation initiation factor 5A2	ENSG00000051108.14	HERPUD1	chr16	protein_coding	homocysteine-inducible, endoplasmic reticulum stress-inducible, ubiquitin-like domain member 1
ENSG00000163577.7	ENSG00000070669.16	0.725983	7.77083e-12	TF	aging	ENSG00000163577.7	EIF5A2	chr3	protein_coding	eukaryotic translation initiation factor 5A2	ENSG00000070669.16	ASNS	chr7	protein_coding	asparagine synthetase (glutamine-hydrolyzing)
ENSG00000163577.7	ENSG00000125772.12	-0.543279	2.92268e-06	TF	other	ENSG00000163577.7	EIF5A2	chr3	protein_coding	eukaryotic translation initiation factor 5A2	ENSG00000125772.12	GPCPD1	chr20	protein_coding	glycerophosphocholine phosphodiesterase GDE1 homolog (S. cerevisiae)
ENSG00000163577.7	ENSG00000273398.5	0.769089	7.28956e-14	TF	other	ENSG00000163577.7	EIF5A2	chr3	protein_coding	eukaryotic translation initiation factor 5A2	ENSG00000273398.5	HZGJ	chr2	protein_coding	--
ENSG00000163577.7	ENSG00000267072.2	0.706217	4.97799e-11	TF	other	ENSG00000163577.7	EIF5A2	chr3	protein_coding	eukaryotic translation initiation factor 5A2	ENSG00000267072.2	RP11-165E7.1	chr16	lincRNA	--
ENSG00000163577.7	ENSG00000269825.1	-0.465631	9.28433e-05	TF	other	ENSG00000163577.7	EIF5A2	chr3	protein_coding	eukaryotic translation initiation factor 5A2	ENSG00000269825.1	CTD-3099C6.9	chr19	sense_intronic	--
ENSG00000163577.7	ENSG00000243232.4	0.791956	3.97812e-15	TF	other	ENSG00000163577.7	EIF5A2	chr3	protein_coding	eukaryotic translation initiation factor 5A2	ENSG00000243232.4	PCDHAC2	chr5	protein_coding	protocadherin alpha subfamily C, 2
ENSG00000163577.7	ENSG00000242686.4	0.442848	0.000220701	TF	other	ENSG00000163577.7	EIF5A2	chr3	protein_coding	eukaryotic translation initiation factor 5A2	ENSG00000242686.4	RP11-1191J2.2	chr4	antisense	--
ENSG00000163577.7	ENSG00000268163.1	0.532323	5.01947e-06	TF	other	ENSG00000163577.7	EIF5A2	chr3	protein_coding	eukaryotic translation initiation factor 5A2	ENSG00000268163.1	AC004076.9	chr19	protein_coding	--
ENSG00000163577.7	ENSG00000261596.2	-0.546136	2.53037e-06	TF	other	ENSG00000163577.7	EIF5A2	chr3	protein_coding	eukaryotic translation initiation factor 5A2	ENSG00000261596.2	CTB-31N19.3	chr16	sense_intronic	--
ENSG00000163577.7	ENSG00000251664.3	0.791905	4.00554e-15	TF	other	ENSG00000163577.7	EIF5A2	chr3	protein_coding	eukaryotic translation initiation factor 5A2	ENSG00000251664.3	PCDHA12	chr5	protein_coding	protocadherin alpha 12
ENSG00000163577.7	ENSG00000228709.1	-0.418859	0.000515503	TF	other	ENSG00000163577.7	EIF5A2	chr3	protein_coding	eukaryotic translation initiation factor 5A2	ENSG00000228709.1	AP001065.15	chr21	lincRNA	--
ENSG00000163577.7	ENSG00000146192.14	-0.691187	1.85086e-10	TF	other	ENSG00000163577.7	EIF5A2	chr3	protein_coding	eukaryotic translation initiation factor 5A2	ENSG00000146192.14	FGD2	chr6	protein_coding	FYVE, RhoGEF and PH domain containing 2
ENSG00000163577.7	ENSG00000130766.4	-0.465304	9.40453e-05	TF	other	ENSG00000163577.7	EIF5A2	chr3	protein_coding	eukaryotic translation initiation factor 5A2	ENSG00000130766.4	SESN2	chr1	protein_coding	sestrin 2
ENSG00000163577.7	ENSG00000235499.1	-0.660805	2.09616e-09	TF	other	ENSG00000163577.7	EIF5A2	chr3	protein_coding	eukaryotic translation initiation factor 5A2	ENSG00000235499.1	AC073046.25	chr2	lincRNA	--
ENSG00000163577.7	ENSG00000258924.4	-0.444573	0.000207132	TF	other	ENSG00000163577.7	EIF5A2	chr3	protein_coding	eukaryotic translation initiation factor 5A2	ENSG00000258924.4	CTB-96E2.3	chr17	processed_transcript	--
ENSG00000163577.7	ENSG00000196968.10	-0.560658	1.19066e-06	TF	other	ENSG00000163577.7	EIF5A2	chr3	protein_coding	eukaryotic translation initiation factor 5A2	ENSG00000196968.10	FUT11	chr10	protein_coding	fucosyltransferase 11 (alpha (1,3) fucosyltransferase)
ENSG00000163577.7	ENSG00000128228.4	-0.409707	0.000701073	TF	other	ENSG00000163577.7	EIF5A2	chr3	protein_coding	eukaryotic translation initiation factor 5A2	ENSG00000128228.4	SDF2L1	chr22	protein_coding	stromal cell-derived factor 2-like 1
ENSG00000163577.7	ENSG00000267699.2	-0.576881	4.91103e-07	TF	other	ENSG00000163577.7	EIF5A2	chr3	protein_coding	eukaryotic translation initiation factor 5A2	ENSG00000267699.2	RP11-729L2.2	chr18	protein_coding	--
ENSG00000163577.7	ENSG00000269900.3	-0.438459	0.000258979	TF	other	ENSG00000163577.7	EIF5A2	chr3	protein_coding	eukaryotic translation initiation factor 5A2	ENSG00000269900.3	RMRP	chr9	lincRNA	RNA component of mitochondrial RNA processing endoribonuclease
ENSG00000163577.7	ENSG00000239264.8	-0.467388	8.66245e-05	TF	other	ENSG00000163577.7	EIF5A2	chr3	protein_coding	eukaryotic translation initiation factor 5A2	ENSG00000239264.8	TXNDC5	chr6	protein_coding	thioredoxin domain containing 5 (endoplasmic reticulum)
ENSG00000163577.7	ENSG00000229089.6	0.436626	0.000276693	TF	other	ENSG00000163577.7	EIF5A2	chr3	protein_coding	eukaryotic translation initiation factor 5A2	ENSG00000229089.6	ANKRD20A8P	chr2	transcribed_unprocessed_pseudogene	ankyrin repeat domain 20 family, member A8, pseudogene
ENSG00000163577.7	ENSG00000262222.1	-0.511091	1.35878e-05	TF	other	ENSG00000163577.7	EIF5A2	chr3	protein_coding	eukaryotic translation initiation factor 5A2	ENSG00000262222.1	RP11-876N24.4	chr16	antisense	--
ENSG00000163577.7	ENSG00000182492.15	0.521017	8.60186e-06	TF	other	ENSG00000163577.7	EIF5A2	chr3	protein_coding	eukaryotic translation initiation factor 5A2	ENSG00000182492.15	BGN	chrX	protein_coding	biglycan
ENSG00000163577.7	ENSG00000165887.11	0.644459	6.92061e-09	TF	other	ENSG00000163577.7	EIF5A2	chr3	protein_coding	eukaryotic translation initiation factor 5A2	ENSG00000165887.11	ANKRD2	chr10	protein_coding	ankyrin repeat domain 2 (stretch responsive muscle)
ENSG00000163577.7	ENSG00000173110.7	-0.404847	0.000822525	TF	other	ENSG00000163577.7	EIF5A2	chr3	protein_coding	eukaryotic translation initiation factor 5A2	ENSG00000173110.7	HSPA6	chr1	protein_coding	heat shock 70kDa protein 6 (HSP70B')
ENSG00000163577.7	ENSG00000265972.5	-0.616767	4.48339e-08	TF	other	ENSG00000163577.7	EIF5A2	chr3	protein_coding	eukaryotic translation initiation factor 5A2	ENSG00000265972.5	TXNIP	chr1	protein_coding	thioredoxin interacting protein
ENSG00000163577.7	ENSG00000237720.1	0.845319	8.30622e-19	TF	other	ENSG00000163577.7	EIF5A2	chr3	protein_coding	eukaryotic translation initiation factor 5A2	ENSG00000237720.1	AC011995.1	chr2	lincRNA	--
ENSG00000163577.7	ENSG00000273759.1	-0.410951	0.000672704	TF	other	ENSG00000163577.7	EIF5A2	chr3	protein_coding	eukaryotic translation initiation factor 5A2	ENSG00000273759.1	RP4-563E14.1	chr20	lincRNA	--
ENSG00000163577.7	ENSG00000153902.13	0.587294	2.71141e-07	TF	other	ENSG00000163577.7	EIF5A2	chr3	protein_coding	eukaryotic translation initiation factor 5A2	ENSG00000153902.13	LGI4	chr19	protein_coding	leucine-rich repeat LGI family, member 4
ENSG00000163577.7	ENSG00000229808.1	-0.531742	5.16281e-06	TF	other	ENSG00000163577.7	EIF5A2	chr3	protein_coding	eukaryotic translation initiation factor 5A2	ENSG00000229808.1	RP11-456P18.2	chr1	transcribed_processed_pseudogene	--
ENSG00000163577.7	ENSG00000118194.18	0.420347	0.000489963	TF	other	ENSG00000163577.7	EIF5A2	chr3	protein_coding	eukaryotic translation initiation factor 5A2	ENSG00000118194.18	TNNT2	chr1	protein_coding	troponin T type 2 (cardiac)
ENSG00000163577.7	ENSG00000235244.3	0.711027	3.21315e-11	TF	other	ENSG00000163577.7	EIF5A2	chr3	protein_coding	eukaryotic translation initiation factor 5A2	ENSG00000235244.3	RP11-761E20.1	chrX	lincRNA	--
ENSG00000163577.7	ENSG00000269891.2	-0.44889	0.000176462	TF	other	ENSG00000163577.7	EIF5A2	chr3	protein_coding	eukaryotic translation initiation factor 5A2	ENSG00000269891.2	ARHGAP19-SLIT1	chr10	protein_coding	ARHGAP19-SLIT1 readthrough (NMD candidate)
ENSG00000163577.7	ENSG00000257529.5	-0.496345	2.6118e-05	TF	other	ENSG00000163577.7	EIF5A2	chr3	protein_coding	eukaryotic translation initiation factor 5A2	ENSG00000257529.5	RPL36A-HNRNPH2	chrX	protein_coding	RPL36A-HNRNPH2 readthrough
ENSG00000163577.7	ENSG00000280000.1	0.690687	1.93084e-10	TF	other	ENSG00000163577.7	EIF5A2	chr3	protein_coding	eukaryotic translation initiation factor 5A2	ENSG00000280000.1	RP11-509E10.3	chr16	TEC	--
ENSG00000163577.7	ENSG00000276418.4	0.543495	2.89124e-06	TF	other	ENSG00000163577.7	EIF5A2	chr3	protein_coding	eukaryotic translation initiation factor 5A2	ENSG00000276418.4	RP11-26J3.4	chr8	protein_coding	--
ENSG00000163577.7	ENSG00000265864.1	-0.420612	0.000485536	TF	other	ENSG00000163577.7	EIF5A2	chr3	protein_coding	eukaryotic translation initiation factor 5A2	ENSG00000265864.1	AC092117.2	chr16	miRNA	--
ENSG00000163577.7	ENSG00000261732.1	-0.588449	2.53513e-07	TF	other	ENSG00000163577.7	EIF5A2	chr3	protein_coding	eukaryotic translation initiation factor 5A2	ENSG00000261732.1	LA16c-431H6.6	chr16	protein_coding	--
ENSG00000163577.7	ENSG00000261114.1	-0.452461	0.000154295	TF	other	ENSG00000163577.7	EIF5A2	chr3	protein_coding	eukaryotic translation initiation factor 5A2	ENSG00000261114.1	RP11-325K4.2	chr16	sense_intronic	--
ENSG00000163577.7	ENSG00000241697.4	0.805388	6.05057e-16	TF	other	ENSG00000163577.7	EIF5A2	chr3	protein_coding	eukaryotic translation initiation factor 5A2	ENSG00000241697.4	TMEFF1	chr9	protein_coding	transmembrane protein with EGF-like and two follistatin-like domains 1
ENSG00000163577.7	ENSG00000174004.5	-0.692377	1.67291e-10	TF	other	ENSG00000163577.7	EIF5A2	chr3	protein_coding	eukaryotic translation initiation factor 5A2	ENSG00000174004.5	NRROS	chr3	protein_coding	negative regulator of reactive oxygen species
ENSG00000163577.7	ENSG00000176840.11	0.449819	0.000170426	TF	other	ENSG00000163577.7	EIF5A2	chr3	protein_coding	eukaryotic translation initiation factor 5A2	ENSG00000176840.11	MIR7-3HG	chr19	lincRNA	MIR7-3 host gene
ENSG00000163577.7	ENSG00000279875.1	0.592155	2.03997e-07	TF	other	ENSG00000163577.7	EIF5A2	chr3	protein_coding	eukaryotic translation initiation factor 5A2	ENSG00000279875.1	RP11-474C8.7	chr12	TEC	--
ENSG00000163577.7	ENSG00000237212.1	0.411356	0.000663704	TF	other	ENSG00000163577.7	EIF5A2	chr3	protein_coding	eukaryotic translation initiation factor 5A2	ENSG00000237212.1	RP11-569G13.2	chr9	lincRNA	--
ENSG00000163577.7	ENSG00000196517.11	0.58912	2.43784e-07	TF	other	ENSG00000163577.7	EIF5A2	chr3	protein_coding	eukaryotic translation initiation factor 5A2	ENSG00000196517.11	SLC6A9	chr1	protein_coding	solute carrier family 6 (neurotransmitter transporter, glycine), member 9
ENSG00000163577.7	ENSG00000275379.1	-0.466164	9.09164e-05	TF	other	ENSG00000163577.7	EIF5A2	chr3	protein_coding	eukaryotic translation initiation factor 5A2	ENSG00000275379.1	HIST1H3I	chr6	protein_coding	histone cluster 1, H3i
ENSG00000163577.7	ENSG00000270299.1	0.665243	1.4964e-09	TF	other	ENSG00000163577.7	EIF5A2	chr3	protein_coding	eukaryotic translation initiation factor 5A2	ENSG00000270299.1	RP5-850E9.3	chr20	protein_coding	--
ENSG00000163577.7	ENSG00000272949.1	-0.470693	7.59554e-05	TF	other	ENSG00000163577.7	EIF5A2	chr3	protein_coding	eukaryotic translation initiation factor 5A2	ENSG00000272949.1	RP11-514P8.8	chr7	processed_transcript	--
ENSG00000163577.7	ENSG00000231940.1	-0.419873	0.000497975	TF	other	ENSG00000163577.7	EIF5A2	chr3	protein_coding	eukaryotic translation initiation factor 5A2	ENSG00000231940.1	RPS7P3	chr1	processed_pseudogene	ribosomal protein S7 pseudogene 3
ENSG00000163577.7	ENSG00000244378.1	-0.449835	0.000170328	TF	other	ENSG00000163577.7	EIF5A2	chr3	protein_coding	eukaryotic translation initiation factor 5A2	ENSG00000244378.1	RPS2P45	chr16	transcribed_processed_pseudogene	ribosomal protein S2 pseudogene 45
ENSG00000163577.7	ENSG00000230314.6	0.538742	3.6649e-06	TF	other	ENSG00000163577.7	EIF5A2	chr3	protein_coding	eukaryotic translation initiation factor 5A2	ENSG00000230314.6	ELOVL2-AS1	chr6	antisense	ELOVL2 antisense RNA 1
ENSG00000163577.7	ENSG00000261270.1	-0.471904	7.23572e-05	TF	other	ENSG00000163577.7	EIF5A2	chr3	protein_coding	eukaryotic translation initiation factor 5A2	ENSG00000261270.1	RP11-325K4.3	chr16	sense_intronic	--
ENSG00000163577.7	ENSG00000103226.17	0.448413	0.000179634	TF	other	ENSG00000163577.7	EIF5A2	chr3	protein_coding	eukaryotic translation initiation factor 5A2	ENSG00000103226.17	NOMO3	chr16	protein_coding	NODAL modulator 3
ENSG00000163577.7	ENSG00000049130.13	0.846845	6.22745e-19	TF	other	ENSG00000163577.7	EIF5A2	chr3	protein_coding	eukaryotic translation initiation factor 5A2	ENSG00000049130.13	KITLG	chr12	protein_coding	KIT ligand
ENSG00000163577.7	ENSG00000259580.1	0.717095	1.82634e-11	TF	other	ENSG00000163577.7	EIF5A2	chr3	protein_coding	eukaryotic translation initiation factor 5A2	ENSG00000259580.1	RP11-37C7.1	chr15	processed_transcript	--
ENSG00000163577.7	ENSG00000163637.11	0.705566	5.27808e-11	TF	other	ENSG00000163577.7	EIF5A2	chr3	protein_coding	eukaryotic translation initiation factor 5A2	ENSG00000163637.11	PRICKLE2	chr3	protein_coding	prickle homolog 2 (Drosophila)
ENSG00000163577.7	ENSG00000151012.13	0.577925	4.63144e-07	TF	other	ENSG00000163577.7	EIF5A2	chr3	protein_coding	eukaryotic translation initiation factor 5A2	ENSG00000151012.13	SLC7A11	chr4	protein_coding	solute carrier family 7 (anionic amino acid transporter light chain, xc- system), member 11
ENSG00000163577.7	ENSG00000132530.16	-0.623402	2.91338e-08	TF	other	ENSG00000163577.7	EIF5A2	chr3	protein_coding	eukaryotic translation initiation factor 5A2	ENSG00000132530.16	XAF1	chr17	protein_coding	XIAP associated factor 1
ENSG00000163577.7	ENSG00000261864.1	-0.491099	3.27183e-05	TF	other	ENSG00000163577.7	EIF5A2	chr3	protein_coding	eukaryotic translation initiation factor 5A2	ENSG00000261864.1	RP11-67A1.2	chr16	processed_transcript	--
ENSG00000163577.7	ENSG00000181826.9	-0.586134	2.89974e-07	TF	other	ENSG00000163577.7	EIF5A2	chr3	protein_coding	eukaryotic translation initiation factor 5A2	ENSG00000181826.9	RELL1	chr4	protein_coding	RELT-like 1
ENSG00000163577.7	ENSG00000276934.1	-0.461553	0.000108899	TF	other	ENSG00000163577.7	EIF5A2	chr3	protein_coding	eukaryotic translation initiation factor 5A2	ENSG00000276934.1	RP11-231E4.5	chr18	sense_intronic	--
ENSG00000163577.7	ENSG00000173227.13	0.724007	9.42291e-12	TF	other	ENSG00000163577.7	EIF5A2	chr3	protein_coding	eukaryotic translation initiation factor 5A2	ENSG00000173227.13	SYT12	chr11	protein_coding	synaptotagmin XII
ENSG00000163577.7	ENSG00000223459.5	0.643129	7.60314e-09	TF	other	ENSG00000163577.7	EIF5A2	chr3	protein_coding	eukaryotic translation initiation factor 5A2	ENSG00000223459.5	TCAF1P1	chr7	unprocessed_pseudogene	TRPM8 channel-associated factor 1 pseudogene 1
ENSG00000163577.7	ENSG00000150054.18	0.748715	7.44779e-13	TF	other	ENSG00000163577.7	EIF5A2	chr3	protein_coding	eukaryotic translation initiation factor 5A2	ENSG00000150054.18	MPP7	chr10	protein_coding	membrane protein, palmitoylated 7 (MAGUK p55 subfamily member 7)
ENSG00000163577.7	ENSG00000179331.2	-0.590407	2.26095e-07	TF	other	ENSG00000163577.7	EIF5A2	chr3	protein_coding	eukaryotic translation initiation factor 5A2	ENSG00000179331.2	RAB39A	chr11	protein_coding	RAB39A, member RAS oncogene family
ENSG00000163577.7	ENSG00000272788.1	0.611155	6.4063e-08	TF	other	ENSG00000163577.7	EIF5A2	chr3	protein_coding	eukaryotic translation initiation factor 5A2	ENSG00000272788.1	RP11-674N23.4	chr18	sense_intronic	--
ENSG00000163577.7	ENSG00000226287.7	0.531863	5.13258e-06	TF	other	ENSG00000163577.7	EIF5A2	chr3	protein_coding	eukaryotic translation initiation factor 5A2	ENSG00000226287.7	TMEM191A	chr22	processed_transcript	transmembrane protein 191A (pseudogene)
ENSG00000163577.7	ENSG00000271324.1	0.425061	0.000416469	TF	other	ENSG00000163577.7	EIF5A2	chr3	protein_coding	eukaryotic translation initiation factor 5A2	ENSG00000271324.1	RP11-10C24.2	chr3	lincRNA	--
ENSG00000163577.7	ENSG00000165349.11	0.465987	9.15525e-05	TF	other	ENSG00000163577.7	EIF5A2	chr3	protein_coding	eukaryotic translation initiation factor 5A2	ENSG00000165349.11	SLC7A3	chrX	protein_coding	solute carrier family 7 (cationic amino acid transporter, y+ system), member 3
ENSG00000163577.7	ENSG00000242419.5	0.644687	6.80944e-09	TF	other	ENSG00000163577.7	EIF5A2	chr3	protein_coding	eukaryotic translation initiation factor 5A2	ENSG00000242419.5	PCDHGC4	chr5	protein_coding	protocadherin gamma subfamily C, 4
ENSG00000163577.7	ENSG00000240184.6	0.573924	5.79185e-07	TF	other	ENSG00000163577.7	EIF5A2	chr3	protein_coding	eukaryotic translation initiation factor 5A2	ENSG00000240184.6	PCDHGC3	chr5	protein_coding	protocadherin gamma subfamily C, 3
ENSG00000163577.7	ENSG00000140450.8	0.493386	2.96704e-05	TF	other	ENSG00000163577.7	EIF5A2	chr3	protein_coding	eukaryotic translation initiation factor 5A2	ENSG00000140450.8	ARRDC4	chr15	protein_coding	arrestin domain containing 4
ENSG00000163577.7	ENSG00000248383.4	0.713517	2.55282e-11	TF	other	ENSG00000163577.7	EIF5A2	chr3	protein_coding	eukaryotic translation initiation factor 5A2	ENSG00000248383.4	PCDHAC1	chr5	protein_coding	protocadherin alpha subfamily C, 1
ENSG00000163577.7	ENSG00000111859.16	-0.4074	0.000756536	TF	other	ENSG00000163577.7	EIF5A2	chr3	protein_coding	eukaryotic translation initiation factor 5A2	ENSG00000111859.16	NEDD9	chr6	protein_coding	neural precursor cell expressed, developmentally down-regulated 9
ENSG00000163577.7	ENSG00000154608.13	-0.550439	2.03123e-06	TF	other	ENSG00000163577.7	EIF5A2	chr3	protein_coding	eukaryotic translation initiation factor 5A2	ENSG00000154608.13	CEP170P1	chr4	transcribed_unprocessed_pseudogene	centrosomal protein 170kDa pseudogene 1
ENSG00000163577.7	ENSG00000237624.1	0.43064	0.00034253	TF	other	ENSG00000163577.7	EIF5A2	chr3	protein_coding	eukaryotic translation initiation factor 5A2	ENSG00000237624.1	OXCT2P1	chr1	unprocessed_pseudogene	3-oxoacid CoA transferase 2 pseudogene 1
ENSG00000163577.7	ENSG00000251184.1	-0.519847	9.08477e-06	TF	other	ENSG00000163577.7	EIF5A2	chr3	protein_coding	eukaryotic translation initiation factor 5A2	ENSG00000251184.1	RP11-101E3.5	chr9	protein_coding	--
ENSG00000163577.7	ENSG00000197061.4	0.693724	1.49111e-10	TF	other	ENSG00000163577.7	EIF5A2	chr3	protein_coding	eukaryotic translation initiation factor 5A2	ENSG00000197061.4	HIST1H4C	chr6	protein_coding	histone cluster 1, H4c
ENSG00000163577.7	ENSG00000104518.10	-0.607736	7.93509e-08	TF	other	ENSG00000163577.7	EIF5A2	chr3	protein_coding	eukaryotic translation initiation factor 5A2	ENSG00000104518.10	GSDMD	chr8	protein_coding	gasdermin D
ENSG00000163577.7	ENSG00000130368.5	0.66738	1.26958e-09	TF	other	ENSG00000163577.7	EIF5A2	chr3	protein_coding	eukaryotic translation initiation factor 5A2	ENSG00000130368.5	MAS1	chr6	protein_coding	MAS1 proto-oncogene, G protein-coupled receptor
ENSG00000163577.7	ENSG00000146858.7	-0.45324	0.000149815	TF	other	ENSG00000163577.7	EIF5A2	chr3	protein_coding	eukaryotic translation initiation factor 5A2	ENSG00000146858.7	ZC3HAV1L	chr7	protein_coding	zinc finger CCCH-type, antiviral 1-like
ENSG00000163577.7	ENSG00000260128.6	-0.609529	7.09477e-08	TF	other	ENSG00000163577.7	EIF5A2	chr3	protein_coding	eukaryotic translation initiation factor 5A2	ENSG00000260128.6	ULK4P2	chr15	transcribed_unprocessed_pseudogene	ULK4 pseudogene 2
ENSG00000163577.7	ENSG00000272768.1	-0.461413	0.000109493	TF	other	ENSG00000163577.7	EIF5A2	chr3	protein_coding	eukaryotic translation initiation factor 5A2	ENSG00000272768.1	RP4-673M15.1	chr7	antisense	--
ENSG00000163577.7	ENSG00000216819.1	0.65278	3.80216e-09	TF	other	ENSG00000163577.7	EIF5A2	chr3	protein_coding	eukaryotic translation initiation factor 5A2	ENSG00000216819.1	TUBB2BP1	chr6	unprocessed_pseudogene	tubulin, beta 2B class IIb pseudogene 1
ENSG00000163577.7	ENSG00000273363.1	-0.426846	0.000391368	TF	other	ENSG00000163577.7	EIF5A2	chr3	protein_coding	eukaryotic translation initiation factor 5A2	ENSG00000273363.1	RP11-285G1.14	chr10	sense_intronic	--
ENSG00000163577.7	ENSG00000260583.1	0.823994	3.45034e-17	TF	other	ENSG00000163577.7	EIF5A2	chr3	protein_coding	eukaryotic translation initiation factor 5A2	ENSG00000260583.1	AP000223.42	chr21	antisense	--
ENSG00000163577.7	ENSG00000172216.5	-0.647844	5.43616e-09	TF	TF	ENSG00000163577.7	EIF5A2	chr3	protein_coding	eukaryotic translation initiation factor 5A2	ENSG00000172216.5	CEBPB	chr20	protein_coding	CCAAT/enhancer binding protein (C/EBP), beta
ENSG00000163577.7	ENSG00000100219.16	-0.546812	2.44498e-06	TF	TF	ENSG00000163577.7	EIF5A2	chr3	protein_coding	eukaryotic translation initiation factor 5A2	ENSG00000100219.16	XBP1	chr22	protein_coding	X-box binding protein 1
ENSG00000163577.7	ENSG00000165643.10	0.544997	2.68039e-06	TF	TF	ENSG00000163577.7	EIF5A2	chr3	protein_coding	eukaryotic translation initiation factor 5A2	ENSG00000165643.10	SOHLH1	chr9	protein_coding	spermatogenesis and oogenesis specific basic helix-loop-helix 1
ENSG00000101883.4	ENSG00000237412.6	0.662919	1.7865e-09	TF	aging	ENSG00000101883.4	RHOXF1	chrX	protein_coding	Rhox homeobox family, member 1	ENSG00000237412.6	PRSS56	chr2	protein_coding	protease, serine, 56
ENSG00000101883.4	ENSG00000162438.11	0.670468	9.98851e-10	TF	aging	ENSG00000101883.4	RHOXF1	chrX	protein_coding	Rhox homeobox family, member 1	ENSG00000162438.11	CTRC	chr1	protein_coding	chymotrypsin C (caldecrin)
ENSG00000101883.4	ENSG00000172232.9	0.681204	4.24181e-10	TF	aging	ENSG00000101883.4	RHOXF1	chrX	protein_coding	Rhox homeobox family, member 1	ENSG00000172232.9	AZU1	chr19	protein_coding	azurocidin 1
ENSG00000101883.4	ENSG00000253661.1	0.554738	1.62593e-06	TF	other	ENSG00000101883.4	RHOXF1	chrX	protein_coding	Rhox homeobox family, member 1	ENSG00000253661.1	ZFHX4-AS1	chr8	antisense	ZFHX4 antisense RNA 1
ENSG00000101883.4	ENSG00000251173.1	0.670864	9.68385e-10	TF	other	ENSG00000101883.4	RHOXF1	chrX	protein_coding	Rhox homeobox family, member 1	ENSG00000251173.1	UCHL1-AS1	chr4	antisense	UCHL1 antisense RNA 1 (head to head)
ENSG00000101883.4	ENSG00000254081.1	0.630342	1.83583e-08	TF	other	ENSG00000101883.4	RHOXF1	chrX	protein_coding	Rhox homeobox family, member 1	ENSG00000254081.1	LINC01299	chr8	lincRNA	long intergenic non-protein coding RNA 1299
ENSG00000101883.4	ENSG00000251666.1	0.503411	1.91685e-05	TF	other	ENSG00000101883.4	RHOXF1	chrX	protein_coding	Rhox homeobox family, member 1	ENSG00000251666.1	ZNF346-IT1	chr5	sense_intronic	ZNF346 intronic transcript 1
ENSG00000101883.4	ENSG00000280134.1	0.66557	1.45929e-09	TF	other	ENSG00000101883.4	RHOXF1	chrX	protein_coding	Rhox homeobox family, member 1	ENSG00000280134.1	RP11-113E21.3	chr10	TEC	--
ENSG00000101883.4	ENSG00000139988.9	0.708685	3.98077e-11	TF	other	ENSG00000101883.4	RHOXF1	chrX	protein_coding	Rhox homeobox family, member 1	ENSG00000139988.9	RDH12	chr14	protein_coding	retinol dehydrogenase 12 (all-trans/9-cis/11-cis)
ENSG00000101883.4	ENSG00000268163.1	0.436591	0.000277039	TF	other	ENSG00000101883.4	RHOXF1	chrX	protein_coding	Rhox homeobox family, member 1	ENSG00000268163.1	AC004076.9	chr19	protein_coding	--
ENSG00000101883.4	ENSG00000272787.1	0.46227	0.000105906	TF	other	ENSG00000101883.4	RHOXF1	chrX	protein_coding	Rhox homeobox family, member 1	ENSG00000272787.1	KB-226F1.2	chr22	lincRNA	--
ENSG00000101883.4	ENSG00000269313.5	0.563517	1.02207e-06	TF	other	ENSG00000101883.4	RHOXF1	chrX	protein_coding	Rhox homeobox family, member 1	ENSG00000269313.5	MAGIX	chrX	protein_coding	MAGI family member, X-linked
ENSG00000101883.4	ENSG00000236519.1	0.66026	2.18386e-09	TF	other	ENSG00000101883.4	RHOXF1	chrX	protein_coding	Rhox homeobox family, member 1	ENSG00000236519.1	LINC01424	chr21	antisense	long intergenic non-protein coding RNA 1424
ENSG00000101883.4	ENSG00000207421.1	0.584683	3.15306e-07	TF	other	ENSG00000101883.4	RHOXF1	chrX	protein_coding	Rhox homeobox family, member 1	ENSG00000207421.1	SNORD38B	chr1	snoRNA	small nucleolar RNA, C/D box 38B
ENSG00000101883.4	ENSG00000259158.2	0.66145	1.99663e-09	TF	other	ENSG00000101883.4	RHOXF1	chrX	protein_coding	Rhox homeobox family, member 1	ENSG00000259158.2	ADAM20P1	chr14	lincRNA	ADAM metallopeptidase domain 20 pseudogene 1
ENSG00000101883.4	ENSG00000088002.11	0.657518	2.68095e-09	TF	other	ENSG00000101883.4	RHOXF1	chrX	protein_coding	Rhox homeobox family, member 1	ENSG00000088002.11	SULT2B1	chr19	protein_coding	sulfotransferase family, cytosolic, 2B, member 1
ENSG00000101883.4	ENSG00000176563.9	0.668328	1.17986e-09	TF	other	ENSG00000101883.4	RHOXF1	chrX	protein_coding	Rhox homeobox family, member 1	ENSG00000176563.9	CNTD1	chr17	protein_coding	cyclin N-terminal domain containing 1
ENSG00000101883.4	ENSG00000234788.1	0.692503	1.65503e-10	TF	other	ENSG00000101883.4	RHOXF1	chrX	protein_coding	Rhox homeobox family, member 1	ENSG00000234788.1	HSPA8P3	chr10	processed_pseudogene	heat shock 70kDa protein 8 pseudogene 3
ENSG00000101883.4	ENSG00000186281.12	0.480414	5.11918e-05	TF	other	ENSG00000101883.4	RHOXF1	chrX	protein_coding	Rhox homeobox family, member 1	ENSG00000186281.12	GPAT2	chr2	protein_coding	glycerol-3-phosphate acyltransferase 2, mitochondrial
ENSG00000101883.4	ENSG00000167984.16	0.504797	1.8026e-05	TF	other	ENSG00000101883.4	RHOXF1	chrX	protein_coding	Rhox homeobox family, member 1	ENSG00000167984.16	NLRC3	chr16	protein_coding	NLR family, CARD domain containing 3
ENSG00000101883.4	ENSG00000269570.2	0.648819	5.06798e-09	TF	other	ENSG00000101883.4	RHOXF1	chrX	protein_coding	Rhox homeobox family, member 1	ENSG00000269570.2	CMB9-55A18.1	chr11	antisense	--
ENSG00000101883.4	ENSG00000278740.1	0.46121	0.000110362	TF	other	ENSG00000101883.4	RHOXF1	chrX	protein_coding	Rhox homeobox family, member 1	ENSG00000278740.1	RP11-147L13.14	chr17	lincRNA	--
ENSG00000101883.4	ENSG00000158315.10	0.507967	1.56449e-05	TF	other	ENSG00000101883.4	RHOXF1	chrX	protein_coding	Rhox homeobox family, member 1	ENSG00000158315.10	RHBDL2	chr1	protein_coding	rhomboid, veinlet-like 2 (Drosophila)
ENSG00000101883.4	ENSG00000204962.5	0.585407	3.02426e-07	TF	other	ENSG00000101883.4	RHOXF1	chrX	protein_coding	Rhox homeobox family, member 1	ENSG00000204962.5	PCDHA8	chr5	protein_coding	protocadherin alpha 8
ENSG00000101883.4	ENSG00000244513.6	0.740328	1.81987e-12	TF	other	ENSG00000101883.4	RHOXF1	chrX	protein_coding	Rhox homeobox family, member 1	ENSG00000244513.6	CTD-2013N24.2	chr3	antisense	--
ENSG00000101883.4	ENSG00000235508.3	0.459893	0.00011614	TF	other	ENSG00000101883.4	RHOXF1	chrX	protein_coding	Rhox homeobox family, member 1	ENSG00000235508.3	RPS2P7	chr20	processed_pseudogene	ribosomal protein S2 pseudogene 7
ENSG00000101883.4	ENSG00000275437.1	0.499471	2.27972e-05	TF	other	ENSG00000101883.4	RHOXF1	chrX	protein_coding	Rhox homeobox family, member 1	ENSG00000275437.1	RP5-908M14.10	chr20	sense_intronic	--
ENSG00000101883.4	ENSG00000116981.3	0.553448	1.73879e-06	TF	other	ENSG00000101883.4	RHOXF1	chrX	protein_coding	Rhox homeobox family, member 1	ENSG00000116981.3	NT5C1A	chr1	protein_coding	5'-nucleotidase, cytosolic IA
ENSG00000101883.4	ENSG00000198821.10	0.630594	1.80491e-08	TF	other	ENSG00000101883.4	RHOXF1	chrX	protein_coding	Rhox homeobox family, member 1	ENSG00000198821.10	CD247	chr1	protein_coding	CD247 molecule
ENSG00000101883.4	ENSG00000257818.1	0.492862	3.03445e-05	TF	other	ENSG00000101883.4	RHOXF1	chrX	protein_coding	Rhox homeobox family, member 1	ENSG00000257818.1	C1GALT1P1	chr12	processed_pseudogene	core 1 synthase, glycoprotein-N-acetylgalactosamine 3-beta-galactosyltransferase 1 pseudogene 1
ENSG00000101883.4	ENSG00000229089.6	0.502261	2.01684e-05	TF	other	ENSG00000101883.4	RHOXF1	chrX	protein_coding	Rhox homeobox family, member 1	ENSG00000229089.6	ANKRD20A8P	chr2	transcribed_unprocessed_pseudogene	ankyrin repeat domain 20 family, member A8, pseudogene
ENSG00000101883.4	ENSG00000242516.1	0.733481	3.68101e-12	TF	other	ENSG00000101883.4	RHOXF1	chrX	protein_coding	Rhox homeobox family, member 1	ENSG00000242516.1	LINC00960	chr3	lincRNA	long intergenic non-protein coding RNA 960
ENSG00000101883.4	ENSG00000232934.7	0.592246	2.02904e-07	TF	other	ENSG00000101883.4	RHOXF1	chrX	protein_coding	Rhox homeobox family, member 1	ENSG00000232934.7	RP11-324O2.3	chr10	antisense	--
ENSG00000101883.4	ENSG00000229955.1	0.546687	2.46058e-06	TF	other	ENSG00000101883.4	RHOXF1	chrX	protein_coding	Rhox homeobox family, member 1	ENSG00000229955.1	RP1-5O6.4	chr22	sense_intronic	--
ENSG00000101883.4	ENSG00000232936.5	0.591082	2.17306e-07	TF	other	ENSG00000101883.4	RHOXF1	chrX	protein_coding	Rhox homeobox family, member 1	ENSG00000232936.5	RP11-80H5.2	chr10	antisense	--
ENSG00000101883.4	ENSG00000260992.1	0.630254	1.84677e-08	TF	other	ENSG00000101883.4	RHOXF1	chrX	protein_coding	Rhox homeobox family, member 1	ENSG00000260992.1	DOCK9-AS2	chr13	antisense	DOCK9 antisense RNA 2 (head to head)
ENSG00000101883.4	ENSG00000229808.1	0.442329	0.000224944	TF	other	ENSG00000101883.4	RHOXF1	chrX	protein_coding	Rhox homeobox family, member 1	ENSG00000229808.1	RP11-456P18.2	chr1	transcribed_processed_pseudogene	--
ENSG00000101883.4	ENSG00000137142.4	0.672999	8.18825e-10	TF	other	ENSG00000101883.4	RHOXF1	chrX	protein_coding	Rhox homeobox family, member 1	ENSG00000137142.4	IGFBPL1	chr9	protein_coding	insulin-like growth factor binding protein-like 1
ENSG00000101883.4	ENSG00000258376.2	0.544614	2.73281e-06	TF	other	ENSG00000101883.4	RHOXF1	chrX	protein_coding	Rhox homeobox family, member 1	ENSG00000258376.2	RP4-647C14.2	chr14	antisense	--
ENSG00000101883.4	ENSG00000111859.16	0.405464	0.000806119	TF	other	ENSG00000101883.4	RHOXF1	chrX	protein_coding	Rhox homeobox family, member 1	ENSG00000111859.16	NEDD9	chr6	protein_coding	neural precursor cell expressed, developmentally down-regulated 9
ENSG00000101883.4	ENSG00000105479.15	0.536807	4.03213e-06	TF	other	ENSG00000101883.4	RHOXF1	chrX	protein_coding	Rhox homeobox family, member 1	ENSG00000105479.15	CCDC114	chr19	protein_coding	coiled-coil domain containing 114
ENSG00000101883.4	ENSG00000231544.3	0.402371	0.000891444	TF	other	ENSG00000101883.4	RHOXF1	chrX	protein_coding	Rhox homeobox family, member 1	ENSG00000231544.3	RSL24D1P11	chr18	processed_pseudogene	ribosomal L24 domain containing 1 pseudogene 11
ENSG00000101883.4	ENSG00000262601.1	0.524721	7.22543e-06	TF	other	ENSG00000101883.4	RHOXF1	chrX	protein_coding	Rhox homeobox family, member 1	ENSG00000262601.1	CTC-786C10.1	chr16	lincRNA	--
ENSG00000101883.4	ENSG00000128965.11	0.443785	0.000213232	TF	other	ENSG00000101883.4	RHOXF1	chrX	protein_coding	Rhox homeobox family, member 1	ENSG00000128965.11	CHAC1	chr15	protein_coding	ChaC glutathione-specific gamma-glutamylcyclotransferase 1
ENSG00000101883.4	ENSG00000185761.10	0.644976	6.67116e-09	TF	other	ENSG00000101883.4	RHOXF1	chrX	protein_coding	Rhox homeobox family, member 1	ENSG00000185761.10	ADAMTSL5	chr19	protein_coding	ADAMTS-like 5
ENSG00000101883.4	ENSG00000274911.1	0.450214	0.000167924	TF	other	ENSG00000101883.4	RHOXF1	chrX	protein_coding	Rhox homeobox family, member 1	ENSG00000274911.1	RP11-12A20.7	chr9	unprocessed_pseudogene	--
ENSG00000101883.4	ENSG00000273903.1	0.689292	2.17199e-10	TF	other	ENSG00000101883.4	RHOXF1	chrX	protein_coding	Rhox homeobox family, member 1	ENSG00000273903.1	RP11-686G8.5	chr12	antisense	--
ENSG00000101883.4	ENSG00000260128.6	0.460411	0.000113833	TF	other	ENSG00000101883.4	RHOXF1	chrX	protein_coding	Rhox homeobox family, member 1	ENSG00000260128.6	ULK4P2	chr15	transcribed_unprocessed_pseudogene	ULK4 pseudogene 2
ENSG00000101883.4	ENSG00000125804.13	0.599526	1.31323e-07	TF	other	ENSG00000101883.4	RHOXF1	chrX	protein_coding	Rhox homeobox family, member 1	ENSG00000125804.13	FAM182A	chr20	processed_transcript	family with sequence similarity 182, member A
ENSG00000101883.4	ENSG00000273897.1	0.640787	8.96284e-09	TF	other	ENSG00000101883.4	RHOXF1	chrX	protein_coding	Rhox homeobox family, member 1	ENSG00000273897.1	CH17-264B6.4	chr7	unprocessed_pseudogene	--
ENSG00000101883.4	ENSG00000237977.1	0.554137	1.67766e-06	TF	other	ENSG00000101883.4	RHOXF1	chrX	protein_coding	Rhox homeobox family, member 1	ENSG00000237977.1	EIF4HP2	chr22	processed_pseudogene	eukaryotic translation initiation factor 4H pseudogene 2
ENSG00000165643.10	ENSG00000104324.15	-0.562088	1.10332e-06	TF	aging	ENSG00000165643.10	SOHLH1	chr9	protein_coding	spermatogenesis and oogenesis specific basic helix-loop-helix 1	ENSG00000104324.15	CPQ	chr8	protein_coding	carboxypeptidase Q
ENSG00000165643.10	ENSG00000051108.14	-0.472516	7.06016e-05	TF	aging	ENSG00000165643.10	SOHLH1	chr9	protein_coding	spermatogenesis and oogenesis specific basic helix-loop-helix 1	ENSG00000051108.14	HERPUD1	chr16	protein_coding	homocysteine-inducible, endoplasmic reticulum stress-inducible, ubiquitin-like domain member 1
ENSG00000165643.10	ENSG00000070669.16	0.540119	3.42285e-06	TF	aging	ENSG00000165643.10	SOHLH1	chr9	protein_coding	spermatogenesis and oogenesis specific basic helix-loop-helix 1	ENSG00000070669.16	ASNS	chr7	protein_coding	asparagine synthetase (glutamine-hydrolyzing)
ENSG00000165643.10	ENSG00000149451.17	0.531813	5.14523e-06	TF	aging	ENSG00000165643.10	SOHLH1	chr9	protein_coding	spermatogenesis and oogenesis specific basic helix-loop-helix 1	ENSG00000149451.17	ADAM33	chr20	protein_coding	ADAM metallopeptidase domain 33
ENSG00000165643.10	ENSG00000273398.5	0.563856	1.00367e-06	TF	other	ENSG00000165643.10	SOHLH1	chr9	protein_coding	spermatogenesis and oogenesis specific basic helix-loop-helix 1	ENSG00000273398.5	HZGJ	chr2	protein_coding	--
ENSG00000165643.10	ENSG00000270299.1	0.530099	5.58908e-06	TF	other	ENSG00000165643.10	SOHLH1	chr9	protein_coding	spermatogenesis and oogenesis specific basic helix-loop-helix 1	ENSG00000270299.1	RP5-850E9.3	chr20	protein_coding	--
ENSG00000165643.10	ENSG00000267072.2	0.679969	4.6898e-10	TF	other	ENSG00000165643.10	SOHLH1	chr9	protein_coding	spermatogenesis and oogenesis specific basic helix-loop-helix 1	ENSG00000267072.2	RP11-165E7.1	chr16	lincRNA	--
ENSG00000165643.10	ENSG00000231940.1	-0.439677	0.000247789	TF	other	ENSG00000165643.10	SOHLH1	chr9	protein_coding	spermatogenesis and oogenesis specific basic helix-loop-helix 1	ENSG00000231940.1	RPS7P3	chr1	processed_pseudogene	ribosomal protein S7 pseudogene 3
ENSG00000165643.10	ENSG00000244378.1	-0.431055	0.000337537	TF	other	ENSG00000165643.10	SOHLH1	chr9	protein_coding	spermatogenesis and oogenesis specific basic helix-loop-helix 1	ENSG00000244378.1	RPS2P45	chr16	transcribed_processed_pseudogene	ribosomal protein S2 pseudogene 45
ENSG00000165643.10	ENSG00000230314.6	0.522614	7.98075e-06	TF	other	ENSG00000165643.10	SOHLH1	chr9	protein_coding	spermatogenesis and oogenesis specific basic helix-loop-helix 1	ENSG00000230314.6	ELOVL2-AS1	chr6	antisense	ELOVL2 antisense RNA 1
ENSG00000165643.10	ENSG00000243232.4	0.591707	2.09465e-07	TF	other	ENSG00000165643.10	SOHLH1	chr9	protein_coding	spermatogenesis and oogenesis specific basic helix-loop-helix 1	ENSG00000243232.4	PCDHAC2	chr5	protein_coding	protocadherin alpha subfamily C, 2
ENSG00000165643.10	ENSG00000242686.4	0.491151	3.26464e-05	TF	other	ENSG00000165643.10	SOHLH1	chr9	protein_coding	spermatogenesis and oogenesis specific basic helix-loop-helix 1	ENSG00000242686.4	RP11-1191J2.2	chr4	antisense	--
ENSG00000165643.10	ENSG00000049130.13	0.473176	6.87506e-05	TF	other	ENSG00000165643.10	SOHLH1	chr9	protein_coding	spermatogenesis and oogenesis specific basic helix-loop-helix 1	ENSG00000049130.13	KITLG	chr12	protein_coding	KIT ligand
ENSG00000165643.10	ENSG00000251664.3	0.626963	2.302e-08	TF	other	ENSG00000165643.10	SOHLH1	chr9	protein_coding	spermatogenesis and oogenesis specific basic helix-loop-helix 1	ENSG00000251664.3	PCDHA12	chr5	protein_coding	protocadherin alpha 12
ENSG00000165643.10	ENSG00000259580.1	0.586887	2.77605e-07	TF	other	ENSG00000165643.10	SOHLH1	chr9	protein_coding	spermatogenesis and oogenesis specific basic helix-loop-helix 1	ENSG00000259580.1	RP11-37C7.1	chr15	processed_transcript	--
ENSG00000165643.10	ENSG00000151012.13	0.445375	0.000201092	TF	other	ENSG00000165643.10	SOHLH1	chr9	protein_coding	spermatogenesis and oogenesis specific basic helix-loop-helix 1	ENSG00000151012.13	SLC7A11	chr4	protein_coding	solute carrier family 7 (anionic amino acid transporter light chain, xc- system), member 11
ENSG00000165643.10	ENSG00000163637.11	0.555196	1.5876e-06	TF	other	ENSG00000165643.10	SOHLH1	chr9	protein_coding	spermatogenesis and oogenesis specific basic helix-loop-helix 1	ENSG00000163637.11	PRICKLE2	chr3	protein_coding	prickle homolog 2 (Drosophila)
ENSG00000165643.10	ENSG00000181826.9	-0.404411	0.000834308	TF	other	ENSG00000165643.10	SOHLH1	chr9	protein_coding	spermatogenesis and oogenesis specific basic helix-loop-helix 1	ENSG00000181826.9	RELL1	chr4	protein_coding	RELT-like 1
ENSG00000165643.10	ENSG00000276934.1	-0.441504	0.000231831	TF	other	ENSG00000165643.10	SOHLH1	chr9	protein_coding	spermatogenesis and oogenesis specific basic helix-loop-helix 1	ENSG00000276934.1	RP11-231E4.5	chr18	sense_intronic	--
ENSG00000165643.10	ENSG00000259158.2	0.447057	0.000188934	TF	other	ENSG00000165643.10	SOHLH1	chr9	protein_coding	spermatogenesis and oogenesis specific basic helix-loop-helix 1	ENSG00000259158.2	ADAM20P1	chr14	lincRNA	ADAM metallopeptidase domain 20 pseudogene 1
ENSG00000165643.10	ENSG00000173227.13	0.668534	1.16112e-09	TF	other	ENSG00000165643.10	SOHLH1	chr9	protein_coding	spermatogenesis and oogenesis specific basic helix-loop-helix 1	ENSG00000173227.13	SYT12	chr11	protein_coding	synaptotagmin XII
ENSG00000165643.10	ENSG00000223459.5	0.638126	1.07866e-08	TF	other	ENSG00000165643.10	SOHLH1	chr9	protein_coding	spermatogenesis and oogenesis specific basic helix-loop-helix 1	ENSG00000223459.5	TCAF1P1	chr7	unprocessed_pseudogene	TRPM8 channel-associated factor 1 pseudogene 1
ENSG00000165643.10	ENSG00000146192.14	-0.410086	0.000692308	TF	other	ENSG00000165643.10	SOHLH1	chr9	protein_coding	spermatogenesis and oogenesis specific basic helix-loop-helix 1	ENSG00000146192.14	FGD2	chr6	protein_coding	FYVE, RhoGEF and PH domain containing 2
ENSG00000165643.10	ENSG00000179331.2	-0.503927	1.87355e-05	TF	other	ENSG00000165643.10	SOHLH1	chr9	protein_coding	spermatogenesis and oogenesis specific basic helix-loop-helix 1	ENSG00000179331.2	RAB39A	chr11	protein_coding	RAB39A, member RAS oncogene family
ENSG00000165643.10	ENSG00000273352.1	0.466224	9.07029e-05	TF	other	ENSG00000165643.10	SOHLH1	chr9	protein_coding	spermatogenesis and oogenesis specific basic helix-loop-helix 1	ENSG00000273352.1	RP11-61L19.3	chr18	sense_intronic	--
ENSG00000165643.10	ENSG00000272788.1	0.522888	7.87848e-06	TF	other	ENSG00000165643.10	SOHLH1	chr9	protein_coding	spermatogenesis and oogenesis specific basic helix-loop-helix 1	ENSG00000272788.1	RP11-674N23.4	chr18	sense_intronic	--
ENSG00000165643.10	ENSG00000196968.10	-0.405558	0.000803629	TF	other	ENSG00000165643.10	SOHLH1	chr9	protein_coding	spermatogenesis and oogenesis specific basic helix-loop-helix 1	ENSG00000196968.10	FUT11	chr10	protein_coding	fucosyltransferase 11 (alpha (1,3) fucosyltransferase)
ENSG00000165643.10	ENSG00000269900.3	-0.427401	0.000383848	TF	other	ENSG00000165643.10	SOHLH1	chr9	protein_coding	spermatogenesis and oogenesis specific basic helix-loop-helix 1	ENSG00000269900.3	RMRP	chr9	lincRNA	RNA component of mitochondrial RNA processing endoribonuclease
ENSG00000165643.10	ENSG00000182492.15	0.473647	6.74568e-05	TF	other	ENSG00000165643.10	SOHLH1	chr9	protein_coding	spermatogenesis and oogenesis specific basic helix-loop-helix 1	ENSG00000182492.15	BGN	chrX	protein_coding	biglycan
ENSG00000165643.10	ENSG00000165887.11	0.523403	7.68972e-06	TF	other	ENSG00000165643.10	SOHLH1	chr9	protein_coding	spermatogenesis and oogenesis specific basic helix-loop-helix 1	ENSG00000165887.11	ANKRD2	chr10	protein_coding	ankyrin repeat domain 2 (stretch responsive muscle)
ENSG00000165643.10	ENSG00000256427.1	0.417698	0.000536256	TF	other	ENSG00000165643.10	SOHLH1	chr9	protein_coding	spermatogenesis and oogenesis specific basic helix-loop-helix 1	ENSG00000256427.1	RP11-118B22.4	chr12	lincRNA	--
ENSG00000165643.10	ENSG00000239002.3	-0.422573	0.000453903	TF	other	ENSG00000165643.10	SOHLH1	chr9	protein_coding	spermatogenesis and oogenesis specific basic helix-loop-helix 1	ENSG00000239002.3	SCARNA10	chr12	snoRNA	small Cajal body-specific RNA 10
ENSG00000165643.10	ENSG00000265972.5	-0.469264	8.04082e-05	TF	other	ENSG00000165643.10	SOHLH1	chr9	protein_coding	spermatogenesis and oogenesis specific basic helix-loop-helix 1	ENSG00000265972.5	TXNIP	chr1	protein_coding	thioredoxin interacting protein
ENSG00000165643.10	ENSG00000237720.1	0.624737	2.66807e-08	TF	other	ENSG00000165643.10	SOHLH1	chr9	protein_coding	spermatogenesis and oogenesis specific basic helix-loop-helix 1	ENSG00000237720.1	AC011995.1	chr2	lincRNA	--
ENSG00000165643.10	ENSG00000153902.13	0.622672	3.05638e-08	TF	other	ENSG00000165643.10	SOHLH1	chr9	protein_coding	spermatogenesis and oogenesis specific basic helix-loop-helix 1	ENSG00000153902.13	LGI4	chr19	protein_coding	leucine-rich repeat LGI family, member 4
ENSG00000165643.10	ENSG00000278983.1	0.50928	1.47477e-05	TF	other	ENSG00000165643.10	SOHLH1	chr9	protein_coding	spermatogenesis and oogenesis specific basic helix-loop-helix 1	ENSG00000278983.1	RP11-426J5.3	chr18	TEC	--
ENSG00000165643.10	ENSG00000242419.5	0.735799	2.90713e-12	TF	other	ENSG00000165643.10	SOHLH1	chr9	protein_coding	spermatogenesis and oogenesis specific basic helix-loop-helix 1	ENSG00000242419.5	PCDHGC4	chr5	protein_coding	protocadherin gamma subfamily C, 4
ENSG00000165643.10	ENSG00000140450.8	0.420581	0.00048605	TF	other	ENSG00000165643.10	SOHLH1	chr9	protein_coding	spermatogenesis and oogenesis specific basic helix-loop-helix 1	ENSG00000140450.8	ARRDC4	chr15	protein_coding	arrestin domain containing 4
ENSG00000165643.10	ENSG00000240184.6	0.517953	9.9208e-06	TF	other	ENSG00000165643.10	SOHLH1	chr9	protein_coding	spermatogenesis and oogenesis specific basic helix-loop-helix 1	ENSG00000240184.6	PCDHGC3	chr5	protein_coding	protocadherin gamma subfamily C, 3
ENSG00000165643.10	ENSG00000118194.18	0.409924	0.000696051	TF	other	ENSG00000165643.10	SOHLH1	chr9	protein_coding	spermatogenesis and oogenesis specific basic helix-loop-helix 1	ENSG00000118194.18	TNNT2	chr1	protein_coding	troponin T type 2 (cardiac)
ENSG00000165643.10	ENSG00000248383.4	0.599221	1.33772e-07	TF	other	ENSG00000165643.10	SOHLH1	chr9	protein_coding	spermatogenesis and oogenesis specific basic helix-loop-helix 1	ENSG00000248383.4	PCDHAC1	chr5	protein_coding	protocadherin alpha subfamily C, 1
ENSG00000165643.10	ENSG00000154608.13	-0.401551	0.000915413	TF	other	ENSG00000165643.10	SOHLH1	chr9	protein_coding	spermatogenesis and oogenesis specific basic helix-loop-helix 1	ENSG00000154608.13	CEP170P1	chr4	transcribed_unprocessed_pseudogene	centrosomal protein 170kDa pseudogene 1
ENSG00000165643.10	ENSG00000229036.7	0.490224	3.39583e-05	TF	other	ENSG00000165643.10	SOHLH1	chr9	protein_coding	spermatogenesis and oogenesis specific basic helix-loop-helix 1	ENSG00000229036.7	VDAC1P8	chr6	transcribed_processed_pseudogene	voltage-dependent anion channel 1 pseudogene 8
ENSG00000165643.10	ENSG00000235244.3	0.696449	1.17943e-10	TF	other	ENSG00000165643.10	SOHLH1	chr9	protein_coding	spermatogenesis and oogenesis specific basic helix-loop-helix 1	ENSG00000235244.3	RP11-761E20.1	chrX	lincRNA	--
ENSG00000165643.10	ENSG00000251184.1	-0.4781	5.62936e-05	TF	other	ENSG00000165643.10	SOHLH1	chr9	protein_coding	spermatogenesis and oogenesis specific basic helix-loop-helix 1	ENSG00000251184.1	RP11-101E3.5	chr9	protein_coding	--
ENSG00000165643.10	ENSG00000237624.1	0.46352	0.00010086	TF	other	ENSG00000165643.10	SOHLH1	chr9	protein_coding	spermatogenesis and oogenesis specific basic helix-loop-helix 1	ENSG00000237624.1	OXCT2P1	chr1	unprocessed_pseudogene	3-oxoacid CoA transferase 2 pseudogene 1
ENSG00000165643.10	ENSG00000130368.5	0.527228	6.41395e-06	TF	other	ENSG00000165643.10	SOHLH1	chr9	protein_coding	spermatogenesis and oogenesis specific basic helix-loop-helix 1	ENSG00000130368.5	MAS1	chr6	protein_coding	MAS1 proto-oncogene, G protein-coupled receptor
ENSG00000165643.10	ENSG00000257529.5	-0.49154	3.21083e-05	TF	other	ENSG00000165643.10	SOHLH1	chr9	protein_coding	spermatogenesis and oogenesis specific basic helix-loop-helix 1	ENSG00000257529.5	RPL36A-HNRNPH2	chrX	protein_coding	RPL36A-HNRNPH2 readthrough
ENSG00000165643.10	ENSG00000280000.1	0.560795	1.18202e-06	TF	other	ENSG00000165643.10	SOHLH1	chr9	protein_coding	spermatogenesis and oogenesis specific basic helix-loop-helix 1	ENSG00000280000.1	RP11-509E10.3	chr16	TEC	--
ENSG00000165643.10	ENSG00000272768.1	-0.408914	0.000719702	TF	other	ENSG00000165643.10	SOHLH1	chr9	protein_coding	spermatogenesis and oogenesis specific basic helix-loop-helix 1	ENSG00000272768.1	RP4-673M15.1	chr7	antisense	--
ENSG00000165643.10	ENSG00000241697.4	0.491912	3.1603e-05	TF	other	ENSG00000165643.10	SOHLH1	chr9	protein_coding	spermatogenesis and oogenesis specific basic helix-loop-helix 1	ENSG00000241697.4	TMEFF1	chr9	protein_coding	transmembrane protein with EGF-like and two follistatin-like domains 1
ENSG00000165643.10	ENSG00000174004.5	-0.406408	0.000781581	TF	other	ENSG00000165643.10	SOHLH1	chr9	protein_coding	spermatogenesis and oogenesis specific basic helix-loop-helix 1	ENSG00000174004.5	NRROS	chr3	protein_coding	negative regulator of reactive oxygen species
ENSG00000165643.10	ENSG00000279875.1	0.569774	7.28127e-07	TF	other	ENSG00000165643.10	SOHLH1	chr9	protein_coding	spermatogenesis and oogenesis specific basic helix-loop-helix 1	ENSG00000279875.1	RP11-474C8.7	chr12	TEC	--
ENSG00000165643.10	ENSG00000273363.1	-0.410036	0.00069346	TF	other	ENSG00000165643.10	SOHLH1	chr9	protein_coding	spermatogenesis and oogenesis specific basic helix-loop-helix 1	ENSG00000273363.1	RP11-285G1.14	chr10	sense_intronic	--
ENSG00000165643.10	ENSG00000237212.1	0.404044	0.000844331	TF	other	ENSG00000165643.10	SOHLH1	chr9	protein_coding	spermatogenesis and oogenesis specific basic helix-loop-helix 1	ENSG00000237212.1	RP11-569G13.2	chr9	lincRNA	--
ENSG00000165643.10	ENSG00000216819.1	0.472129	7.17082e-05	TF	other	ENSG00000165643.10	SOHLH1	chr9	protein_coding	spermatogenesis and oogenesis specific basic helix-loop-helix 1	ENSG00000216819.1	TUBB2BP1	chr6	unprocessed_pseudogene	tubulin, beta 2B class IIb pseudogene 1
ENSG00000165643.10	ENSG00000260583.1	0.466359	9.02202e-05	TF	other	ENSG00000165643.10	SOHLH1	chr9	protein_coding	spermatogenesis and oogenesis specific basic helix-loop-helix 1	ENSG00000260583.1	AP000223.42	chr21	antisense	--
ENSG00000165643.10	ENSG00000196517.11	0.556601	1.47503e-06	TF	other	ENSG00000165643.10	SOHLH1	chr9	protein_coding	spermatogenesis and oogenesis specific basic helix-loop-helix 1	ENSG00000196517.11	SLC6A9	chr1	protein_coding	solute carrier family 6 (neurotransmitter transporter, glycine), member 9
ENSG00000165643.10	ENSG00000100219.16	-0.434609	0.000297459	TF	TF	ENSG00000165643.10	SOHLH1	chr9	protein_coding	spermatogenesis and oogenesis specific basic helix-loop-helix 1	ENSG00000100219.16	XBP1	chr22	protein_coding	X-box binding protein 1
ENSG00000165643.10	ENSG00000163577.7	0.544997	2.68039e-06	TF	TF	ENSG00000165643.10	SOHLH1	chr9	protein_coding	spermatogenesis and oogenesis specific basic helix-loop-helix 1	ENSG00000163577.7	EIF5A2	chr3	protein_coding	eukaryotic translation initiation factor 5A2
ENSG00000165643.10	ENSG00000172216.5	-0.528458	6.04763e-06	TF	TF	ENSG00000165643.10	SOHLH1	chr9	protein_coding	spermatogenesis and oogenesis specific basic helix-loop-helix 1	ENSG00000172216.5	CEBPB	chr20	protein_coding	CCAAT/enhancer binding protein (C/EBP), beta
ENSG00000100219.16	ENSG00000104324.15	0.546651	2.46504e-06	TF	aging	ENSG00000100219.16	XBP1	chr22	protein_coding	X-box binding protein 1	ENSG00000104324.15	CPQ	chr8	protein_coding	carboxypeptidase Q
ENSG00000100219.16	ENSG00000051108.14	0.677764	5.60305e-10	TF	aging	ENSG00000100219.16	XBP1	chr22	protein_coding	X-box binding protein 1	ENSG00000051108.14	HERPUD1	chr16	protein_coding	homocysteine-inducible, endoplasmic reticulum stress-inducible, ubiquitin-like domain member 1
ENSG00000100219.16	ENSG00000070669.16	-0.530984	5.3556e-06	TF	aging	ENSG00000100219.16	XBP1	chr22	protein_coding	X-box binding protein 1	ENSG00000070669.16	ASNS	chr7	protein_coding	asparagine synthetase (glutamine-hydrolyzing)
ENSG00000100219.16	ENSG00000044574.7	0.611615	6.22332e-08	TF	aging	ENSG00000100219.16	XBP1	chr22	protein_coding	X-box binding protein 1	ENSG00000044574.7	HSPA5	chr9	protein_coding	heat shock 70kDa protein 5 (glucose-regulated protein, 78kDa)
ENSG00000100219.16	ENSG00000149451.17	-0.42963	0.000354963	TF	aging	ENSG00000100219.16	XBP1	chr22	protein_coding	X-box binding protein 1	ENSG00000149451.17	ADAM33	chr20	protein_coding	ADAM metallopeptidase domain 33
ENSG00000100219.16	ENSG00000273398.5	-0.545425	2.62309e-06	TF	other	ENSG00000100219.16	XBP1	chr22	protein_coding	X-box binding protein 1	ENSG00000273398.5	HZGJ	chr2	protein_coding	--
ENSG00000100219.16	ENSG00000267072.2	-0.540796	3.30944e-06	TF	other	ENSG00000100219.16	XBP1	chr22	protein_coding	X-box binding protein 1	ENSG00000267072.2	RP11-165E7.1	chr16	lincRNA	--
ENSG00000100219.16	ENSG00000243232.4	-0.619148	3.8454e-08	TF	other	ENSG00000100219.16	XBP1	chr22	protein_coding	X-box binding protein 1	ENSG00000243232.4	PCDHAC2	chr5	protein_coding	protocadherin alpha subfamily C, 2
ENSG00000100219.16	ENSG00000242686.4	-0.422364	0.000457186	TF	other	ENSG00000100219.16	XBP1	chr22	protein_coding	X-box binding protein 1	ENSG00000242686.4	RP11-1191J2.2	chr4	antisense	--
ENSG00000100219.16	ENSG00000268163.1	-0.56551	9.18132e-07	TF	other	ENSG00000100219.16	XBP1	chr22	protein_coding	X-box binding protein 1	ENSG00000268163.1	AC004076.9	chr19	protein_coding	--
ENSG00000100219.16	ENSG00000251664.3	-0.615535	4.85163e-08	TF	other	ENSG00000100219.16	XBP1	chr22	protein_coding	X-box binding protein 1	ENSG00000251664.3	PCDHA12	chr5	protein_coding	protocadherin alpha 12
ENSG00000100219.16	ENSG00000234571.1	0.530608	5.45377e-06	TF	other	ENSG00000100219.16	XBP1	chr22	protein_coding	X-box binding protein 1	ENSG00000234571.1	RP5-998N21.4	chr1	lincRNA	--
ENSG00000100219.16	ENSG00000214389.2	0.485627	4.12243e-05	TF	other	ENSG00000100219.16	XBP1	chr22	protein_coding	X-box binding protein 1	ENSG00000214389.2	RPS3AP26	chr7	processed_pseudogene	ribosomal protein S3a pseudogene 26
ENSG00000100219.16	ENSG00000146192.14	0.565426	9.22275e-07	TF	other	ENSG00000100219.16	XBP1	chr22	protein_coding	X-box binding protein 1	ENSG00000146192.14	FGD2	chr6	protein_coding	FYVE, RhoGEF and PH domain containing 2
ENSG00000100219.16	ENSG00000130766.4	0.526816	6.54126e-06	TF	other	ENSG00000100219.16	XBP1	chr22	protein_coding	X-box binding protein 1	ENSG00000130766.4	SESN2	chr1	protein_coding	sestrin 2
ENSG00000100219.16	ENSG00000204962.5	-0.424478	0.000424976	TF	other	ENSG00000100219.16	XBP1	chr22	protein_coding	X-box binding protein 1	ENSG00000204962.5	PCDHA8	chr5	protein_coding	protocadherin alpha 8
ENSG00000100219.16	ENSG00000158315.10	-0.428637	0.000367565	TF	other	ENSG00000100219.16	XBP1	chr22	protein_coding	X-box binding protein 1	ENSG00000158315.10	RHBDL2	chr1	protein_coding	rhomboid, veinlet-like 2 (Drosophila)
ENSG00000100219.16	ENSG00000123700.4	0.502016	2.03874e-05	TF	other	ENSG00000100219.16	XBP1	chr22	protein_coding	X-box binding protein 1	ENSG00000123700.4	KCNJ2	chr17	protein_coding	potassium channel, inwardly rectifying subfamily J, member 2
ENSG00000100219.16	ENSG00000235499.1	0.546902	2.43383e-06	TF	other	ENSG00000100219.16	XBP1	chr22	protein_coding	X-box binding protein 1	ENSG00000235499.1	AC073046.25	chr2	lincRNA	--
ENSG00000100219.16	ENSG00000196968.10	0.660228	2.18914e-09	TF	other	ENSG00000100219.16	XBP1	chr22	protein_coding	X-box binding protein 1	ENSG00000196968.10	FUT11	chr10	protein_coding	fucosyltransferase 11 (alpha (1,3) fucosyltransferase)
ENSG00000100219.16	ENSG00000128228.4	0.645665	6.35223e-09	TF	other	ENSG00000100219.16	XBP1	chr22	protein_coding	X-box binding protein 1	ENSG00000128228.4	SDF2L1	chr22	protein_coding	stromal cell-derived factor 2-like 1
ENSG00000100219.16	ENSG00000116981.3	-0.450314	0.000167291	TF	other	ENSG00000100219.16	XBP1	chr22	protein_coding	X-box binding protein 1	ENSG00000116981.3	NT5C1A	chr1	protein_coding	5'-nucleotidase, cytosolic IA
ENSG00000100219.16	ENSG00000267699.2	0.43852	0.000258405	TF	other	ENSG00000100219.16	XBP1	chr22	protein_coding	X-box binding protein 1	ENSG00000267699.2	RP11-729L2.2	chr18	protein_coding	--
ENSG00000100219.16	ENSG00000208028.1	0.42951	0.000356459	TF	other	ENSG00000100219.16	XBP1	chr22	protein_coding	X-box binding protein 1	ENSG00000208028.1	MIR616	chr12	miRNA	microRNA 616
ENSG00000100219.16	ENSG00000269900.3	0.487921	3.74356e-05	TF	other	ENSG00000100219.16	XBP1	chr22	protein_coding	X-box binding protein 1	ENSG00000269900.3	RMRP	chr9	lincRNA	RNA component of mitochondrial RNA processing endoribonuclease
ENSG00000100219.16	ENSG00000239264.8	0.713161	2.63863e-11	TF	other	ENSG00000100219.16	XBP1	chr22	protein_coding	X-box binding protein 1	ENSG00000239264.8	TXNDC5	chr6	protein_coding	thioredoxin domain containing 5 (endoplasmic reticulum)
ENSG00000100219.16	ENSG00000229089.6	-0.456411	0.000132783	TF	other	ENSG00000100219.16	XBP1	chr22	protein_coding	X-box binding protein 1	ENSG00000229089.6	ANKRD20A8P	chr2	transcribed_unprocessed_pseudogene	ankyrin repeat domain 20 family, member A8, pseudogene
ENSG00000100219.16	ENSG00000182492.15	-0.560376	1.2086e-06	TF	other	ENSG00000100219.16	XBP1	chr22	protein_coding	X-box binding protein 1	ENSG00000182492.15	BGN	chrX	protein_coding	biglycan
ENSG00000100219.16	ENSG00000165887.11	-0.458194	0.000124004	TF	other	ENSG00000100219.16	XBP1	chr22	protein_coding	X-box binding protein 1	ENSG00000165887.11	ANKRD2	chr10	protein_coding	ankyrin repeat domain 2 (stretch responsive muscle)
ENSG00000100219.16	ENSG00000173110.7	0.409233	0.000712161	TF	other	ENSG00000100219.16	XBP1	chr22	protein_coding	X-box binding protein 1	ENSG00000173110.7	HSPA6	chr1	protein_coding	heat shock 70kDa protein 6 (HSP70B')
ENSG00000100219.16	ENSG00000265972.5	0.603284	1.04462e-07	TF	other	ENSG00000100219.16	XBP1	chr22	protein_coding	X-box binding protein 1	ENSG00000265972.5	TXNIP	chr1	protein_coding	thioredoxin interacting protein
ENSG00000100219.16	ENSG00000237720.1	-0.629288	1.97062e-08	TF	other	ENSG00000100219.16	XBP1	chr22	protein_coding	X-box binding protein 1	ENSG00000237720.1	AC011995.1	chr2	lincRNA	--
ENSG00000100219.16	ENSG00000153902.13	-0.557333	1.41941e-06	TF	other	ENSG00000100219.16	XBP1	chr22	protein_coding	X-box binding protein 1	ENSG00000153902.13	LGI4	chr19	protein_coding	leucine-rich repeat LGI family, member 4
ENSG00000100219.16	ENSG00000118194.18	-0.507379	1.60637e-05	TF	other	ENSG00000100219.16	XBP1	chr22	protein_coding	X-box binding protein 1	ENSG00000118194.18	TNNT2	chr1	protein_coding	troponin T type 2 (cardiac)
ENSG00000100219.16	ENSG00000235244.3	-0.547722	2.3343e-06	TF	other	ENSG00000100219.16	XBP1	chr22	protein_coding	X-box binding protein 1	ENSG00000235244.3	RP11-761E20.1	chrX	lincRNA	--
ENSG00000100219.16	ENSG00000257529.5	0.6638	1.67068e-09	TF	other	ENSG00000100219.16	XBP1	chr22	protein_coding	X-box binding protein 1	ENSG00000257529.5	RPL36A-HNRNPH2	chrX	protein_coding	RPL36A-HNRNPH2 readthrough
ENSG00000100219.16	ENSG00000280000.1	-0.571101	6.76955e-07	TF	other	ENSG00000100219.16	XBP1	chr22	protein_coding	X-box binding protein 1	ENSG00000280000.1	RP11-509E10.3	chr16	TEC	--
ENSG00000100219.16	ENSG00000184984.9	-0.405363	0.000808789	TF	other	ENSG00000100219.16	XBP1	chr22	protein_coding	X-box binding protein 1	ENSG00000184984.9	CHRM5	chr15	protein_coding	cholinergic receptor, muscarinic 5
ENSG00000100219.16	ENSG00000261114.1	0.559562	1.26195e-06	TF	other	ENSG00000100219.16	XBP1	chr22	protein_coding	X-box binding protein 1	ENSG00000261114.1	RP11-325K4.2	chr16	sense_intronic	--
ENSG00000100219.16	ENSG00000241697.4	-0.590765	2.21393e-07	TF	other	ENSG00000100219.16	XBP1	chr22	protein_coding	X-box binding protein 1	ENSG00000241697.4	TMEFF1	chr9	protein_coding	transmembrane protein with EGF-like and two follistatin-like domains 1
ENSG00000100219.16	ENSG00000174004.5	0.564743	9.56888e-07	TF	other	ENSG00000100219.16	XBP1	chr22	protein_coding	X-box binding protein 1	ENSG00000174004.5	NRROS	chr3	protein_coding	negative regulator of reactive oxygen species
ENSG00000100219.16	ENSG00000176840.11	-0.503967	1.87022e-05	TF	other	ENSG00000100219.16	XBP1	chr22	protein_coding	X-box binding protein 1	ENSG00000176840.11	MIR7-3HG	chr19	lincRNA	MIR7-3 host gene
ENSG00000100219.16	ENSG00000279875.1	-0.443447	0.000215902	TF	other	ENSG00000100219.16	XBP1	chr22	protein_coding	X-box binding protein 1	ENSG00000279875.1	RP11-474C8.7	chr12	TEC	--
ENSG00000100219.16	ENSG00000254462.1	0.420299	0.000490771	TF	other	ENSG00000100219.16	XBP1	chr22	protein_coding	X-box binding protein 1	ENSG00000254462.1	TMX2-CTNND1	chr11	protein_coding	TMX2-CTNND1 readthrough (NMD candidate)
ENSG00000100219.16	ENSG00000196517.11	-0.518114	9.84683e-06	TF	other	ENSG00000100219.16	XBP1	chr22	protein_coding	X-box binding protein 1	ENSG00000196517.11	SLC6A9	chr1	protein_coding	solute carrier family 6 (neurotransmitter transporter, glycine), member 9
ENSG00000100219.16	ENSG00000253661.1	-0.4073	0.00075903	TF	other	ENSG00000100219.16	XBP1	chr22	protein_coding	X-box binding protein 1	ENSG00000253661.1	ZFHX4-AS1	chr8	antisense	ZFHX4 antisense RNA 1
ENSG00000100219.16	ENSG00000275379.1	0.473185	6.87262e-05	TF	other	ENSG00000100219.16	XBP1	chr22	protein_coding	X-box binding protein 1	ENSG00000275379.1	HIST1H3I	chr6	protein_coding	histone cluster 1, H3i
ENSG00000100219.16	ENSG00000270299.1	-0.541382	3.21402e-06	TF	other	ENSG00000100219.16	XBP1	chr22	protein_coding	X-box binding protein 1	ENSG00000270299.1	RP5-850E9.3	chr20	protein_coding	--
ENSG00000100219.16	ENSG00000230314.6	-0.427977	0.000376175	TF	other	ENSG00000100219.16	XBP1	chr22	protein_coding	X-box binding protein 1	ENSG00000230314.6	ELOVL2-AS1	chr6	antisense	ELOVL2 antisense RNA 1
ENSG00000100219.16	ENSG00000261270.1	0.49942	2.28481e-05	TF	other	ENSG00000100219.16	XBP1	chr22	protein_coding	X-box binding protein 1	ENSG00000261270.1	RP11-325K4.3	chr16	sense_intronic	--
ENSG00000100219.16	ENSG00000049130.13	-0.615114	4.98394e-08	TF	other	ENSG00000100219.16	XBP1	chr22	protein_coding	X-box binding protein 1	ENSG00000049130.13	KITLG	chr12	protein_coding	KIT ligand
ENSG00000100219.16	ENSG00000259580.1	-0.552672	1.81026e-06	TF	other	ENSG00000100219.16	XBP1	chr22	protein_coding	X-box binding protein 1	ENSG00000259580.1	RP11-37C7.1	chr15	processed_transcript	--
ENSG00000100219.16	ENSG00000163637.11	-0.608686	7.47901e-08	TF	other	ENSG00000100219.16	XBP1	chr22	protein_coding	X-box binding protein 1	ENSG00000163637.11	PRICKLE2	chr3	protein_coding	prickle homolog 2 (Drosophila)
ENSG00000100219.16	ENSG00000151012.13	-0.517091	1.03243e-05	TF	other	ENSG00000100219.16	XBP1	chr22	protein_coding	X-box binding protein 1	ENSG00000151012.13	SLC7A11	chr4	protein_coding	solute carrier family 7 (anionic amino acid transporter light chain, xc- system), member 11
ENSG00000100219.16	ENSG00000261864.1	0.40059	0.000944219	TF	other	ENSG00000100219.16	XBP1	chr22	protein_coding	X-box binding protein 1	ENSG00000261864.1	RP11-67A1.2	chr16	processed_transcript	--
ENSG00000100219.16	ENSG00000181826.9	0.564035	9.94034e-07	TF	other	ENSG00000100219.16	XBP1	chr22	protein_coding	X-box binding protein 1	ENSG00000181826.9	RELL1	chr4	protein_coding	RELT-like 1
ENSG00000100219.16	ENSG00000276934.1	0.690659	1.9355e-10	TF	other	ENSG00000100219.16	XBP1	chr22	protein_coding	X-box binding protein 1	ENSG00000276934.1	RP11-231E4.5	chr18	sense_intronic	--
ENSG00000100219.16	ENSG00000173227.13	-0.627747	2.18479e-08	TF	other	ENSG00000100219.16	XBP1	chr22	protein_coding	X-box binding protein 1	ENSG00000173227.13	SYT12	chr11	protein_coding	synaptotagmin XII
ENSG00000100219.16	ENSG00000223459.5	-0.590631	2.23139e-07	TF	other	ENSG00000100219.16	XBP1	chr22	protein_coding	X-box binding protein 1	ENSG00000223459.5	TCAF1P1	chr7	unprocessed_pseudogene	TRPM8 channel-associated factor 1 pseudogene 1
ENSG00000100219.16	ENSG00000150054.18	-0.591573	2.1112e-07	TF	other	ENSG00000100219.16	XBP1	chr22	protein_coding	X-box binding protein 1	ENSG00000150054.18	MPP7	chr10	protein_coding	membrane protein, palmitoylated 7 (MAGUK p55 subfamily member 7)
ENSG00000100219.16	ENSG00000179331.2	0.588008	2.60107e-07	TF	other	ENSG00000100219.16	XBP1	chr22	protein_coding	X-box binding protein 1	ENSG00000179331.2	RAB39A	chr11	protein_coding	RAB39A, member RAS oncogene family
ENSG00000100219.16	ENSG00000272788.1	-0.40283	0.000878291	TF	other	ENSG00000100219.16	XBP1	chr22	protein_coding	X-box binding protein 1	ENSG00000272788.1	RP11-674N23.4	chr18	sense_intronic	--
ENSG00000100219.16	ENSG00000226287.7	-0.485598	4.12754e-05	TF	other	ENSG00000100219.16	XBP1	chr22	protein_coding	X-box binding protein 1	ENSG00000226287.7	TMEM191A	chr22	processed_transcript	transmembrane protein 191A (pseudogene)
ENSG00000100219.16	ENSG00000169245.5	0.43911	0.000252947	TF	other	ENSG00000100219.16	XBP1	chr22	protein_coding	X-box binding protein 1	ENSG00000169245.5	CXCL10	chr4	protein_coding	chemokine (C-X-C motif) ligand 10
ENSG00000100219.16	ENSG00000165349.11	-0.443127	0.000218452	TF	other	ENSG00000100219.16	XBP1	chr22	protein_coding	X-box binding protein 1	ENSG00000165349.11	SLC7A3	chrX	protein_coding	solute carrier family 7 (cationic amino acid transporter, y+ system), member 3
ENSG00000100219.16	ENSG00000242419.5	-0.600702	1.22285e-07	TF	other	ENSG00000100219.16	XBP1	chr22	protein_coding	X-box binding protein 1	ENSG00000242419.5	PCDHGC4	chr5	protein_coding	protocadherin gamma subfamily C, 4
ENSG00000100219.16	ENSG00000240184.6	-0.550349	2.04067e-06	TF	other	ENSG00000100219.16	XBP1	chr22	protein_coding	X-box binding protein 1	ENSG00000240184.6	PCDHGC3	chr5	protein_coding	protocadherin gamma subfamily C, 3
ENSG00000100219.16	ENSG00000140450.8	-0.488768	3.61205e-05	TF	other	ENSG00000100219.16	XBP1	chr22	protein_coding	X-box binding protein 1	ENSG00000140450.8	ARRDC4	chr15	protein_coding	arrestin domain containing 4
ENSG00000100219.16	ENSG00000258667.1	0.42039	0.000489247	TF	other	ENSG00000100219.16	XBP1	chr22	protein_coding	X-box binding protein 1	ENSG00000258667.1	HIF1A-AS2	chr14	lincRNA	HIF1A antisense RNA 2
ENSG00000100219.16	ENSG00000280254.1	0.405723	0.000799311	TF	other	ENSG00000100219.16	XBP1	chr22	protein_coding	X-box binding protein 1	ENSG00000280254.1	RP11-81A22.4	chr17	TEC	--
ENSG00000100219.16	ENSG00000248383.4	-0.629964	1.88312e-08	TF	other	ENSG00000100219.16	XBP1	chr22	protein_coding	X-box binding protein 1	ENSG00000248383.4	PCDHAC1	chr5	protein_coding	protocadherin alpha subfamily C, 1
ENSG00000100219.16	ENSG00000154608.13	0.405335	0.000809523	TF	other	ENSG00000100219.16	XBP1	chr22	protein_coding	X-box binding protein 1	ENSG00000154608.13	CEP170P1	chr4	transcribed_unprocessed_pseudogene	centrosomal protein 170kDa pseudogene 1
ENSG00000100219.16	ENSG00000237624.1	-0.415514	0.000577386	TF	other	ENSG00000100219.16	XBP1	chr22	protein_coding	X-box binding protein 1	ENSG00000237624.1	OXCT2P1	chr1	unprocessed_pseudogene	3-oxoacid CoA transferase 2 pseudogene 1
ENSG00000100219.16	ENSG00000104518.10	0.486498	3.97454e-05	TF	other	ENSG00000100219.16	XBP1	chr22	protein_coding	X-box binding protein 1	ENSG00000104518.10	GSDMD	chr8	protein_coding	gasdermin D
ENSG00000100219.16	ENSG00000130368.5	-0.57684	4.92242e-07	TF	other	ENSG00000100219.16	XBP1	chr22	protein_coding	X-box binding protein 1	ENSG00000130368.5	MAS1	chr6	protein_coding	MAS1 proto-oncogene, G protein-coupled receptor
ENSG00000100219.16	ENSG00000186891.13	-0.401683	0.000911501	TF	other	ENSG00000100219.16	XBP1	chr22	protein_coding	X-box binding protein 1	ENSG00000186891.13	TNFRSF18	chr1	protein_coding	tumor necrosis factor receptor superfamily, member 18
ENSG00000100219.16	ENSG00000272768.1	0.459683	0.000117085	TF	other	ENSG00000100219.16	XBP1	chr22	protein_coding	X-box binding protein 1	ENSG00000272768.1	RP4-673M15.1	chr7	antisense	--
ENSG00000100219.16	ENSG00000237977.1	-0.407137	0.000763094	TF	other	ENSG00000100219.16	XBP1	chr22	protein_coding	X-box binding protein 1	ENSG00000237977.1	EIF4HP2	chr22	processed_pseudogene	eukaryotic translation initiation factor 4H pseudogene 2
ENSG00000100219.16	ENSG00000216819.1	-0.542424	3.05085e-06	TF	other	ENSG00000100219.16	XBP1	chr22	protein_coding	X-box binding protein 1	ENSG00000216819.1	TUBB2BP1	chr6	unprocessed_pseudogene	tubulin, beta 2B class IIb pseudogene 1
ENSG00000100219.16	ENSG00000273363.1	0.413757	0.000612541	TF	other	ENSG00000100219.16	XBP1	chr22	protein_coding	X-box binding protein 1	ENSG00000273363.1	RP11-285G1.14	chr10	sense_intronic	--
ENSG00000100219.16	ENSG00000260583.1	-0.494702	2.80386e-05	TF	other	ENSG00000100219.16	XBP1	chr22	protein_coding	X-box binding protein 1	ENSG00000260583.1	AP000223.42	chr21	antisense	--
ENSG00000100219.16	ENSG00000172216.5	0.678696	5.19811e-10	TF	TF	ENSG00000100219.16	XBP1	chr22	protein_coding	X-box binding protein 1	ENSG00000172216.5	CEBPB	chr20	protein_coding	CCAAT/enhancer binding protein (C/EBP), beta
ENSG00000100219.16	ENSG00000165643.10	-0.434609	0.000297459	TF	TF	ENSG00000100219.16	XBP1	chr22	protein_coding	X-box binding protein 1	ENSG00000165643.10	SOHLH1	chr9	protein_coding	spermatogenesis and oogenesis specific basic helix-loop-helix 1
ENSG00000100219.16	ENSG00000163577.7	-0.546812	2.44498e-06	TF	TF	ENSG00000100219.16	XBP1	chr22	protein_coding	X-box binding protein 1	ENSG00000163577.7	EIF5A2	chr3	protein_coding	eukaryotic translation initiation factor 5A2
ENSG00000100219.16	ENSG00000128272.14	0.508994	1.49391e-05	TF	TF	ENSG00000100219.16	XBP1	chr22	protein_coding	X-box binding protein 1	ENSG00000128272.14	ATF4	chr22	protein_coding	activating transcription factor 4
ENSG00000196110.7	ENSG00000125772.12	0.536094	4.17585e-06	TF	other	ENSG00000196110.7	ZNF699	chr19	protein_coding	zinc finger protein 699	ENSG00000125772.12	GPCPD1	chr20	protein_coding	glycerophosphocholine phosphodiesterase GDE1 homolog (S. cerevisiae)
ENSG00000196110.7	ENSG00000272949.1	0.510142	1.41844e-05	TF	other	ENSG00000196110.7	ZNF699	chr19	protein_coding	zinc finger protein 699	ENSG00000272949.1	RP11-514P8.8	chr7	processed_transcript	--
ENSG00000196110.7	ENSG00000261596.2	0.52276	7.92633e-06	TF	other	ENSG00000196110.7	ZNF699	chr19	protein_coding	zinc finger protein 699	ENSG00000261596.2	CTB-31N19.3	chr16	sense_intronic	--
ENSG00000196110.7	ENSG00000235920.1	-0.404222	0.000839451	TF	other	ENSG00000196110.7	ZNF699	chr19	protein_coding	zinc finger protein 699	ENSG00000235920.1	AC073109.2	chr7	processed_pseudogene	--
ENSG00000196110.7	ENSG00000240668.1	0.552362	1.83948e-06	TF	other	ENSG00000196110.7	ZNF699	chr19	protein_coding	zinc finger protein 699	ENSG00000240668.1	KRT8P36	chr3	processed_pseudogene	keratin 8 pseudogene 36
ENSG00000196110.7	ENSG00000228709.1	0.454832	0.000141025	TF	other	ENSG00000196110.7	ZNF699	chr19	protein_coding	zinc finger protein 699	ENSG00000228709.1	AP001065.15	chr21	lincRNA	--
ENSG00000196110.7	ENSG00000132530.16	0.437941	0.000263874	TF	other	ENSG00000196110.7	ZNF699	chr19	protein_coding	zinc finger protein 699	ENSG00000132530.16	XAF1	chr17	protein_coding	XIAP associated factor 1
ENSG00000196110.7	ENSG00000129214.14	0.401096	0.00092896	TF	other	ENSG00000196110.7	ZNF699	chr19	protein_coding	zinc finger protein 699	ENSG00000129214.14	SHBG	chr17	protein_coding	sex hormone-binding globulin
ENSG00000196110.7	ENSG00000181826.9	0.400651	0.000942372	TF	other	ENSG00000196110.7	ZNF699	chr19	protein_coding	zinc finger protein 699	ENSG00000181826.9	RELL1	chr4	protein_coding	RELT-like 1
ENSG00000196110.7	ENSG00000154608.13	0.407868	0.000744964	TF	other	ENSG00000196110.7	ZNF699	chr19	protein_coding	zinc finger protein 699	ENSG00000154608.13	CEP170P1	chr4	transcribed_unprocessed_pseudogene	centrosomal protein 170kDa pseudogene 1
ENSG00000196110.7	ENSG00000279598.1	0.416689	0.000554924	TF	other	ENSG00000196110.7	ZNF699	chr19	protein_coding	zinc finger protein 699	ENSG00000279598.1	RP11-65L3.3	chr2	TEC	--
ENSG00000196110.7	ENSG00000260128.6	0.476526	6.00286e-05	TF	other	ENSG00000196110.7	ZNF699	chr19	protein_coding	zinc finger protein 699	ENSG00000260128.6	ULK4P2	chr15	transcribed_unprocessed_pseudogene	ULK4 pseudogene 2
ENSG00000196110.7	ENSG00000227382.1	0.470635	7.61297e-05	TF	other	ENSG00000196110.7	ZNF699	chr19	protein_coding	zinc finger protein 699	ENSG00000227382.1	EIF4A2P2	chr10	processed_pseudogene	eukaryotic translation initiation factor 4A2 pseudogene 2
ENSG00000196110.7	ENSG00000258924.4	0.492553	3.07485e-05	TF	other	ENSG00000196110.7	ZNF699	chr19	protein_coding	zinc finger protein 699	ENSG00000258924.4	CTB-96E2.3	chr17	processed_transcript	--
ENSG00000196110.7	ENSG00000249967.1	0.401478	0.00091756	TF	other	ENSG00000196110.7	ZNF699	chr19	protein_coding	zinc finger protein 699	ENSG00000249967.1	RP11-548K23.11	chr10	protein_coding	--
ENSG00000196110.7	ENSG00000265864.1	0.415343	0.000580732	TF	other	ENSG00000196110.7	ZNF699	chr19	protein_coding	zinc finger protein 699	ENSG00000265864.1	AC092117.2	chr16	miRNA	--
ENSG00000196110.7	ENSG00000267699.2	0.57068	6.92833e-07	TF	other	ENSG00000196110.7	ZNF699	chr19	protein_coding	zinc finger protein 699	ENSG00000267699.2	RP11-729L2.2	chr18	protein_coding	--
ENSG00000196110.7	ENSG00000174004.5	0.452301	0.00015523	TF	other	ENSG00000196110.7	ZNF699	chr19	protein_coding	zinc finger protein 699	ENSG00000174004.5	NRROS	chr3	protein_coding	negative regulator of reactive oxygen species
ENSG00000196110.7	ENSG00000258465.6	0.444068	0.000211027	TF	other	ENSG00000196110.7	ZNF699	chr19	protein_coding	zinc finger protein 699	ENSG00000258465.6	RP11-574F21.3	chr1	protein_coding	--

## Sheet: Sheet2
Gene	Gene	correlation	pvalue	other	other	Gene	Symbol	Chr	GeneType	Description	Gene	Symbol	Chr	GeneType	Description
ENSG00000163577.7	ENSG00000070669.16	0.725983	7.77083e-12	TF	aging	ENSG00000163577.7	EIF5A2	chr3	protein_coding	eukaryotic translation initiation factor 5A2	ENSG00000070669.16	ASNS	chr7	protein_coding	asparagine synthetase (glutamine-hydrolyzing)
ENSG00000163577.7	ENSG00000051108.14	-0.565204	9.33417e-07	TF	aging	ENSG00000163577.7	EIF5A2	chr3	protein_coding	eukaryotic translation initiation factor 5A2	ENSG00000051108.14	HERPUD1	chr16	protein_coding	homocysteine-inducible, endoplasmic reticulum stress-inducible, ubiquitin-like domain member 1
ENSG00000163577.7	ENSG00000172216.5	-0.647844	5.43616e-09	TF	TF	ENSG00000163577.7	EIF5A2	chr3	protein_coding	eukaryotic translation initiation factor 5A2	ENSG00000172216.5	CEBPB	chr20	protein_coding	CCAAT/enhancer binding protein (C/EBP), beta
ENSG00000163577.7	ENSG00000100219.16	-0.546812	2.44498e-06	TF	TF	ENSG00000163577.7	EIF5A2	chr3	protein_coding	eukaryotic translation initiation factor 5A2	ENSG00000100219.16	XBP1	chr22	protein_coding	X-box binding protein 1
Gene	Gene	correlation	pvalue	other	other	Gene	Symbol	Chr	GeneType	Description	Gene	Symbol	Chr	GeneType	Description
